# Supplementary material for: Nuclear m6A reader YTHDC1 regulates the scaffold function of LINE1 RNA in mouse ESCs and early embryos
Source: Protein Cell. 2021 Apr 22;12(6):455–74. doi: 10.1007/s13238-021-00837-8 (PMC8160034; doi:10.1007/s13238-021-00837-8)
Supplement: Supplementary file 1 — Supplementary material 1 (XLSX 1042 kb) [file 13238_2021_837_MOESM1_ESM.xlsx]

## Sheet: Upregulated in Ythdc1 KO ESC
RefSeq	GeneSymbol	f/f-1	f/f-2	KO-1	KO-2	KO-3	W378A-1	W378A-2	W378A-3	wtRes-1	wtRes-2	wtRes-3
NM_001001559	Usp17Ld	0.548794	0.428646	1.33536	1.60271	1.36257	0.282778	0.471529	0.240752	0.0902965	0.12131	0.0738941
NM_001001738	Itprip	0.745522	0.812321	1.23137	1.54745	1.48398	1.1723	1.10904	1.30931	0.807854	0.785818	1.01231
NM_001001792	Zfp239	0.588132	0.701227	1.66664	0.976355	0.738476	2.29384	1.91306	1.71618	0.146434	0.921262	0.945499
NM_001001883	Hecw2	0.165215	0.228843	0.378559	0.3562	0.425184	0.965332	1.00558	1.05311	0.156846	0.209875	0.20565
NM_001001984	Kdm2A	20.0629	20.2126	26.9079	27.9772	27.6254	28.2115	27.3614	28.1389	17.581	18.5446	18.0348
NM_001002897	Atg9B	0.839928	0.712685	0.964235	1.6468	1.39016	2.3104	1.90934	2.56609	1.34205	1.43784	1.44386
NM_001002927	Penk	1.35447	1.06907	3.96725	4.11485	4.49326	3.33584	3.05891	3.78542	1.06426	1.34605	1.13309
NM_001003948	Pid1	3.45483	2.79465	6.85417	7.00456	6.39691	6.2846	5.43146	5.12211	2.21344	2.51793	2.25505
NM_001004062	Crtc1	1.01719	1.1395	1.32436	1.92137	1.60294	2.14921	2.2478	2.56373	1.60086	1.39218	1.53026
NM_001004142	Nlrp1A	0.921454	1.07635	3.09117	3.49805	2.7561	1.64822	2.11529	2.44369	1.04863	0.741192	0.731012
NM_001004153	Au018091	56.8628	60.1607	87.8268	90.2522	87.5692	73.6542	68.7496	68.9573	53.7115	58.548	54.9566
NM_001004180	Fam222A	2.88193	3.7129	4.61132	5.22273	5.85919	2.58425	2.95596	3.34852	3.6111	3.4691	3.58555
NM_001004184	Slc28A1	2.04227	2.03756	3.21437	3.52951	3.49408	2.59325	2.49911	2.95178	1.90987	1.60239	1.50756
NM_001004190	Zfp560	0.422595	0.394716	0.911086	0.975573	1.13008	0.891593	0.858091	0.642498	0.352389	0.384439	0.30352
NM_001004364	Asap2	4.19623	4.71368	5.92738	5.70798	5.22964	3.78455	4.59104	4.0894	4.58253	4.4779	5.26878
NM_001007579	Bc080695	0.680584	0.702253	2.41165	2.05677	2.39296	0.548053	0.309219	0.570562	0.0983315	0.0553731	0.1313
NM_001008424	Cdsn	0.195272	0.357117	1.00636	0.783439	0.890777	0.755701	0.724121	0.724048	0.410366	0.555513	0.449046
NM_001009935	Txnip	69.5025	70.1462	119.995	123.716	119.423	112.656	109.882	110.293	176.634	178.455	175.307
NM_001011518	Olfr94	0.375783	0.888029	0.589433	1.03389	0.52017	0.189429	0.578867	0.433246	0.151733	0.573051	0.399186
NM_001012396	Hacd1	2.07456	2.45936	4.66524	2.85094	5.4	5.57582	4.28383	4.4642	2.9735	2.81449	3.0444
NM_001012401	Hspb6	1.87512	1.68952	3.14484	3.39605	3.61178	3.48597	3.35234	4.26928	3.06938	2.89302	2.43443
NM_001013024	Usp13	1.47316	1.63638	2.67332	2.69072	2.40716	1.8097	2.02539	2.15754	1.22891	1.20466	1.42004
NM_001013765	Zscan4C	6.03746	5.20708	18.3877	17.547	17.3465	5.78875	4.92001	4.1835	0.867281	1.07627	1.16292
NM_001013767	Capn11	1.50328	1.07015	1.80311	2.14569	2.36802	2.14296	1.89532	2.16599	4.19851	3.92073	3.82066
NM_001013770	Lipo3	1.78435	1.41862	2.78353	2.73402	2.71856	2.49776	2.50283	2.2393	1.34175	1.08991	1.14255
NM_001013806	Ankrd13C	21.61	21.1359	29.5275	26.0698	30.9966	29.8316	29.0095	26.2044	17.9067	19.0835	19.3188
NM_001013824	Gm5662	2.42563	2.55349	7.20364	8.02954	7.02665	1.13067	1.35971	0.941465	0.340615	0.373334	0.281695
NM_001017525	Btbd11	0.999339	1.37165	2.21339	2.59168	1.98558	2.73747	3.65585	2.90148	1.47358	1.33874	1.64709
NM_001018002	Dppa4	10.2541	13.4278	18.7944	26.9718	21.3336	6.00366	7.07913	8.87	9.06238	2.3878	5.50582
NM_001024135	Kbtbd7	1.29218	1.14455	1.7436	1.76673	1.77413	2.04078	1.65393	1.79924	1.53665	1.40426	1.45461
NM_001024698	Cpa2	0.355626	0.223145	0.845387	0.659427	0.671217	0.944796	0.89617	0.237182	1.07755	1.29262	1.40448
NM_001024851	Ankrd34A	0.358533	0.787424	1.04435	1.00425	1.0477	0.67449	0.703533	0.816746	0.378528	0.547005	0.420928
NM_001025307	Stx3	3.27038	2.88266	5.73354	5.39972	5.25575	5.92408	5.78258	4.47965	3.03886	2.76729	3.16475
NM_001025388	Eno1B	498.311	452.194	302.036	303.881	324.92	237.482	252.629	260.909	355.012	361.337	360.43
NM_001025438	Camk2D	0.866993	0.563273	1.64167	2.09153	1.92794	2.54947	1.20931	2.26865	1.09177	0.966849	1.03649
NM_001026212	Ensa	13.064	12.6097	25.9728	27.9354	25.4423	23.085	24.2157	25.0372	18.547	17.2165	19.1782
NM_001029979	Safb2	13.4149	12.5758	22.7293	24.116	24.293	19.4774	23.7481	24.4817	15.0058	13.7617	14.5526
NM_001029993	Zc3H18	12.0645	7.12742	19.3573	18.1988	22.073	26.2184	27.1494	27.8328	15.9178	14.7991	11.9865
NM_001033155	Dnajb14	2.0318	1.85425	5.28044	5.99826	6.40043	6.36188	5.88792	5.84954	2.41546	3.01143	2.4557
NM_001033171	Klrg2	0.160308	0.246842	0.67117	0.436987	0.598595	0.591584	0.749169	0.4853	0.252246	0.42253	0.481038
NM_001033172	Rab11Fip2	0.689119	0.478853	0.814937	0.751717	0.69466	1.31189	1.07844	0.910429	1.03326	0.916243	0.871539
NM_001033211	Au022751	0.330985	0.873217	1.15581	1.82702	0.911522	1.17	1.45711	0.87907	0.216427	1.03991	0.356234
NM_001033228	Itga1	0.149728	0.142198	0.265884	0.386664	0.411734	0.628359	0.567296	0.470655	0.0659287	0.110905	0.138038
NM_001033253	Plekhg1	5.88166	6.41558	13.0736	12.2671	12.2699	4.24537	4.7989	3.82832	3.54703	4.93514	3.931
NM_001033302	Ciart	2.83749	4.33425	6.92571	7.43896	6.96777	7.22421	7.79892	6.8749	4.03764	3.77433	3.44581
NM_001033320	Carmil2	1.14534	1.67741	2.70178	2.35871	3.0932	2.95444	3.6238	4.32748	2.57867	2.46346	2.76924
NM_001033322	Gucy1A2	0.14544	0.175127	0.433584	0.53307	0.439454	0.548197	0.521772	0.457161	0.171437	0.203665	0.210221
NM_001033344	Dusp27	1.3129	1.70358	7.6714	5.81845	6.5752	4.25541	5.1832	6.70466	1.06678	1.68222	0.81663
NM_001033367	Nlrc4	0.504468	0.612694	1.72477	1.43299	1.52622	1.97777	1.82637	1.90943	0.343937	0.331581	0.347384
NM_001033378	A430078G23Rik	0.303288	0.267168	0.543301	0.551541	0.592847	0.501764	0.622107	0.550863	0.300107	0.51111	0.318441
NM_001033380	Itpripl2	0.638972	0.38748	1.07782	1.03669	1.08408	2.16599	2.19124	2.31662	0.841897	0.73842	0.828371
NM_001033431	Nlrp12	0.699577	0.513826	1.19871	1.13464	1.23011	1.14212	0.950213	1.01863	0.763492	0.731339	1.05975
NM_001033448	Ap5B1	0.322664	0.409365	0.567518	0.633779	0.255122	0.402509	0.555939	0.392205	0.640051	0.58719	0.808908
NM_001033466	Zbtb2	7.46579	6.81384	10.5166	10.7569	10.2692	10.2289	9.49151	9.68511	4.33394	5.51994	4.5927
NM_001033488	Mfsd2B	0.472244	0.379536	1.50996	1.5669	1.81649	0.590638	0.589035	0.668712	0.477948	0.411298	0.504569
NM_001033536	Rfx7	13.1304	13.4511	19.8808	19.4196	19.0022	21.5771	18.77	20.325	12.3497	12.7797	12.6355
NM_001033537	Pgap3	2.33791	2.76136	2.84923	3.89274	3.15258	2.58802	3.10052	3.44735	2.93956	2.50295	3.20502
NM_001033543	Il20Rb	0.570914	0.759195	2.39045	2.23489	1.54776	2.10109	1.89073	1.64094	0.231038	0.417759	0.471946
NM_001033713	Mef2A	0.27089	0.335822	0.909356	0.385239	0.771105	0.198552	0.323846	0.731714	0.378259	0.653498	0.0682503
NM_001034101	Gm13119	0.296385	0.390972	1.95422	1.74659	1.65035	0.437574	0.243263	0.372709	0.0599489	0.0750274	0.0381203
NM_001034882	Kbtbd6	0.643586	0.690971	1.36159	1.85161	1.33843	2.02339	2.1452	2.00913	0.732729	0.826141	0.788649
NM_001034896	Tmem92	0.113393	0.228648	0.555936	0.652654	0.66209	9.78184e-07	0.129728	0.229328	0.162272	7.3302e-06	1.24084e-07
NM_001035854	Ap2B1	2.21724	0.548121	4.98017	4.10697	3.98308	3.45479	4.01867	3.84655	4.15793	3.50603	4.37212
NM_001037221	Samd4	0.245052	0.214005	0.159432	0.489806	0.93573	0.916213	1.23864	1.2638	0.303393	0.24239	0.320197
NM_001037755	Baiap2	4.3092	4.27972	10.6667	9.58594	11.0747	8.91207	8.75286	9.41697	3.85297	4.2071	3.21493
NM_001037809	Cdh3	6.48136	6.63153	9.01569	10.3117	9.55861	17.2699	16.9876	18.0321	15.044	15.1449	16.5613
NM_001037923	Lekr1	0.139691	0.130059	0.54993	0.393466	0.450458	0.481057	0.491932	0.394963	0.0996573	0.0778662	0.111554
NM_001038602	Marveld2	0.896244	1.08397	1.44755	1.52122	1.39233	2.03401	1.81937	1.88624	2.11219	2.06476	1.85019
NM_001038635	Stk35	0.154515	0.24864	0.870545	1.16569	1.21554	0.830379	0.902353	1.24852	0.245216	0.258759	0.580325
NM_001039151	Cd44	1.39133	1.22469	4.59218	4.65013	4.9648	11.0059	9.25138	9.42218	2.41626	1.88614	1.82943
NM_001039363	Tsc2	1.00352	1.95849	6.31682	3.34339	4.49047	3.55573	4.72451	4.22133	2.58097	3.92382	6.74442
NM_001039389	Wdr37	0.214453	0.355164	0.697387	0.891575	0.828176	1.11607	0.431064	0.949792	0.189737	0.438428	0.299338
NM_001039532	Zfp784	0.380523	0.489509	0.796532	0.777806	0.808666	0.880936	0.819808	0.857332	0.673515	0.325048	0.587276
NM_001039536	Pigl	23.5399	27.6374	46.3596	48.7123	45.5933	41.8804	43.738	51.5046	22.6467	22.3494	21.9854
NM_001039537	Lif	1.26022	1.17994	2.63865	2.98815	1.57094	2.29013	1.86382	4.15306	2.50847	1.40828	1.21253
NM_001039578	Evi5L	1.2279	1.23932	2.19817	2.06096	1.80731	2.30876	2.6046	2.91685	2.50925	2.77629	3.08108
NM_001040398	Setd1B	2.62888	3.1011	5.91318	6.12311	5.99707	6.21455	6.98517	7.17171	2.01822	1.91367	2.0587
NM_001040611	Peg10	45.7261	44.6567	65.0686	66.3453	65.1733	68.379	66.0333	68.6377	50.2718	52.0079	50.0397
NM_001042727	Rarg	16.5876	15.1806	33.0016	35.6753	32.3158	30.5438	33.0698	34.1443	10.934	8.60669	9.81802
NM_001044386	Zfx	2.35288	2.56065	4.53336	4.7516	3.61383	4.36568	7.2757	4.55618	1.27222	2.27001	1.2279
NM_001045807	Rbm15	13.6791	14.3453	28.4649	28.6265	27.52	25.403	25.2486	25.8492	15.7914	14.7163	15.0665
NM_001048148	Zgpat	5.73124	5.48215	10.0455	11.1562	10.5858	8.00029	9.33886	8.97774	8.19681	6.82795	6.9995
NM_001077407	Nrp2	0.325517	0.295484	0.810796	0.983565	1.51307	1.04977	1.8917	1.85485	0.186684	0.190352	0.199035
NM_001077411	Gba	12.4853	11.8712	28.978	31.0099	28.8062	28.547	28.3685	28.9924	11.9153	12.8746	13.575
NM_001079686	Syne1	0.759498	0.630639	1.40778	1.43502	1.32153	1.49466	1.51238	1.7029	0.941205	0.888309	0.973833
NM_001079830	Trim33	2.4827	2.68114	4.95509	3.26036	3.85843	4.76734	3.53798	5.50948	3.02647	2.59227	1.97211
NM_001080755	Zzz3	7.85091	9.54472	15.5064	14.737	11.7452	16.5781	15.445	16.5705	8.9708	10.2943	10.6969
NM_001080795	G3Bp2	33.5622	28.6798	60.2722	49.9621	60.0044	63.2485	50.7725	46.4837	24.4922	23.0076	18.6538
NM_001080818	Cdc14A	0.762569	0.755593	3.20063	3.37977	2.52322	3.57358	3.14071	1.36584	0.647291	0.888617	0.835734
NM_001080928	Rbpj	38.8519	36.0749	65.8343	64.9128	68.865	75.601	70.2451	68.2586	41.1397	49.4229	47.2508
NM_001080935	B230217C12Rik	1.9745	2.73699	5.23854	6.03699	5.16978	4.57073	4.46824	4.82875	2.28867	2.99639	2.96593
NM_001081009	Parp8	0.0775449	0.10248	0.608882	0.621419	0.574805	1.85927	1.45801	1.4897	0.483961	0.355245	0.348928
NM_001081011	Srgap2	15.0703	15.5482	22.325	24.3438	22.2486	25.3858	24.4558	25.3947	14.7533	15.4644	15.0291
NM_001081045	Kansl1	22.7869	25.3073	31.3624	32.6173	31.7591	32.1925	31.2561	30.8602	22.7244	21.2613	21.8065
NM_001081062	Ccno	0.286051	0.348103	0.391452	0.472032	0.761268	0.575998	0.699911	0.830124	0.556201	0.480663	0.551944
NM_001081088	Lrp2	0.887286	0.66514	4.26016	4.55125	4.37661	6.19036	5.83782	6.12071	2.36797	2.37881	2.25686
NM_001081101	Uvssa	0.793578	0.872261	1.64009	1.66903	1.68348	1.84031	1.4969	1.55768	0.905608	0.891055	0.871893
NM_001081104	Chrna9	0.471388	0.385184	0.83652	0.837661	1.09397	1.81562	2.03971	1.80412	0.704678	0.914565	1.00833
NM_001081160	Mdga1	0.204772	0.31017	0.718449	0.797042	0.698137	0.874918	0.881661	0.89041	0.347414	0.358435	0.281221
NM_001081185	Flnc	0.211952	0.498298	2.93061	3.7398	3.35864	4.9247	4.87437	5.16665	1.72475	2.43752	1.8551
NM_001081189	Uprt	0.908363	1.16603	2.60158	2.45415	1.56201	3.10626	2.51489	2.44229	1.91324	1.16739	1.10618
NM_001081212	Irs2	2.7626	2.92578	5.29125	5.63508	5.98518	3.84635	3.62918	4.49149	1.97072	2.16968	2.27465
NM_001081230	Map9	1.19503	1.286	2.55545	2.51177	2.51033	3.52906	3.33547	3.25165	1.72989	1.9659	1.64024
NM_001081259	Mfsd7B	1.15728	1.33942	2.17111	2.22102	2.34463	2.31811	2.36343	2.07158	1.53671	1.48886	1.43174
NM_001081270	Dscaml1	0.462233	0.419863	1.16301	1.09696	1.03056	0.719745	0.641452	0.838706	0.576643	0.677439	0.700832
NM_001081293	Rprd2	10.353	10.1615	18.1859	18.1164	18.4384	21.6463	20.6847	20.7526	8.43153	9.39498	9.00399
NM_001081295	Arhgef26	2.51609	2.29621	13.4339	13.1581	13.2788	5.7171	5.69068	5.71347	0.829013	0.696801	0.774628
NM_001081298	Adgrl2	3.18418	3.07855	6.72996	6.81161	7.02451	4.52094	4.08882	4.34741	2.40393	2.30743	2.3436
NM_001081302	Trio	1.68621	1.66899	5.36857	5.24132	5.12782	4.93348	4.61601	4.52557	2.10483	2.22451	2.24069
NM_001081326	Agl	2.77265	2.9996	4.60573	4.47837	4.59097	4.30762	3.9922	3.91897	2.56519	2.60569	2.85922
NM_001081437	Fbln2	2.15843	1.51599	3.27129	4.05573	2.334	8.55442	8.16319	8.67368	3.35927	3.42994	3.75748
NM_001081445	Ncam1	4.14504	3.80547	8.96185	9.61924	8.65972	10.149	10.4228	10.2698	2.29906	3.09283	2.67088
NM_001081466	Gtf2Ird1	1.58972	0.962785	4.2832	4.31708	4.3951	2.35661	2.94787	4.13369	1.04281	0.967395	1.07393
NM_001081475	Nasp	43.033	38.1825	114.124	105.419	111.028	118.033	128.324	120.404	24.9907	24.0028	23.4752
NM_001081654	Tex264	24.255	28.8627	36.3042	34.904	35.1035	20.4209	20.0132	18.4681	19.4203	16.9755	18.6206
NM_001081685	Zbtb21	0.687534	0.923254	4.33098	3.8167	2.87111	3.10667	3.50808	3.71454	0.859773	0.955759	1.39265
NM_001081982	Nfix	0.248958	0.323488	0.654222	0.715438	0.680567	0.696316	0.473874	0.882534	0.279956	0.741257	0.617346
NM_001082484	Snx27	9.62825	10.2888	14.445	14.2682	15.7381	13.5644	14.765	12.9452	8.612	8.58898	8.36804
NM_001082536	Mkl1	4.76869	4.63233	8.28999	7.61143	7.22778	4.98004	6.98888	7.72699	4.82917	4.81163	6.40995
NM_001083317	Slc35A4	2.0533	1.74739	4.17781	3.91336	3.19864	3.28065	4.35806	5.27109	4.25772	3.68816	2.58452
NM_001083587	Tns3	22.9403	22.0962	37.896	41.1566	39.3131	37.7405	36.1593	39.7273	18.7943	18.6686	18.4465
NM_001083808	Rusc1	2.69188	2.9682	4.37957	3.92638	3.93694	3.34976	2.87327	3.92931	2.26124	2.63467	3.29668
NM_001083937	Slc35A2	1.34673	1.66996	1.74948	2.57142	1.68353	1.4638	1.42961	1.65293	2.13047	1.91567	2.18744
NM_001085373	Mcc	0.828968	0.38199	5.04038	3.84476	4.47631	3.91686	4.48842	4.1152	0.299077	0.372175	0.782711
NM_001085414	Pramef6	0.11364	0.224338	0.713309	0.956736	0.730228	0.228955	0.291611	0.178644	0.0287058	0.0270215	0
NM_001085421	Tspyl5	0.177101	0.214724	0.515113	0.412888	0.418122	0.267178	0.393467	0.298978	0.288865	0.382086	0.284553
NM_001085449	Ctnnd1	17.0219	17.1535	26.8282	29.7348	33.0356	28.7258	26.141	26.9304	15.1088	14.1807	13.5199
NM_001085516	Gm12794	0.437612	0.748558	2.79254	2.51541	1.90354	0.440868	0.688774	0.580927	0.0294756	0.138765	0.197112
NM_001093766	Myadm	10.3743	7.91906	20.321	23.7268	22.3122	21.0455	19.547	22.662	5.70999	3.79487	6.34179
NM_001099632	Rnf39	0.615494	0.375999	0.582554	0.956975	1.10106	0.590554	0.270771	0.368602	0.177671	0.501885	0.311185
NM_001100186	Zscan4D	1.92774	3.02841	14.9854	15.4626	14.3983	3.27937	2.17883	2.80877	0.33359	0.293634	0.487291
NM_001100591	Rc3H2	4.43823	5.19525	9.91835	9.80911	9.77894	13.5844	12.4416	14.9519	5.38028	4.74568	7.92123
NM_001101445	Cyp4F17	3.15071	3.23471	5.04813	4.70016	4.91518	3.34642	3.13231	3.1471	3.65755	3.62576	4.01402
NM_001101464	Foxi3	3.30977	3.65015	7.75025	6.96701	6.50922	7.8695	7.09289	8.21986	4.57652	3.80462	4.37705
NM_001109690	Phf21A	4.61525	4.99809	6.98008	7.22206	7.27326	5.48182	5.74469	6.42987	5.43204	5.22847	5.99805
NM_001109691	Phf21A	1.07792	0.918947	1.65475	1.38607	1.16664	1.17606	1.22174	1.35839	0.843831	0.305988	0.250761
NM_001110218	Ppm1H	0.578413	0.783502	1.14111	1.20595	1.30536	1.72359	1.71613	1.72573	1.18984	1.29792	0.962963
NM_001110276	Itsn1	1.02917	1.22597	1.62855	1.73328	1.91517	1.58724	1.73194	1.66422	1.32627	1.7165	1.37838
NM_001110315	Kif1A	0.797346	0.875806	0.830031	1.70093	1.18878	2.49835	2.95243	2.44968	1.83397	1.97448	1.89847
NM_001110316	Zscan4F	6.69556	5.75824	36.7252	39.3362	39.4988	8.08528	7.45069	5.97365	1.15492	1.65447	1.40765
NM_001110506	Efcab12	0.600998	0.657883	1.77146	1.84365	1.5632	1.67106	1.55738	1.72361	1.08811	1.36503	1.51001
NM_001110515	Psmg4	1.20041	1.69255	2.80532	3.14707	2.1683	2.74747	1.95379	2.63388	1.3951	2.60689	0.689897
NM_001110828	Rbfox2	3.46297	2.2266	5.35829	5.39373	6.66541	9.27493	6.58558	5.94718	2.47878	3.81391	3.8826
NM_001110830	Rbfox2	3.14643	2.63128	5.76483	4.33727	1.56513	4.02462	7.47052	6.18794	2.80546	3.86767	3.56417
NM_001111111	Atg16L2	0.886234	0.914329	2.11169	2.33189	1.8638	0.797129	0.909193	1.10654	0.705649	0.572674	0.945781
NM_001111145	Ubap1L	0.432011	0.730527	0.936073	0.692512	1.55585	1.11932	1.93236	1.77872	1.58974	1.3802	1.87659
NM_001112698	Ngf	0.289384	0.284653	1.28637	1.97885	2.044	2.91867	3.10006	4.11671	0.959494	0.35494	0.559074
NM_001112711	Grk6	2.051	0.94663	6.98084	6.91701	5.54934	7.68988	7.07448	6.48536	3.59626	2.65118	2.67146
NM_001113209	Nfib	0.437877	1.12317	1.87224	2.45025	1.49935	1.07495	0.971169	1.49951	0.30059	0.469183	0.674839
NM_001113379	Lrrc32	0.372854	0.225999	1.47485	1.55818	1.35114	2.30216	2.4427	2.47437	0.870239	0.863372	1.1882
NM_001113413	Rnf13	7.38279	8.25072	18.8092	20.2301	20.3473	14.0314	12.8339	14.0392	6.40524	7.98899	7.93561
NM_001113530	Csf1	0.745201	0.734656	5.96064	5.91925	6.1385	14.6019	13.8684	15.1603	1.87857	1.7652	1.433
NM_001113569	Stxbp1	0.368949	0.395939	1.50037	1.14974	1.27192	1.89874	0.913932	1.23939	0.0906605	0.105459	0.472716
NM_001114116	Syt3	0.598772	1.91057	2.50025	2.52476	2.31128	1.82632	1.47563	1.45716	2.59751	2.31193	2.44549
NM_001114125	Dab2Ip	1.08875	0.624779	4.80179	5.64873	7.41375	3.28816	4.5539	3.98878	0.838588	0.722069	0.793879
NM_001114609	Ino80D	3.44844	4.79654	7.14962	6.72194	6.06828	6.65869	6.34565	5.81988	4.83582	5.69657	5.02774
NM_001122662	Gm2016	0.987103	1.05691	3.11102	3.07236	2.90405	0.615306	0.506465	0.492596	0.142557	0.223292	0.158736
NM_001122680	Nectin4	0.14365	0.182795	0.451825	0.538162	0.593603	0.604788	0.675782	1.03557	0.274492	0.477923	0.151357
NM_001122730	Tnrc18	3.7997	3.70357	6.45512	6.55591	6.19476	3.15891	3.46429	4.12098	2.17527	2.15063	2.3381
NM_001122832	Eps15L1	3.78915	2.64309	5.28621	5.61897	5.89289	8.50548	8.9034	8.59636	4.3841	4.27841	4.7416
NM_001122997	Dnmt3B	11.3858	8.518	21.7757	23.9889	18.6732	19.289	24.5129	18.7677	12.2412	9.76893	10.1917
NM_001123370	9030025P20Rik	1.57111	2.06959	4.14616	5.19124	4.71601	3.96813	4.58832	3.85844	2.84654	2.90018	3.12396
NM_001123371	Pnp2	21.4202	21.1732	46.0987	40.4212	42.8814	42.4332	40.5361	35.0297	13.048	14.8066	13.7088
NM_001126315	Pramef25	0.668674	0.895065	3.05661	3.19557	2.81876	0.643396	0.464077	0.700723	0.07956	0.149352	0
NM_001126330	Trp73	0.853979	1.01437	2.15065	2.17477	2.31344	3.77979	3.73177	4.54363	1.63591	1.40485	1.43458
NM_001127233	Trp53	22.1902	22.0366	33.3712	34.3617	26.751	19.9803	20.0118	22.3538	15.4945	16.8901	15.2575
NM_001128103	Ano3	1.86727	1.59098	8.22806	8.29079	8.6455	9.50417	9.09484	9.62016	2.08739	2.21981	2.16093
NM_001128625	Gm364	0.131927	0.111903	0.335336	0.42377	0.596119	0.872612	0.966746	0.454246	0.343118	0.447178	0.309044
NM_001134391	Apobec1	2.93273	2.59201	7.171	7.27993	7.63574	7.21403	6.59051	6.26234	5.58822	5.3574	3.44916
NM_001134902	Au019823	3.25837	1.95783	7.22951	8.68916	5.65087	7.66149	5.93742	2.23939	2.93715	1.69367	6.43678
NM_001135100	Il34	1.16549	1.32113	2.57223	2.87057	2.57735	1.69279	1.60739	1.92454	1.59271	0.969732	1.11795
NM_001135151	Slc39A14	0.438213	0.689509	2.84604	0.939525	0.00379134	1.96338	2.68427	0.909907	0.00157578	0.38034	0.533697
NM_001136059	Cyp1A1	0.875936	0.776296	1.99477	2.32584	1.68595	2.62874	2.15947	2.3833	1.72591	1.9383	1.80801
NM_001136064	Bscl2	3.37001	3.69436	5.2154	4.42196	7.56207	7.0277	6.07094	6.28346	4.57326	4.60976	4.76389
NM_001136104	Abl2	2.85487	3.66735	5.22157	5.61424	6.2258	6.22995	7.49853	6.4524	4.36607	3.92871	3.41748
NM_001136227	Rtkn	7.64012	7.14192	15.4525	17.3432	16.8269	16.3168	17.5345	20.1199	6.76099	7.20261	7.55658
NM_001142916	Plod2	5.95263	8.98001	30.757	31.9881	32.9251	24.5447	24.1901	22.1524	4.93714	5.30346	4.43086
NM_001142922	Tcf7L2	2.12298	1.91537	3.01825	3.53779	2.79989	2.42743	1.41192	1.25694	0.163962	1.5299	2.19798
NM_001142960	Bcl2L15	0.207869	0.493437	0.951097	0.849547	1.01325	0.481304	0.554519	0.232877	0.0928937	0.13816	0.119659
NM_001142965	Frrs1L	0.533041	0.488043	1.05186	0.923231	0.810466	0.463952	0.483525	0.633728	0.228301	0.301014	0.237176
NM_001144988	Spg20	1.71103	2.05993	5.21168	5.28048	4.86394	4.81437	5.86273	5.82276	2.63154	1.76636	1.62077
NM_001145162	Ube2Ql1	0.914828	0.906244	1.72694	1.54907	1.40817	0.211262	0.276884	0.518605	0.667689	0.739509	0.59296
NM_001145360	Gm9047	0.613294	0.597637	1.28024	1.47504	1.28938	1.39597	1.42013	1.60758	0.847772	1.47431	1.78115
NM_001145781	Acbd6	1.1459	1.06799	2.1959	2.22336	2.1691	1.85126	1.68015	1.40524	1.7258	1.33205	0.911547
NM_001145927	Pianp	2.35476	2.10772	3.12596	2.74613	2.07747	2.93132	2.50629	2.01719	4.57259	5.98878	6.55073
NM_001145952	Lpp	0.313188	1.04806	2.54092	2.75651	2.6395	3.30299	2.90608	2.49293	1.01228	1.03392	1.13515
NM_001145978	Parp4	2.40896	2.04173	4.60611	4.80964	4.78526	3.77368	3.91027	3.86263	2.48906	2.59641	2.73219
NM_001146107	Gm10696	0.108657	0.0896226	0.796095	0.832992	1.21718	0.200492	0.241511	0.13284	0.0549536	0.0171846	0.0174671
NM_001146299	Sh3Rf2	0.807801	1.78066	4.40993	4.52108	4.39408	12.3417	11.3591	12.0268	10.0543	11.631	10.5608
NM_001146687	Pip5K1C	9.46378	13.633	14.8524	16.2358	14.6335	13.3367	14.2441	15.5947	9.89616	7.43388	7.28659
NM_001159328	Hgs	5.3471	3.56208	8.21651	8.645	10.0371	7.98014	6.96306	8.35822	4.69744	3.32037	5.69196
NM_001159505	Tnfsf13	0.717046	1.39992	2.65361	1.79506	2.24388	1.85671	1.96174	0.231849	0.0008178	1.18265	1.35342
NM_001159516	Qk	10.0271	10.5096	13.5727	12.6114	14.2788	7.45563	7.3418	6.46121	6.16606	5.88539	5.4914
NM_001160049	Dusp27	4.07059	4.56078	5.40509	11.0315	7.9875	14.7989	14.6551	12.0862	2.29839	1.22387	1.67882
NM_001161714	Tgm1	13.6062	13.1551	22.7471	24.3496	24.7394	21.9577	24.1586	21.3847	21.2329	21.0043	20.7144
NM_001161723	Tfeb	1.44051	2.04664	2.87753	3.58083	3.13297	2.09777	1.73018	2.05864	0.658098	1.16131	0.67356
NM_001161731	Ang	0.291928	0.566628	1.89078	2.3718	3.45193	0.911801	2.0255	1.47091	0.411662	0.167728	0.694907
NM_001161768	Galnt6	17.1372	18.9743	28.6832	32.729	32.1102	26.4025	26.8429	26.6247	14.6406	16.4053	15.5887
NM_001161769	Lmo4	1.45457	2.1794	4.47954	4.03686	6.40079	7.16957	5.47835	4.04081	1.54699	1.56172	1.83652
NM_001161852	Fbxo44	0.254871	0.194495	0.793924	0.63677	1.11901	0.440449	0.338001	0.924077	0.919741	0.404278	0.942136
NM_001162903	Ccdc71L	1.39359	1.35435	2.34272	1.66906	2.5203	2.17384	2.36217	2.1556	0.988597	1.14927	0.932182
NM_001162926	Fam84B	0.343681	0.278521	0.65372	0.617666	0.464407	0.768717	0.949206	0.962744	0.703187	0.86309	0.797731
NM_001162946	Pcx	2.30212	2.20229	4.05601	4.38241	4.38867	3.92905	3.69622	3.85909	3.77831	3.68217	4.24438
NM_001162957	Rsph4A	0.47733	0.279724	1.96505	1.95392	1.56535	1.08026	1.27933	1.14811	0.109816	0.154164	0.167342
NM_001163018	Suz12	6.65223	11.1589	7.23821	16.135	12.8164	5.64078	7.75507	5.66727	4.88437	10.4592	6.23323
NM_001163098	Tchh	0.836549	0.704309	2.71232	2.63167	2.53305	1.1372	1.20071	1.41648	0.345655	0.221703	0.251566
NM_001163138	Card6	1.56862	1.20396	2.64991	3.22053	2.96342	1.63848	1.3329	1.33489	0.526492	0.582656	0.601495
NM_001163172	Tmem92	0.789493	0.894444	1.94194	2.80417	2.14886	0.431584	0.261971	0.314376	3.45186e-05	0.0884585	0.0539471
NM_001163191	Otud6A	2.10258	2.47445	2.91114	3.90077	4.1588	2.0695	2.32309	3.30606	3.44356	3.16694	3.20101
NM_001163301	Pex2	0.194769	0.661978	1.3662	2.09716	1.53287	1.81113	1.31995	1.06074	0.821426	0.418321	0.605941
NM_001163333	Cttnbp2Nl	1.67467	1.04641	2.42292	4.37845	3.6807	2.39894	5.93031	0.00427013	4.58064	0.000231463	0.742989
NM_001163346	Cdc42Ep4	16.5729	16.1003	25.6115	27.08	28.2716	17.2416	19.3572	19.0799	14.0414	14.0557	14.5315
NM_001163395	Evl	3.96294	3.50816	4.96702	7.20527	8.67805	5.91055	7.27205	6.02669	3.38562	4.07647	4.04092
NM_001163470	Trafd1	0.836729	2.13026	3.84548	2.35704	2.0764	1.36088	1.71177	1.88226	1.70275	0.565458	1.10622
NM_001163473	1810010H24Rik	0.36032	0.551528	1.4651	1.59042	1.78137	1.37264	1.48032	1.17495	0.888872	0.725397	1.04405
NM_001163557	Ppfibp2	0.552086	0.492561	1.58225	1.73214	1.35382	1.09157	0.973709	0.910629	0.583124	0.508014	1.47796
NM_001163573	Scnm1	1.05911	1.11699	3.53951	4.84647	3.7108	1.23133	1.95998	3.62628	1.72718	0.963042	0.789316
NM_001163623	Prepl	1.64652	1.09067	4.20818	5.99933	6.05059	4.38678	3.77578	4.69503	1.93051	2.9179	3.02098
NM_001163663	Rab6A	5.11434	4.36761	7.65428	5.93541	7.53762	6.37104	7.40869	7.27119	4.32514	5.2405	7.04446
NM_001163810	Tescl	0.20654	0.0506519	1.18708	0.997463	1.0213	0.573336	0.477607	0.595387	0.676599	0.197478	0.249541
NM_001164062	Stat5A	0.68451	0.854833	2.11899	2.8505	2.34822	0.660535	0.853235	0.972134	0.245175	0.245748	0.0437999
NM_001164151	Tcf3	4.7993	8.84126	8.357	9.2637	8.45491	9.48636	5.62724	8.47322	5.95607	5.12714	8.80725
NM_001164156	Mcrs1	3.25772	2.21879	4.16743	7.14924	6.253	5.98166	4.60194	10.5769	3.73793	2.47195	2.67447
NM_001164172	Map2K7	1.90631	1.52186	3.34083	3.08732	3.66256	4.1056	4.21562	5.09657	1.62081	2.49115	1.39134
NM_001164249	Tpm1	1.58301	1.80681	5.27432	7.70448	6.23424	10.1918	11.3614	13.9715	2.89176	3.84229	3.2051
NM_001164327	Phf11B	0.525057	0.62779	1.23537	0.821664	0.927038	0.831834	0.962869	1.15959	0.776101	0.822119	1.2314
NM_001164578	Tsr2	1.48012	2.28437	3.0755	3.82151	3.41869	3.39739	3.15768	4.50547	2.98505	3.89826	4.53702
NM_001164620	Ccdc157	0.66311	0.619439	1.2337	1.15825	1.20286	0.933562	0.879875	1.03819	0.631963	0.327705	0.759577
NM_001164663	Soga1	1.44805	1.42761	2.31615	2.37582	2.28262	2.5318	2.40637	2.77903	1.7787	1.70698	1.94624
NM_001164717	Sh3Pxd2A	3.6602	5.17905	5.37258	4.02533	6.31916	4.0274	1.54118	3.75696	3.51975	3.27105	3.40575
NM_001164791	Zak	4.95985	5.17312	9.25264	9.69538	9.58851	10.7263	10.0185	9.63671	5.3326	6.69175	5.30636
NM_001165954	Phc3	2.52565	2.8713	4.44455	4.91076	4.7975	3.21645	3.34809	3.64213	2.18353	2.08089	2.53357
NM_001165986	Ubap2L	20.7933	24.1056	35.8571	42.3271	40.5868	36.8402	35.2315	33.8244	17.5799	15.2005	13.4601
NM_001166033	Gtf3C4	0.559581	0.304607	1.17552	1.19332	0.920395	1.18887	0.972163	0.9449	0.28641	0.387452	0.221174
NM_001166640	Csrp2Bp	3.77708	4.30898	6.51131	8.87829	5.77843	9.10833	6.22342	6.95453	6.97603	3.64426	6.0718
NM_001166661	Ccdc85A	0.138853	0.137834	0.459497	0.404465	0.304585	0.610492	0.659866	0.567184	0.148145	0.131443	0.0633262
NM_001167777	Asxl3	0.256441	0.35285	0.575081	0.596241	0.627031	0.99141	0.977305	0.930082	0.589539	0.503731	0.551259
NM_001167860	Wipf3	0.898983	1.31011	1.79885	2.26243	2.35093	2.96696	3.15945	3.19918	1.97227	1.69413	1.67928
NM_001168657	Socs2	1.44176	1.93569	3.3937	3.62168	4.81405	8.87898	6.92921	9.1045	4.08512	2.78079	3.78564
NM_001170985	Kirrel	3.96374	7.48053	13.819	10.3491	9.78428	7.60329	9.24856	12.0922	4.78522	4.55572	2.29138
NM_001172093	Depdc1A	3.90223	3.37711	11.9936	10.6908	11.8109	9.33919	9.06611	6.22596	1.63025	1.82029	1.71472
NM_001177352	Myc	4.59969	4.89454	8.1684	8.56088	8.18481	9.59544	10.2328	11.0196	1.16675	0.678597	0.705208
NM_001177417	Gm6792	21.6492	20.0484	35.7773	36.0548	38.1679	14.9273	14.5373	12.6164	6.85871	7.75291	8.25321
NM_001177513	Gm7102	1.08225	1.50169	3.47792	3.6172	3.68081	1.6739	1.59994	1.29621	0.755262	0.538868	0.870304
NM_001177565	Gm8300	0.827063	0.632395	2.1349	1.80238	1.85309	0.177643	0.248933	0.184901	0.0222996	0.157104	0.10639
NM_001177574	Gm2022	0.62466	0.774704	2.13928	2.67976	2.48112	0.457421	0.314661	0.345162	0.21817	0.0863085	0.284902
NM_001177666	Tmem267	1.85379	1.69629	5.32737	5.75923	4.53241	5.99045	4.79853	4.37229	1.8686	3.24944	2.83699
NM_001177667	Sptan1	23.7059	22.8858	49.6698	50.7934	47.5352	54.2963	52.6802	56.2155	20.874	23.2779	21.3265
NM_001177670	Golph3L	3.88409	4.47062	12.219	13.7935	13.1011	12.2015	9.99667	11.5906	2.3176	3.8454	1.77116
NM_001177730	Nr1H3	0.160902	0.363599	0.673579	0.65745	0.704469	0.509243	0.660517	0.554125	0.371857	0.228261	0.332694
NM_001177871	Filip1L	1.30933	1.3344	4.0228	3.9248	4.05146	7.23804	8.65895	9.24489	1.36237	1.18284	1.16804
NM_001177964	Dcdc2C	2.89917	3.18186	7.33445	8.14963	8.81776	3.41262	3.38597	3.45696	2.0772	1.71684	1.2564
NM_001185173	Zscan4B	4.97246	5.66319	23.2531	24.6896	22.2829	4.5302	3.79051	3.34991	0.610391	0.787403	0.891013
NM_001190161	Psrc1	22.3116	22.8474	34.9802	39.4513	38.7109	27.693	35.2356	26.6612	23.3393	24.3526	28.1794
NM_001190491	Dmpk	0.781738	0.683421	1.74174	0.93498	1.30918	1.23395	2.47884	2.9495	2.28139e-08	0.94734	0.812063
NM_001190718	Dcaf12L1	0.187936	0.128575	0.485546	0.447017	0.778604	0.277947	0.507213	0.665453	1.35318e-06	0.165687	0.273302
NM_001190985	Lancl1	1.20746	2.60574	2.64696	2.58107	3.41958	2.2551	1.02398	0.15608	1.49471	2.79509	2.32566
NM_001193271	Meis1	0.242281	0.273928	0.806493	1.32221	1.16117	1.33462	1.28964	1.23313	0.175103	0.185739	0.13348
NM_001195284	Fsd1L	2.02579	1.92105	5.61233	5.53756	5.53633	7.25396	7.07211	6.61455	1.9917	2.30235	1.92726
NM_001197322	Foxp1	3.07313	3.32544	6.26206	5.7191	5.89045	14.4875	13.9566	14.2448	6.22682	6.63	5.33553
NM_001198835	Coch	0.292835	0.370547	0.851514	0.865022	1.07741	1.03145	0.95125	0.818334	0.822993	1.12656	1.63184
NM_001198977	Syk	5.72456	6.09162	9.59202	10.7846	9.62536	8.94028	9.01762	9.76903	3.97735	3.6838	3.96642
NM_001199024	Pla2G6	3.86315	4.97587	6.67121	8.21625	6.95957	5.25341	7.34246	7.95462	5.89729	6.70412	6.22837
NM_001199227	Osbpl5	0.333391	0.248019	0.654575	0.591826	0.576636	0.882763	0.993645	0.840674	0.400789	0.355303	0.401775
NM_001200023	Zfp963	0.869118	1.19393	2.35779	2.35709	2.36677	4.01654	3.98481	3.5501	1.238	1.32956	1.26596
NM_001201470	Papss2	0.395296	0.32651	1.25632	1.3856	1.30531	3.15585	2.12054	2.60699	0.846918	0.792496	0.551898
NM_001205037	Gm11544	0.314719	0.341431	0.757153	1.02723	0.715629	0.348837	0.290785	0.197904	0.063579	0.209681	0.182286
NM_001205067	Jkamp	0.956501	1.52194	4.55113	2.35976	3.65084	2.55289	3.14917	2.00937	0.786514	0.800018	2.63843
NM_001205081	Trim47	0.116007	0.103341	0.499086	0.584698	0.274156	0.480769	0.180634	0.256525	0.211409	0.292915	0.464968
NM_001206367	Gsn	1.00356	0.945041	2.95337	2.89629	0.961872	0.000605078	6.32437	5.87827	1.99375	1.79381	0.964837
NM_001220499	Rnf223	0.14593	0.221474	0.55731	0.676664	0.687158	0.172649	0.176031	0.278833	0.112991	0.121925	0.132395
NM_001242372	Gon4L	17.0315	16.4675	31.9841	33.284	31.836	29.3784	29.8773	32.1864	16.0794	16.2722	16.3871
NM_001242419	Susd6	4.48066	4.75934	7.61554	9.74093	8.15066	7.5404	9.70357	9.48873	2.14573	4.06598	3.97401
NM_001242430	Ammecr1L	1.69585	0.939268	2.21925	1.40886	1.98501	1.4112	0.841585	1.30311	1.0352	2.11764	2.12785
NM_001243857	Fam124A	0.356627	0.541522	0.968498	0.718478	0.649846	1.06494	0.959995	1.051	0.451245	0.422357	0.354573
NM_001252193	Amz2	1.64358	3.00189	4.47968	5.26664	3.7877	3.00597	5.31732	3.16421	2.87492	1.98526	2.18174
NM_001252438	D16Ertd472E	1.00389	0.812234	1.66686	2.08414	3.1517	1.72019	1.65467	1.2394	0.518899	0.447107	0.36799
NM_001252439	D16Ertd472E	1.12369	1.35692	6.18497	2.47142	3.08914	4.71074	2.35867	3.11015	0.726371	0.87252	1.3818
NM_001252458	Prkd2	2.1309	1.83386	2.89103	3.47833	3.26505	1.46933	2.22474	2.50311	2.36445	2.41844	2.46869
NM_001252552	Folr1	2.2636	0.775693	2.15581	3.34996	3.55538	3.35774	3.53885	1.29716	2.63417	0.000610563	1.93056
NM_001253353	Fam214B	0.923662	0.572655	1.66008	0.854482	1.3876	1.50305	1.85668	1.3562	0.45055	0.784763	1.45637
NM_001253679	Slc7A7	2.63515	2.08035	4.8987	4.87425	3.81353	6.42182	8.35177	9.07674	2.6953	3.26435	3.97636
NM_001253687	Immt	6.97892	7.93852	16.1291	19.752	16.8605	17.9336	19.3521	21.4694	4.86755	4.46053	2.41735
NM_001253862	Tcf12	6.01295	8.49169	14.3821	17.4983	15.3437	19.9553	20.3888	19.4276	6.95888	7.64087	7.58638
NM_001253864	Tcf12	1.41893	0.876908	5.98927	5.00929	5.51803	3.15744	2.41213	1.7301	0.362613	0.455721	0.418756
NM_001256122	Limch1	0.186513	0.43233	1.077	1.06629	1.17368	0.316982	0.692788	0.320831	0.117671	1.53013e-05	4.28117e-05
NM_001256195	Eif4G3	2.61361	3.3319	7.88302	10.8015	8.79653	7.73441	10.1901	12.8055	6.29721	7.7277	5.9085
NM_001256198	Eif4G3	3.01275	2.76065	8.84439	8.92311	8.321	8.30349	7.42947	7.8819	3.68439	2.58599	3.11432
NM_001256973	Usp17Le	0.755194	0.649326	1.80967	1.57648	2.14212	0.440771	0.437979	0.229393	0.276661	0.135131	0.12671
NM_001267622	Ttc28	0.853798	0.930716	2.66771	3.10041	2.99038	1.4992	1.55835	1.88731	0.470792	0.545191	0.572813
NM_001270722	Gm21319	0.155925	0.242253	0.885781	1.00116	0.957811	0.37005	0.285704	0.338477	0.0450431	0.0211572	0
NM_001270996	Adam9	11.3365	9.34419	19.7926	17.9649	21.8069	18.3966	16.6074	15.3153	11.6317	12.8604	11.6951
NM_001271018	Calcoco2	49.9828	51.6038	108.005	110.842	100.789	71.4954	70.753	66.5271	42.6777	40.6599	40.7879
NM_001271413	Nfam1	0.717331	0.507462	1.17583	1.40467	1.19827	0.803178	1.42875	1.29132	1.98876	1.72978	0.719127
NM_001271451	Enox2	0.425241	0.203965	1.09562	0.667941	0.991573	0.10515	0.254435	0.35915	0.124181	0.247426	0.0949593
NM_001271584	Dnajc5	2.37191	2.13957	4.78888	4.00412	5.16616	3.56076	3.23216	4.39249	1.75953	4.38239	2.91123
NM_001271843	Aqp9	0.174934	0.128073	0.422012	0.474499	0.293195	1.00811e-06	0.10921	0.0876591	0.0307641	0.10097	1.21314e-17
NM_001272033	Aa414768	4.72577	4.24892	9.10453	8.78242	8.79938	4.00378	3.6951	3.4327	2.47681	2.70908	2.19561
NM_001276402	Lef1	3.59366	3.14902	10.9129	10.7703	11.0122	8.27722	8.18744	9.15313	0.148724	0.108337	0.270574
NM_001276403	Lef1	0.985073	0.774256	5.24907	6.23464	4.95499	3.40577	4.1902	4.65234	0.100355	0.0470678	4.64786e-05
NM_001276767	Zc3H11A	3.59239	4.45836	12.395	7.98154	8.38618	9.31454	12.0679	6.37913	2.82885	4.04534	9.74753
NM_001277106	Crlf3	0.618892	2.0411	3.68155	1.16256	1.10745	9.94417e-05	0.448742	1.38879	0.00022724	0.758602	1.6934
NM_001277328	Sox6	0.0936846	0.356036	0.629885	0.544812	1.18291	1.35889	1.07319	0.251061	0.365302	0.332839	0.0842748
NM_001277875	Tpm2	0.376205	0.0223129	2.52729	2.05548	1.91557	3.64067	5.03432	5.89465	0.0980784	0.00945369	9.98331e-06
NM_001278256	Prnp	15.7902	16.5495	30.0501	29.8308	31.7087	57.7707	56.9418	56.3923	18.9515	17.0478	17.0054
NM_001282013	Prr3	2.59257	3.05784	3.58336	4.78704	4.46512	2.98685	2.90252	3.16878	4.31944	3.55492	2.33061
NM_001282028	Gm14326	1.63071	2.76223	4.01138	5.12447	5.49299	3.30289	3.72711	3.40514	2.59751	1.71958	1.13294
NM_001282044	Schip1	5.08677	6.77889	13.5067	10.4724	10.4044	5.24396	6.84867	9.51892	4.48675	4.31003	6.41345
NM_001284197	Dnmt3L	15.9192	11.9075	34.3527	36.5284	42.8872	55.4974	46.9235	37.8065	10.8421	15.2189	14.0341
NM_001284221	Agtpbp1	0.848064	0.902873	1.60501	2.29276	1.293	2.32158	1.68754	1.96406	0.995436	0.941461	1.03337
NM_001284410	Bcl2L11	0.454243	0.205737	0.622322	0.988878	0.688651	0.982595	1.12453	0.526614	0.498669	0.520373	0.742319
NM_001284524	Chit1	0.911868	0.151782	1.43591	2.05146	0.639979	7.89621e-10	9.55396e-05	1.46766e-06	8.36974e-05	0.00171727	0.000314289
NM_001285455	Mapt	0.765102	0.0718614	3.08328	4.38147	2.73928	2.696	0.885096	2.35575	0.000715242	0.534295	1.26526
NM_001285881	D630023F18Rik	1.69462	1.7559	4.64447	3.42846	3.92149	12.419	11.539	12.8673	2.76489	2.81583	2.09795
NM_001285917	Dapk1	2.10352	2.62043	7.82715	6.92691	7.53211	6.19435	3.75812	8.8162	5.44498	5.6645	5.71882
NM_001285937	Zdbf2	6.6014	8.00141	10.6937	8.68657	9.40261	11.4818	10.6044	12.6862	7.64216	6.9812	6.60995
NM_001286182	Lox	3.08264	2.90741	11.8298	11.5779	14.1582	40.9672	33.8131	35.7525	7.09142	6.76813	6.7061
NM_001286393	Zfp821	1.86081	2.16106	2.798	2.96378	2.61879	3.49303	2.78706	3.44824	3.59756	3.01793	3.83671
NM_001286411	Elf1	5.1326	5.22045	6.54523	8.13846	9.28439	8.08473	7.35694	6.62853	3.23818	3.68282	4.50656
NM_001286452	Daam1	1.8731	4.09398	5.38804	6.54035	5.37235	6.25726	5.19204	4.40532	3.06711	3.76257	3.5016
NM_001286685	Lrif1	0.103183	0.101373	0.500456	0.403331	0.521537	0.187269	0.925662	0.474327	0.0983699	0.0681552	0.297454
NM_001287103	Npnt	1.80452	2.10535	3.97195	4.10636	3.94334	3.2878	3.47743	3.04053	3.10464	2.77844	3.12069
NM_001287217	Fxyd5	0.581848	0.361517	1.95964	1.70865	1.80919	1.14622	1.91209	2.8345	0.782285	1.43493	7.35704e-06
NM_001288586	Mdm2	8.15642	10.6408	37.4931	40.9024	43.0405	35.321	39.9822	40.3612	11.0609	10.9169	11.3378
NM_001289445	Atp9A	2.38964	5.06036	4.11997	4.59596	4.3424	2.11853	2.30354	1.17735	3.93195	2.65697	3.81084
NM_001289472	Pitpnm2	0.990024	0.681871	1.31052	1.74601	1.5674	2.53121	2.59675	2.772	1.05711	1.12479	1.33196
NM_001289481	Zscan10	0.000350045	7.24387e-13	0.476208	0.00028535	0.00831431	5.36174	0.00601181	2.19716	0.000376369	5.31461e-05	3.37531e-07
NM_001289538	Sh2B1	4.72843	3.63221	6.42277	6.94422	6.84008	3.17771	5.53567	4.1287	3.45478	2.59003	2.1228
NM_001289540	Sh2B1	4.88856	4.43347	7.60923	8.20888	8.29689	4.46264	5.43101	3.84752	2.50056	4.79959	2.08736
NM_001289545	Atxn7L2	2.38196	1.52284	4.21927	2.80474	3.8261	4.03518	3.82021	4.63555	3.18579	3.03389	2.82506
NM_001289577	Chfr	4.31199	8.61214	11.6997	9.74736	10.866	11.01	12.3015	10.6306	11.0506	5.22227	8.15779
NM_001289595	Slc25A40	1.55383	1.17981	3.28537	2.98866	2.62996	5.18719	1.74719	2.74156	0.320854	1.85099	1.17214
NM_001289622	Mynn	2.81895	2.63565	5.49603	4.90801	4.96799	4.84396	4.71718	4.08987	1.75888	3.9191	3.74555
NM_001289666	Tmem241	0.000744896	9.29817e-05	0.248097	0.552158	0.457835	0.201819	0.0592248	0.0941109	0.239504	0.565125	0.227666
NM_001289681	Arntl2	0.254363	0.140504	0.741863	0.783617	0.55534	0.210001	3.9552e-14	0.126775	0.174195	0.300501	0.259315
NM_001289694	Zfp740	0.460987	0.466951	1.04675	1.02511	0.749954	1.16969	0.638106	0.953212	0.745596	0.73995	0.693465
NM_001289723	Wipf1	0.998006	0.58768	1.39894	1.37343	1.16791	1.42048	1.67031	1.31827	0.128791	1.30486	0.141731
NM_001289782	Cryab	0.398103	1.41157e-05	0.803679	1.81013	0.735313	0.218301	0.418258	0.180488	0.379081	0.554269	0.345932
NM_001290308	Col12A1	0.741608	0.7761	3.70514	3.60427	3.77449	9.34441	9.11201	8.75709	1.9215	1.95212	1.84036
NM_001290378	Ap1S2	0.475577	0.698619	1.84989	1.8362	1.68842	1.63152	1.10427	1.26054	0.154221	0.194144	0.232571
NM_001290426	Zfp865	4.30196	5.16878	7.74154	6.7087	7.16263	5.27279	5.32781	6.28933	4.91822	4.432	5.43887
NM_001290451	Gria3	0.341829	0.279741	0.36844	0.57441	1.21873	1.15805	1.39861	1.09266	0.39046	0.548482	0.470968
NM_001290500	Ttc14	0.95566	1.02026	1.90301	2.343	3.25805	2.13906	2.00065	1.43924	0.468097	0.93786	0.643413
NM_001290512	Mid1	6.7256	5.90463	13.6279	16.9515	13.1155	8.3701	7.94749	8.67021	8.99184	8.37246	8.13692
NM_001290546	Phf6	0.023059	2.68137	3.07639	3.30825	1.75668	3.8888	2.78809	4.12662	3.62847	0.937	2.9064
NM_001290556	Pja1	2.06267	1.56406	3.2402	4.45171	3.17295	3.99476	3.28331	4.65677	4.17897	1.23244	0.679549
NM_001290665	Csrnp3	0.225995	0.224956	1.5863	0.624116	0.562419	1.13681	0.963959	1.40426	0.267969	0.542985	1.10614e-05
NM_001290700	Zfp451	2.49942	2.34169	5.37651	5.65682	5.86563	7.03839	7.27152	7.38394	2.54776	1.72343	1.57296
NM_001291068	Polr2A	74.7656	75.1472	122.356	129.815	127.621	94.4155	95.0383	99.6847	69.2416	64.5633	66.9175
NM_001291119	Neurl4	3.45247	3.44037	5.86774	5.0195	4.04163	4.74092	5.54098	4.01384	1.87121	3.96166	1.2546
NM_001291127	Phf23	1.08986	1.85746	1.71522	2.13036	1.73196	4.96333	2.48478	2.25442	1.06012e-05	2.12143	1.9851
NM_001291234	Cux1	1.12518	1.38308	2.45453	2.31266	1.75504	1.3817	1.61122	2.24834	1.56012	0.993452	1.51657
NM_001291857	Aebp1	0.391213	0.553815	2.52284	3.05122	0.899476	3.70487	1.64187	6.34274	0.910511	1.30784	1.01819
NM_001293621	Ganab	29.8349	25.9124	42.5884	43.9152	45.7919	34.4701	36.3248	30.7248	26.6649	28.6641	26.6293
NM_001293707	Pip5K1A	8.75091	9.25803	15.3777	17.222	15.8804	16.9591	14.0813	11.0676	9.15797	7.63711	10.1054
NM_001293773	Palld	0.301956	0.178598	1.22042	1.06528	0.589299	1.68121	0.979625	1.3083	0.852758	1.19811	1.01653
NM_001293774	Palld	9.62506	9.75687	13.5946	12.8585	14.2996	25.9841	26.6679	26.4324	16.6502	17.7065	17.3478
NM_001293795	Tm6Sf2	0.14654	0.347076	0.98114	0.394183	0.518069	0.198913	0.158995	0.798633	0.562598	0.64129	0.339466
NM_001294334	Tlk2	13.5938	15.3947	19.7051	19.0226	16.9315	16.7908	19.8506	21.1208	12.7138	11.5774	10.5574
NM_001301298	Gab1	7.21956	7.67786	26.0301	26.6115	25.8775	30.0927	33.1916	31.7154	7.31393	8.46806	9.36727
NM_001301343	Hnrnpk	24.1721	31.1151	46.0787	37.866	37.8822	38.2427	40.2465	35.9222	28.8282	22.4783	22.6911
NM_001301840	Slc7A3	7.94495	6.10433	17.2831	17.712	18.3001	33.4449	32.0983	33.4522	4.48316	4.52766	4.40008
NM_001301854	Stk11	2.9999	2.44042	6.0134	4.51135	6.78541	3.47371	3.62072	5.58575	3.65062	4.05437	3.31177
NM_001302950	Tle4	8.578	7.31329	11.9668	14.6402	12.8016	13.4675	15.4836	13.7171	4.62005	4.81592	4.97356
NM_001304456	Rnf13	0.423864	0.469955	1.53268	1.62915	2.61712	1.31067	1.41232	1.68959	0.714164	0.533648	0.767677
NM_001304965	Pou6F1	0.725535	0.814848	1.3061	1.4915	0.988657	0.88017	0.877118	0.997338	1.72143	1.25819	0.793225
NM_001305286	Mpdz	0.229206	0.000446043	0.530847	0.673717	0.0192288	0.846546	0.848315	0.787259	0.26521	0.543077	1.03903
NM_001305643	Kifap3	8.65499	8.52485	9.8542	11.1647	10.6523	12.1608	11.433	10.5766	10.0899	10.5117	9.43871
NM_001305678	Usf1	1.97583	1.55474	3.81073	5.43702	2.17269	3.37998	3.73499	3.76453	2.5045	1.94803	3.14157
NM_001305798	Midn	22.5559	23.6701	34.1375	36.5123	36.1753	27.0403	30.0669	30.4288	18.7656	20.4861	20.0105
NM_001308286	Fhit	1.07358	1.31571	4.31885	3.10984	4.56561	2.92651	3.25529	3.15112	1.78514	1.89986	2.38697
NM_001309446	Zfand4	0.389437	0.147191	0.407787	0.588084	0.558514	0.846872	0.715832	0.421367	1.02469	1.08644	0.837924
NM_001310432	Synpo2L	0.623563	0.637162	1.41252	1.36139	1.24583	1.07156	1.17757	0.942469	0.205944	1.9397e-152	0.144521
NM_001310445	Slmap	3.64138	3.21567	6.38968	4.92416	5.41895	5.69328	5.5244	5.05568	2.12674	2.86162	3.08339
NM_001310536	Rapgef2	7.83468	7.29217	12.0413	13.5268	13.4489	8.89889	9.81284	8.33885	5.64771	5.72352	5.45694
NM_001310666	Zmiz1	3.38146	3.34142	8.41561	5.59229	5.83569	1.63362	3.7899	4.22392	5.56739	2.25103	3.27055
NM_001310681	Hax1	8.60424	12.8651	25.7653	25.2313	20.6876	20.4634	22.2369	19.7121	11.6639	8.51523	11.8048
NM_001311074	Flnc	0.595194	0.285064	0.992076	0.620323	0.610435	1.1801	1.539	1.31389	0.845468	0.000238681	0.683434
NM_001311088	Pml	1.57134	3.81278	3.48602	1.99974	4.72457	1.16825	3.20433	2.64628	0.944619	0.354738	2.26836
NM_001311097	Sema6A	1.18215	0.116178	3.48984	3.07074	3.24229	0.281068	1.02574	1.39252	1.44148	0.425918	1.15036
NM_001311115	Adamts7	0.289229	0.511437	1.00035	1.33649	0.790065	0.66893	0.251642	0.422141	1.18025	1.05447	0.932624
NM_001311124	Celf5	0.158708	0.600488	2.03291	0.716607	0.456497	1.72953	0.881155	0.56873	0.000318719	0.426526	0.819854
NM_001311145	Tnfrsf22	10.1603	10.8769	23.5431	25.4114	21.6867	10.8929	9.57641	6.16628	6.9527	7.38611	7.088
NM_001313738	Gorab	0.55226	0.276417	0.92871	1.33334	0.914344	1.40157	1.09951	0.886661	0.846323	0.877726	1.39842
NM_001313914	Thbs1	2.09659	2.52193	13.4992	15.7802	16.1649	35.091	34.6238	36.2328	7.34358	7.61354	7.42103
NM_001316365	Etv4	2.35809	2.16819	12.9498	13.3012	12.7481	23.2107	25.4925	23.0582	5.58348	5.65127	6.32926
NM_001316366	Etv4	1.87173	1.6505	3.74704	3.08156	4.05036	7.13054	6.25714	7.39488	2.52798	2.4592	1.50186
NM_001316754	Hmgxb4	4.41904	4.64045	17.3601	18.6159	17.4974	25.9824	24.0077	26.6915	4.11383	6.0526	5.21556
NM_001316755	Cnbd2	0.388921	0.632564	1.11529	1.37775	1.3173	0.64888	1.10184	1.07196	0.576403	0.613469	0.914507
NM_001322338	Lipo2	0.436217	0.361351	0.711191	0.69484	0.650244	0.661937	0.564758	0.58449	0.303924	0.318664	0.234458
NM_007392	Acta2	6.91424	7.03445	59.2481	60.7628	59.4443	124.809	139.623	139.568	22.3034	22.6614	23.6933
NM_007396	Acvr2A	2.29266	1.9422	3.01917	2.88192	2.84909	3.70631	3.29353	3.19341	2.18276	2.57292	2.03776
NM_007498	Atf3	3.30693	3.76451	9.5989	9.77513	10.012	5.42288	4.99341	4.96935	3.70159	4.10759	3.45101
NM_007528	Bcl6B	1.2054	1.27563	2.12364	2.01615	2.46282	5.25808	5.09906	4.63937	2.8039	2.8664	2.68193
NM_007542	Bgn	2.02151	1.98508	8.39405	8.48923	8.35553	22.7476	22.313	22.1113	3.58311	3.93042	3.64147
NM_007546	Bik	0.383357	0.517592	0.801354	0.82874	0.284326	0.338488	0.443151	0.552527	1.06304	0.778238	1.4355
NM_007554	Bmp4	0.358085	0.293824	1.2694	1.48341	1.92699	1.18147	1.46948	0.942789	4.34319e-05	3.81243e-05	0.264858
NM_007558	Bmp8A	0.428437	0.407732	1.09559	0.920996	0.983718	0.6044	0.398962	0.683277	0.772474	0.532018	0.504718
NM_007564	Zfp36L1	45.4881	45.24	86.3788	80.8927	81.0967	55.7521	58.8277	66.5633	23.9189	25.6303	23.0872
NM_007585	Anxa2	10.3966	10.3466	31.1643	29.0295	29.2396	30.1135	31.1268	31.4521	14.8595	12.4343	13.0617
NM_007603	Capn6	0.591358	0.553221	1.09814	1.4729	1.22403	0.920293	0.823821	0.876866	0.937433	0.84571	0.828311
NM_007615	Ctnnd1	1.55311	1.85084	5.22104	5.01679	4.41101	2.8764	2.35623	2.70833	1.8299	1.21008	2.74781
NM_007616	Cav1	0.415512	0.379851	1.52788	1.26441	1.56543	3.62938	3.6746	4.08818	0.00804625	0.376097	0.960874
NM_007625	Cbx4	0.492731	0.522692	0.89806	0.916593	0.99619	0.521937	0.701859	0.528112	0.746532	0.740637	0.696096
NM_007626	Cbx5	2.40834	2.18171	4.50813	3.37614	5.11655	5.92465	8.39684	7.00651	1.8663	2.61065	3.46987
NM_007652	Cd59A	0.741789	0.689004	2.09749	1.89441	1.61782	1.78618	2.12534	1.51016	0.411793	0.768236	0.826082
NM_007664	Cdh2	0.622942	0.586128	1.87227	2.0707	1.89486	3.73414	3.62486	3.88246	0.565241	0.620441	0.4679
NM_007665	Cdh3	0.679167	0.471632	1.16214	1.12687	1.81484	1.55428	1.29289	1.86675	2.62993	2.69942	2.37751
NM_007729	Col11A1	0.557785	0.409288	0.894698	0.972838	1.02297	1.5206	1.65875	1.30577	0.870377	0.832036	0.760335
NM_007737	Col5A2	0.880865	0.973882	4.63719	4.5469	4.7413	14.4297	14.4367	13.8752	2.50991	2.6008	2.86387
NM_007739	Col8A1	0.321493	0.258324	1.69135	1.49695	1.57346	4.71062	4.5519	4.50755	0.77512	0.818872	0.826366
NM_007742	Col1A1	4.63078	4.33688	19.5497	21.3904	20.5772	47.3068	49.6845	54.9289	10.5703	9.82895	9.88893
NM_007743	Col1A2	1.31745	1.04024	5.76159	5.53379	4.44596	14.2109	15.1115	14.5495	2.95626	2.84871	2.69128
NM_007746	Map3K8	0.338333	0.159551	0.657721	0.642469	0.605114	0.291825	0.330519	0.270123	0.293399	0.458442	0.419518
NM_007765	Crmp1	0.75452	0.411109	2.41221	2.68779	2.43709	16.2043	17.8417	17.8403	3.1909	3.30825	3.00177
NM_007778	Csf1	0.286103	0.285503	3.40676	4.07866	3.49007	7.70533	8.03631	8.48951	1.19045	1.46026	1.36305
NM_007802	Ctsk	0.291561	0.0785277	0.610092	0.676421	0.262023	0.93438	1.00653	1.08333	0.053574	0.251994	0.127894
NM_007836	Gadd45A	10.93	11.1867	23.6753	24.0499	21.7529	39.8264	42.7502	42.2634	24.5003	21.7679	24.523
NM_007859	Dffb	2.221	2.05864	3.83219	3.76214	4.15337	3.84708	3.83885	4.57104	1.82117	2.52636	1.89156
NM_007865	Dll1	0.324332	0.310099	0.533619	0.699297	0.778463	1.30498	1.37792	1.42009	0.234493	0.50488	0.312701
NM_007887	Usp17La	0.425468	0.413928	1.08166	0.940137	0.555691	0.259925	0.155858	0.318458	0.169124	0.259377	0.16119
NM_007899	Ecm1	0.889885	1.18078	1.79892	3.81104	3.28624	2.64496	2.99316	4.82509	1.29521	1.60818	0.0762914
NM_007930	Enc1	36.4876	36.7357	59.0009	58.4705	60.2652	47.3241	44.9376	45.2569	22.4403	24.365	25.0203
NM_007932	Eng	8.64892	7.79013	14.5241	15.4553	11.1337	11.7383	9.92282	13.5726	6.99357	7.81484	7.63554
NM_007955	Ptprv	1.00516	1.01711	2.18579	2.43904	2.20179	1.81528	1.7722	2.18021	1.28383	1.74511	1.21563
NM_007960	Etv1	1.18292	1.28851	5.9763	5.7597	6.10707	5.41637	4.92537	5.63636	0.704869	0.442607	0.565588
NM_007963	Mecom	0.11535	0.105651	1.63527	1.52598	1.37674	2.32897	2.49284	2.4917	0.080855	0.142842	0.136854
NM_007976	F5	0.140745	0.139792	0.60054	0.459187	0.515136	0.324918	0.347351	0.365946	0.306236	0.493229	0.376788
NM_007978	F8A	0.243422	0.337482	1.00224	0.530975	0.625552	0.816523	0.799016	0.867276	0.328364	0.569536	0.42257
NM_007987	Fas	0.170587	0.224499	0.951789	1.13153	0.730775	1.03107	1.3716	0.834297	0.660727	0.59492	0.493929
NM_007989	Foxh1	7.4036	9.08931	11.8942	12.3953	12.4153	17.4697	18.0873	19.8402	14.7677	13.1709	16.6459
NM_007992	Fbln2	0.465323	0.962504	2.52281	2.53474	3.84697	4.36083	5.40951	5.30841	1.5121	1.40161	1.16098
NM_007993	Fbn1	0.475032	0.595782	1.98201	2.13019	1.93157	3.98449	4.33457	3.90837	1.36871	1.37379	1.4071
NM_008008	Fgf7	0.105397	0.0894909	0.378281	0.708309	0.7292	0.696902	0.540523	0.425996	0	0.0428338	0.0580794
NM_008009	Fgfbp1	2.10237	2.60191	29.5857	26.3044	28.5238	50.0502	50.5965	51.9337	5.37756	6.56249	5.95074
NM_008020	Fkbp2	1.10761	1.45815	10.2081	18.7265	8.73817	6.19906	10.8533	10.5387	14.9247	14.0766	10.2104
NM_008029	Flt4	0.527212	0.655951	1.02038	1.07295	1.15414	0.335503	0.451566	0.496473	0.716401	0.732717	0.726846
NM_008032	Aff2	0.41155	0.338863	1.82467	2.10653	2.20669	2.22788	1.91237	2.39471	0.656075	0.621883	0.725915
NM_008034	Folr1	3.72946	4.93475	8.21478	10.9975	6.46371	8.76889	6.48722	10.0664	4.16463	8.52643	4.49331
NM_008036	Fosb	9.40327	9.31599	15.1524	16.1714	15.9993	3.14909	2.7918	3.58793	2.45929	2.24182	2.30169
NM_008037	Fosl2	0.8174	0.672994	1.19008	1.41552	1.37915	2.03128	1.89406	2.22126	0.726853	0.710764	0.544445
NM_008054	Fyn	1.66261	1.53335	2.73154	2.64762	3.46551	1.86599	2.81471	1.59873	4.18913	2.45538	1.01487
NM_008074	Gabrg3	0.124692	0.123193	0.443594	0.712977	0.665615	0.879014	0.716601	0.574969	0.176451	0.331815	0.264705
NM_008077	Gad1	0.528472	0.822496	1.30135	0.785751	1.32409	0.887552	0.787499	1.2127	0.271826	0.43247	0.499117
NM_008091	Gata3	1.32557	1.28949	5.97928	5.6783	5.75465	3.16545	3.01107	3.16745	1.54225	1.59674	1.54088
NM_008096	Gc	1.82813	1.64904	8.10642	8.61267	8.96776	4.37171	4.97113	5.24452	1.73274	0.976846	1.54334
NM_008129	Gclm	12.9026	14.0945	16.585	16.1332	19.0425	25.0014	23.86	20.8717	15.227	16.3372	15.9343
NM_008150	Gpc4	21.0041	18.0968	30.5561	29.6467	31.3913	35.5651	33.2064	32.9148	17.344	19.7794	18.9448
NM_008160	Gpx1	146.634	140.813	263.102	244.011	252.878	222.83	233.353	240.554	164.562	160.204	171.914
NM_008161	Gpx3	10.1141	10.3964	14.8254	15.1716	16.2065	17.1855	16.9407	18.3456	13.8421	12.948	12.8184
NM_008176	Cxcl1	0.142678	0.326932	0.695925	0.532243	0.940625	2.06359	1.31943	1.29615	0.431626	0.545171	0.413615
NM_008197	H1F0	20.5588	20.8429	38.689	36.2786	36.6755	20.03	22.6928	23.1251	18.8746	18.6818	18.4764
NM_008207	H2-T24	1.27085	1.22069	2.95366	3.15175	2.45688	2.76519	2.60752	2.0172	1.19088	1.31252	1.06358
NM_008216	Has2	0.157659	0.248433	0.73804	0.873369	0.705737	1.25913	1.19818	1.03007	0.169012	0.237142	0.214565
NM_008240	Foxj1	0.484833	0.356278	1.17876	1.47134	1.37577	0.959992	1.23524	1.29471	1.26591	1.00863	1.19154
NM_008242	Foxd1	0.690139	0.862385	2.47683	2.2513	2.16008	1.00868	0.7922	1.05035	0.0831197	0.0155868	0.110932
NM_008243	Mst1	1.19117	1.53108	2.10279	2.36259	2.00329	0.67994	0.875431	0.912891	1.115	1.51825	0.805942
NM_008270	Hoxb9	1.98132	1.8152	5.50497	6.47499	5.24171	4.79658	5.02704	5.93197	1.85406	1.76577	1.83883
NM_008305	Hspg2	22.8176	22.0786	37.771	40.0068	38.9152	26.6095	27.9182	31.5127	26.7618	24.8101	27.3307
NM_008343	Igfbp3	3.36627	3.87513	5.05113	5.34064	5.80214	9.16153	9.76379	8.21927	2.86872	2.81573	2.67082
NM_008369	Il3Ra	1.80158	2.04836	2.33172	3.14618	3.26028	1.56907	1.28519	2.56016	2.80702	2.46983	2.15168
NM_008380	Inhba	0.771235	0.598267	4.98528	4.5542	5.44588	12.0969	13.146	12.5858	1.89268	1.28345	1.91397
NM_008381	Inhbb	0.453212	0.339535	1.0363	1.07932	1.01463	1.61853	1.73555	1.69603	0.486949	0.525566	0.624136
NM_008391	Irf2	0.536906	0.386681	1.08997	1.01477	1.12567	0.573038	0.68425	0.426229	0.460889	0.817928	0.470731
NM_008449	Kif5C	0.998783	1.12152	1.85431	1.92968	2.07499	2.40199	2.47836	2.56872	1.5059	2.18563	1.60253
NM_008485	Lamc2	18.4457	18.3768	35.6671	36.1527	37.4983	27.7383	28.0884	29.3881	21.2627	20.2437	20.5679
NM_008490	Lcat	0.407446	0.556418	1.24579	1.08695	1.11549	0.53688	1.12615	0.788347	0.823127	1.34235	1.05894
NM_008501	Lif	1.12967	1.42625	2.43823	2.25749	3.40539	2.28512	2.98212	0.936466	0.740235	1.52996	2.08582
NM_008508	Lor	0.0699444	0.115223	0.268366	0.238119	0.230468	0.140858	0.215321	0.268764	0	0	0.0224952
NM_008512	Lrp1	10.6824	10.4409	18.3862	19.5811	19.9033	13.8922	13.5996	15.2292	10.7656	10.2379	10.2811
NM_008519	Ltb4R1	0.0611688	0.211198	0.735833	0.374403	0.634966	0.585501	0.533745	0.705179	0.185376	0.14552	0.383795
NM_008537	Amacr	2.77167	2.9468	3.72097	3.95512	2.84781	3.51383	3.40514	3.41308	3.32712	3.16332	2.49173
NM_008575	Mdm4	1.84931	2.58098	5.14353	4.50877	4.32923	3.98692	5.05133	2.10897	1.86958	2.75626	2.46782
NM_008586	Mep1B	3.32461	3.66052	18.2365	15.6658	16.3602	6.65625	7.16759	6.07352	0.431614	0.320519	0.257216
NM_008589	Mesp2	0.531608	0.567793	1.06816	1.32521	0.798731	0.642234	0.78545	0.86907	1.18261	0.625972	0.943652
NM_008590	Mest	2.09944	4.03275	10.9312	12.365	13.1433	18.2451	26.6391	31.7416	17.6094	14.1114	18.1285
NM_008608	Mmp14	5.85499	5.36369	15.8435	18.3385	15.9	26.0032	26.0311	27.2864	11.4122	10.7184	10.1763
NM_008621	Mpp1	13.7345	14.2512	28.2518	28.529	28.6197	21.8977	22.436	21.9151	10.8059	11.0706	11.4723
NM_008625	Mrc1	0.565677	0.430258	3.15426	3.10671	3.20898	2.77014	2.92997	2.74037	0.52076	0.500722	0.446111
NM_008626	Mrc2	0.161243	0.120064	0.436224	0.681116	0.597551	0.655255	0.599251	0.901069	0.306176	0.254363	0.252546
NM_008659	Myo1C	20.8718	21.8814	18.0814	23.1554	11.3856	10.3747	11.3605	6.02738	14.8653	13.9986	20.3398
NM_008671	Nap1L2	0.262844	0.382861	1.26244	1.2965	1.32951	0.949029	0.65022	0.810092	0.344162	0.205283	0.26839
NM_008679	Ncoa3	46.0555	45.2387	62.2142	65.409	64.6196	44.7343	44.8722	46.4994	33.4838	34.2081	33.9215
NM_008687	Nfib	0.812758	1.13382	1.41097	0.984562	1.82611	1.36397	1.25242	0.652231	0.9414	0.807617	0.402674
NM_008689	Nfkb1	5.32973	5.95192	8.41624	8.5797	8.73786	6.94807	6.53449	6.49704	4.32061	4.04191	3.74508
NM_008701	Nkx2-9	0.377829	0.473897	2.58647	3.74699	3.29406	2.25026	2.85668	4.22992	0.520264	0.556124	1.39287
NM_008726	Nppb	1.20477	1.53287	3.33491	2.6911	1.87505	2.18855	2.66336	1.95764	0.303305	0.634784	1.0486
NM_008727	Npr1	4.2963	4.19471	11.6883	12.577	10.9744	6.86667	7.24952	8.5463	3.70157	3.4997	4.16044
NM_008744	Ntn1	12.7256	13.7132	31.8618	33.1175	33.0412	10.1378	10.1559	10.7141	2.40132	2.55949	2.89448
NM_008748	Dusp8	0.195162	0.0887737	1.14957	0.999042	1.00454	0.719597	0.708691	0.792413	0.329359	0.29257	0.344891
NM_008808	Pdgfa	40.984	37.2206	65.1152	62.7816	62.6358	29.9543	33.3035	34.7164	18.4783	18.6993	18.7574
NM_008847	Pip5K1A	10.2101	10.2942	21.4307	17.9142	19.4266	11.0596	11.9007	15.733	7.25381	9.80584	6.25108
NM_008861	Pkd2	2.06259	1.84635	3.47949	3.5864	3.89883	3.49943	3.17591	3.3086	1.74688	1.9171	1.73508
NM_008862	Pkia	0.161251	0.287858	0.765395	0.649083	0.733082	1.13533	1.21261	1.04759	0.522347	0.641608	0.466382
NM_008871	Serpine1	9.70439	9.18551	27.5309	28.159	26.4087	61.1052	62.5232	61.138	18.9465	18.7733	19.2756
NM_008884	Pml	3.26797	3.69181	6.81761	7.07149	6.40082	5.33972	5.24782	4.80136	5.6044	5.08767	5.35955
NM_008903	Plpp1	6.9033	6.71175	13.7419	9.44043	12.2644	19.278	18.6051	18.5392	7.41612	6.1711	5.49561
NM_008939	Prss12	0.262737	0.443939	0.533891	0.632181	0.320787	0.699818	0.61825	0.566833	0.65677	0.600941	0.491848
NM_008955	Rhox6	1.22253	1.45937	2.30494	3.21471	2.39183	3.03186	3.79695	2.67449	3.80333	3.96542	3.41682
NM_008960	Pten	17.2304	17.0833	26.3615	23.7717	25.2407	28.9246	26.2123	25.3857	15.5071	16.7603	15.8928
NM_008969	Ptgs1	0.209713	0.263216	0.453725	0.414709	0.442179	0.506385	0.487534	0.688558	0.0990354	0.119291	0.134815
NM_008976	Ptpn14	11.4062	11.0704	22.8916	24.5217	24.9298	18.6409	19.2405	20.0386	13.5227	13.3475	13.9753
NM_008987	Ptx3	0.278621	0.254336	0.897166	0.897734	0.868603	1.1436	1.12153	0.920861	0.801846	0.325648	0.661649
NM_008999	Rab23	6.64922	5.34332	10.4102	9.31903	12.2385	9.48276	12.3464	8.8151	7.14113	8.43893	8.93246
NM_009007	Rac1	53.8178	56.6591	70.8675	73.222	72.5735	71.4264	71.4979	68.5657	47.2777	53.4648	49.4365
NM_009043	Reg2	0.561163	1.09556	3.95477	4.90646	4.37168	5.24816	5.48448	4.85379	1.97588	2.08784	1.90059
NM_009062	Rgs4	0.0680253	0.10786	0.541239	0.417502	0.43029	1.7794	1.74419	1.89609	0.220291	0.283738	0.183663
NM_009069	Rit1	4.31035	5.053	8.85629	9.73352	8.90691	7.07804	7.15488	7.60977	3.83008	4.15632	4.40182
NM_009073	Rom1	0.690105	0.490552	1.76164	1.83127	1.93751	1.80738	1.7283	1.59112	0.557882	0.787511	1.11892
NM_009100	Rptn	0.285047	0.169674	0.69644	0.816954	0.610368	0.582908	0.643022	0.477889	0.471362	0.566933	0.348066
NM_009133	Stmn3	1.34862	1.85859	1.85338	1.57031	1.67633	0.93241	0.593588	1.25196	0.816732	0.734649	0.707043
NM_009146	Frrs1	16.9268	18.7388	38.7756	37.9806	38.2895	41.5602	41.0988	39.0202	18.1961	19.5251	18.6918
NM_009189	Six1	0.858206	1.33828	1.53176	1.28073	1.30709	1.27395	1.52954	1.7691	1.18166	1.20045	1.12602
NM_009234	Sox11	3.69306	3.55283	5.25464	4.8724	4.89011	6.95158	7.02304	7.29338	3.2753	4.08011	3.49074
NM_009250	Serpini1	1.18381	1.13556	4.14459	3.65934	3.87485	3.82883	3.21141	3.25456	0.953336	0.977222	0.69959
NM_009255	Serpine2	8.69185	9.6836	21.2605	22.8364	21.2816	33.0915	31.8863	30.1665	24.173	25.7381	24.5574
NM_009290	Wnt8A	0.0832363	0.191739	0.928863	0.82119	0.987426	0.978194	1.05369	1.25033	0.0841092	0.052771	0.240997
NM_009332	Tcf7L1	23.4041	21.642	30.6525	33.8896	32.0682	32.8809	34.8042	36.3633	33.1834	27.087	27.3818
NM_009333	Tcf7L2	2.35389	2.3627	2.77877	3.22144	2.52349	2.56184	0.667473	1.30654	3.09288	2.2173	0.457372
NM_009344	Phlda1	3.53871	4.10393	11.7052	10.6312	10.6395	8.80027	8.86092	7.39465	2.10866	2.18014	1.97108
NM_009367	Tgfb2	0.340253	0.395319	1.66853	1.67375	1.46807	3.85558	3.74394	3.50436	0.957946	0.762199	0.751963
NM_009374	Tgm3	0.437291	0.669604	1.24427	1.43038	1.46562	2.14159	2.15423	1.92248	0.192489	0.0630241	0.155792
NM_009398	Tnfaip6	0.968533	0.956571	2.30057	1.97746	1.91489	1.05458	1.20894	0.658388	1.03176	1.1447	0.985174
NM_009426	Trh	145.018	144.69	251.772	260.351	232.567	331.347	362.777	359.168	102.771	96.2896	101.98
NM_009468	Dpysl3	9.26054	6.2789	18.0261	16.9066	16.4162	15.6277	16.7988	20.92	4.85673	4.38277	4.83783
NM_009476	Upk2	0.83987	0.720729	1.31643	1.65422	1.03826	0.900836	0.593456	0.715321	1.79877	1.00397	1.92809
NM_009506	Vegfc	2.94	2.62497	7.94419	8.65142	8.69674	12.4365	13.7776	12.2549	3.41632	2.39634	3.40792
NM_009517	Zmat3	25.5634	23.8997	33.6712	35.1888	35.2853	36.9762	36.1751	36.5784	25.7825	29.0765	27.8868
NM_009520	Wnt2B	0.110925	0.208999	0.511021	0.442696	0.515253	0.647131	0.682503	0.685769	0.202112	0.325793	0.213887
NM_009565	Zbtb7B	11.3479	12.4244	20.6414	21.7336	21.1265	12.0397	13.1105	15.5659	14.2995	12.671	13.4635
NM_009567	Zfp93	1.63858	1.53517	3.5673	3.20314	3.62976	3.68287	3.66197	2.98399	1.45844	1.61676	1.69963
NM_009574	Zic2	13.1829	14.5607	26.6288	24.6401	24.833	37.5645	37.1743	33.7721	5.19731	6.4911	6.35582
NM_009575	Zic3	13.3794	12.7489	23.2399	22.397	22.4467	28.0034	27.7491	29.0115	5.42205	5.7021	5.53045
NM_009602	Chrnb2	0.195853	0.165617	0.736843	1.08442	0.838723	1.37124	1.30148	1.64933	0.499506	0.727861	0.587309
NM_009606	Acta1	0.428011	0.732299	4.26921	3.87318	4.11895	9.35906	11.2484	11.2543	2.27791	1.49287	1.76274
NM_009610	Actg2	0.847791	0.707283	3.99034	4.55567	4.15862	10.4166	11.0809	11.3117	1.35023	1.76946	1.69988
NM_009614	Adam15	4.60163	3.46609	12.925	15.0932	13.8252	5.82711	5.23808	5.94655	3.27363	3.031	2.99175
NM_009621	Adamts1	0.296806	0.286611	0.940827	1.10874	0.959241	1.99244	1.73542	1.48774	0.495485	0.440504	0.510337
NM_009636	Aebp1	0.392639	0.5598	1.63133	1.07846	2.80246	3.76982	6.18905	2.05158	0.74516	0.00233766	0.520909
NM_009655	Alcam	0.197374	0.211568	0.768879	0.484995	0.47594	0.301681	0.36426	0.421896	0.119916	0.149493	0.190252
NM_009662	Alox5	0.496461	0.421637	2.49471	2.45189	2.35528	2.58314	2.63325	2.43765	1.22007	1.21035	1.08057
NM_009676	Aox1	0.125603	0.0979202	0.892473	0.955132	0.851178	0.640595	0.643935	0.535838	0.12717	0.220896	0.155672
NM_009705	Arg2	0.689553	0.562023	2.06989	2.17169	1.98582	0.422881	0.400086	0.282785	0.121151	0.0285254	0.086816
NM_009743	Bcl2L1	23.8305	25.5802	38.4892	42.7784	36.6691	31.5196	29.3728	31.3642	17.6985	19.7857	19.576
NM_009755	Bmp1	0.200235	0.470899	0.937886	0.714563	1.01797	1.52249	1.72068	0.876725	0.0117812	0.417025	0.572112
NM_009763	Bst1	0.746989	0.533134	1.2001	1.68711	1.40798	1.0315	1.46128	1.14686	0.597487	0.263711	0.385363
NM_009794	Capn2	1.11348	1.04176	3.69375	3.77595	3.94444	7.47594	8.1218	8.24602	2.30456	2.05128	1.67676
NM_009801	Car2	1.29687	0.869852	4.99207	4.35209	4.96759	2.44843	2.56649	2.83948	1.21745	1.27603	1.16189
NM_009809	Casp14	1.00988	1.13765	2.18699	1.99357	2.23729	1.7348	2.60776	2.08002	1.83179	1.70155	1.47782
NM_009829	Ccnd2	0.824026	1.10646	5.32628	5.22898	5.60691	8.37365	8.35814	8.13168	1.25176	1.63663	1.4127
NM_009831	Ccng1	81.2364	81.0771	154.969	151.817	152.028	151.101	141.76	135.277	81.6248	86.0974	83.4945
NM_009834	Noct	7.07651	7.60694	9.54675	9.63469	9.98961	10.0898	10.2726	10.2777	6.41139	6.39918	6.5474
NM_009855	Cd80	7.32662	7.94152	18.7425	18.6159	19.1358	19.3954	20.4942	18.8486	12.8304	12.9702	13.0988
NM_009866	Cdh11	0.164375	0.170743	0.760588	0.888474	0.661111	2.07186	2.05763	1.97067	0.596122	0.383608	0.427422
NM_009867	Cdh4	0.444147	0.289995	0.745506	0.685421	0.643344	0.360912	0.361774	0.29325	0.227995	0.184254	0.228696
NM_009895	Cish	0.672328	1.03461	1.48268	1.71543	1.47771	0.821619	0.890128	1.18337	1.28717	0.970984	1.18236
NM_009916	Ccr4	0.547194	0.513612	1.16074	0.927855	0.925098	1.7386	1.55078	1.37312	0.597421	0.450551	0.499892
NM_009922	Cnn1	0.909643	1.12467	5.25754	5.87231	5.8036	14.0898	15.6964	14.797	3.09409	2.59105	3.05138
NM_009923	Cnp	4.74903	6.02748	9.33686	11.1146	9.49116	4.74444	6.63831	5.79684	5.52553	4.07769	5.70451
NM_009930	Col3A1	0.357643	0.452513	1.23376	1.45053	1.44148	3.32814	3.22814	3.36531	0.653346	0.67043	0.642122
NM_009931	Col4A1	5.00316	4.96845	12.1587	11.4587	11.4963	15.8407	17.4608	18.613	7.6901	8.05234	7.41984
NM_009932	Col4A2	2.06098	1.7354	4.91009	5.1658	5.16922	6.99798	6.90706	7.82339	3.01506	3.14807	2.85179
NM_009933	Col6A1	0.119086	0.216571	0.810506	0.639903	0.539422	0.888302	0.905662	0.831883	0.231074	0.244394	0.344411
NM_009964	Cryab	3.10779	3.55755	14.7549	15.6206	14.8979	9.33241	11.2617	9.10996	4.86393	4.75464	6.26371
NM_009994	Cyp1B1	0.32033	0.416368	1.70121	1.78048	1.71851	4.09537	4.06624	4.1636	0.826381	0.859228	0.720454
NM_010071	Dok2	0.508993	0.502968	0.786208	0.965284	0.670867	1.14716	1.06954	1.39703	0.416516	0.552758	0.537902
NM_010081	Dst	1.828	1.86686	6.37641	7.71102	7.44512	4.96185	4.9587	5.21712	1.52765	1.4663	1.41675
NM_010089	Usp17Lc	0.736538	0.788406	2.6203	2.87049	2.94875	0.395584	0.692865	0.540313	0.198537	0.174984	0.14214
NM_010111	Efnb2	2.1493	2.60238	4.76819	5.00622	4.36523	9.05819	8.93664	7.95866	3.56843	4.23471	3.68728
NM_010128	Emp1	3.2197	3.5409	9.15311	8.76214	8.87545	10.8041	10.9526	10.3075	3.15332	3.50117	2.97663
NM_010137	Epas1	24.0046	23.5605	37.3209	38.5168	38.7537	35.1819	34.6678	37.0667	14.5452	15.3586	14.7309
NM_010145	Ephx1	37.2585	36.2527	70.4317	63.6993	73.2635	51.345	54.9659	56.0298	53.656	55.3222	52.5444
NM_010156	Samd9L	0.351881	0.400238	1.67358	1.46374	1.46343	3.5751	3.42732	3.09557	0.178167	0.166552	0.091859
NM_010158	Khdrbs3	6.07918	7.15307	10.1241	10.3728	10.0153	11.8899	13.1907	12.4445	12.0512	10.8434	11.0151
NM_010171	F3	4.02671	3.89441	10.5922	9.46313	10.1357	17.9889	17.6784	17.0406	5.96248	5.51718	5.28592
NM_010175	Fadd	3.6423	3.31874	4.3536	5.54548	4.7033	4.40867	5.02381	4.89878	3.00091	3.09585	3.35072
NM_010216	Vegfd	1.12592	0.82161	1.42672	1.70227	1.98934	2.13511	2.22041	1.77994	1.33474	1.42849	1.29002
NM_010221	Fkbp10	1.09909	1.47194	3.5164	3.03938	3.18022	6.27748	7.70102	6.33678	3.14813	3.6996	3.61275
NM_010227	Flna	28.9167	28.6653	66.9528	70.936	70.1901	84.6619	85.6884	86.9505	40.1867	39.3612	41.1751
NM_010260	Gbp2	0.197696	0.195763	0.776022	0.488486	0.569923	0.381314	0.253489	0.258956	0.100003	0.109393	0.111221
NM_010262	Gbx2	5.80408	5.30572	8.62923	7.81729	8.03559	7.69932	8.87269	7.49203	1.12739	1.14924	0.963999
NM_010288	Gja1	20.5082	18.9138	79.6143	76.7449	78.0411	62.6053	63.6514	65.0484	7.82892	8.14785	7.32245
NM_010316	Gng3	6.62028	7.60744	14.1108	14.0711	13.5976	18.9881	20.8346	22.6895	18.3905	18.0349	19.3061
NM_010345	Grb10	0.587543	0.467431	5.19128	5.26364	5.22661	12.5933	11.555	12.7173	2.13229	1.96477	1.00648
NM_010356	Gsta3	2.23261	2.3857	4.16259	5.25075	3.65726	3.98149	3.06951	5.2041	2.97569	1.59559	1.17179
NM_010380	H2-D1	3.2209	3.44508	5.4809	5.63488	6.84128	5.25695	5.68664	5.42074	6.23357	5.77953	6.3567
NM_010403	Hao1	0.0606342	0.199937	0.380747	0.536967	0.439518	0.386572	0.041473	0.275343	0.081758	0.134318	0.0389942
NM_010459	Hoxb4	0.267197	0.420309	0.592307	0.723246	0.466048	0.506108	0.773852	0.345874	0.604291	0.447204	0.500206
NM_010474	Hs3St1	1.03922	1.36904	2.61488	3.08234	2.56825	0.448521	0.330102	0.440818	0.175075	0.493808	0.310383
NM_010475	Hsd17B1	0.22786	0.0641892	0.646895	0.265571	0.354003	0.459246	0.86891	0.375273	0.591772	0.402863	0.879907
NM_010482	Htr1B	0.563675	0.444015	1.88618	1.64656	1.33758	3.25818	2.6242	3.1115	0.189666	0.358157	0.290317
NM_010495	Id1	1.69646	0.904163	5.31918	4.97984	4.88914	7.23919	8.6663	7.31624	2.05264	1.38932	1.73308
NM_010498	Ids	1.96055	2.07873	2.98477	3.03112	3.12806	3.39663	3.59241	3.54757	2.63105	3.04887	2.6184
NM_010516	Cyr61	75.9747	76.3365	98.4965	101.293	99.0442	86.0479	91.1441	92.0983	51.5963	51.6632	49.1394
NM_010518	Igfbp5	0.905218	0.700488	1.24772	1.31551	1.15768	1.64633	1.93117	1.63893	0.909999	0.951284	0.968717
NM_010531	Il18Bp	0.758499	0.62857	2.53899	3.06425	3.41939	2.56778	2.7408	1.84424	0.980794	1.35688	1.58146
NM_010574	Irx2	1.27794	1.00969	2.18184	1.83585	1.56382	1.39304	1.29518	1.17971	0.708094	0.981051	0.953635
NM_010578	Itgb1	21.5378	20.4644	40.2141	37.3074	40.1214	85.1321	80.7804	71.7177	41.7959	46.1399	42.7018
NM_010590	Ajuba	19.0698	19.5384	34.372	35.5977	36.6979	36.4501	37.4859	40.2137	23.6589	22.5104	25.3512
NM_010629	Kifap3	1.24092	1.29039	2.42658	1.66106	1.73976	2.70867	2.89352	2.74565	0.399236	1.37032	1.22956
NM_010686	Laptm5	90.5103	81.838	136.204	145.141	138.849	92.6332	95.6349	98.8464	71.4498	66.73	69.7793
NM_010728	Lox	0.180631	0.269688	3.59643	2.51399	1.87499	4.98084	5.92583	5.74338	1.37437	1.02494	1.48077
NM_010729	Loxl1	0.357311	0.472337	1.247	0.999297	1.24776	1.98884	2.45508	2.35878	0.59071	0.756189	0.746427
NM_010730	Anxa1	3.75281	3.34098	17.1707	15.656	17.8568	28.6202	26.153	24.7177	5.60955	5.51633	5.59576
NM_010751	Mxd1	1.07733	1.06076	1.8861	1.99905	2.02956	2.3699	2.23511	2.3547	1.22719	1.12369	1.19264
NM_010753	Mxd4	0.553807	0.836276	2.27792	2.44567	1.93472	1.41437	1.44074	2.0509	0.708163	0.703669	0.784363
NM_010769	Matn1	0.26658	0.202837	0.751128	0.502867	0.506739	0.371577	0.61014	0.408295	0.559899	0.33098	0.593455
NM_010788	Mecp2	0.737213	0.945369	1.68478	1.40435	1.8376	1.74165	2.12771	2.35408	1.17949	1.08367	1.04692
NM_010814	Mog	1.68315	0.915943	1.86328	2.51584	2.19433	1.62128	1.60211	1.71277	0.641108	0.672232	0.988578
NM_010825	Meis2	0.264064	1.95231	1.72243	2.18323	3.23036	0.430253	0.885733	0.394318	0.327976	0.16571	0.286323
NM_010882	Ndn	2.12554	2.17478	4.50092	5.63211	5.55312	5.24966	5.11584	4.9324	3.24815	3.07848	3.36963
NM_010894	Neurod1	0.405011	0.497341	3.57817	2.76631	3.25052	5.42875	5.38415	6.62079	1.22927	1.21395	0.874943
NM_010898	Nf2	5.6355	7.44346	8.82846	7.5283	7.65306	7.50509	5.26251	6.27734	8.94196	5.05811	6.12409
NM_010937	Nras	28.6691	26.7383	46.0985	46.578	46.4167	54.4805	52.258	52.0039	25.3969	30.1942	26.789
NM_011027	P2Rx7	1.51377	1.61561	3.01877	3.1561	2.95724	3.08136	3.01163	3.6645	1.78025	1.79668	1.60229
NM_011056	Pde4D	4.24829	4.41047	9.64775	10.1511	9.64728	8.16595	7.57079	7.57646	4.31403	4.7073	4.03604
NM_011063	Pea15A	4.53664	4.42784	8.78013	9.02683	8.19377	7.34057	8.36964	8.15692	4.34207	4.45801	4.13917
NM_011113	Plaur	2.825	2.42982	16.0648	16.2709	17.9454	19.9764	21.1299	21.34	5.28517	5.90536	6.31681
NM_011143	Pou4F1	0.593429	0.640216	1.1228	1.34253	1.00834	1.67542	1.52664	1.09091	0.832611	0.759397	0.752771
NM_011150	Lgals3Bp	0.545741	0.856656	1.16208	1.34636	0.781243	1.55321	2.08506	1.97205	1.92242	1.92893	2.37791
NM_011171	Procr	0.589113	0.52616	1.55546	1.34558	1.69169	3.33456	2.70665	2.05799	1.19054	0.747036	1.16422
NM_011193	Pstpip1	2.45602	2.09707	5.58419	6.79651	6.48872	5.14796	5.68172	5.42837	2.70893	2.12072	2.67111
NM_011198	Ptgs2	2.1054	1.85311	9.87019	8.02598	9.62875	17.8155	16.5565	15.8303	2.89878	3.28671	2.87024
NM_011256	Pitpnm2	0.269838	0.556962	0.734829	0.86784	0.650757	1.03109	1.11585	1.3271	1.16875	0.839181	0.932677
NM_011311	S100A4	0.545146	0.421378	2.38607	2.96588	2.15851	6.52609	6.06991	2.85877	0.546205	0.844933	0.423054
NM_011313	S100A6	2.33842	1.63191	16.6046	19.7874	17.4479	28.7682	30.7876	24.5158	4.43765	3.20503	5.68825
NM_011322	Scn1B	1.5583	2.33503	3.4061	3.83394	3.87876	2.747	3.08465	3.12041	4.33023	5.10743	5.10267
NM_011333	Ccl2	0.63734	1.02135	5.56863	6.06148	6.87674	10.7673	11.1987	12.1478	1.51743	1.55336	1.62471
NM_011340	Serpinf1	0.876117	0.948506	3.90278	3.63404	4.60998	8.54097	9.97904	8.53021	3.4268	2.17726	3.24593
NM_011360	Sgce	4.97869	4.6175	13.6834	14.3906	14.2951	16.5282	14.0774	13.7066	8.92962	9.38987	7.19791
NM_011412	Slit3	0.25071	0.209956	0.845053	0.986656	1.04526	0.787831	0.947874	0.837347	0.436338	0.34862	0.445565
NM_011422	Smr3A	0.741172	0.650463	1.70211	1.35157	0.806581	0.749629	0.915201	0.621674	1.11798	0.712275	0.358698
NM_011427	Snai1	3.3894	4.01226	5.76607	5.52054	5.06423	2.63189	2.23051	3.06398	2.61497	2.41029	2.29703
NM_011430	Sncg	1.95953	2.42597	7.84433	6.95781	7.81789	3.43262	5.44155	3.76626	4.07609	3.44551	3.91762
NM_011452	Serpinb9B	2.1348	1.6256	5.45119	6.32491	4.81126	11.6703	11.4777	11.2753	1.01456	1.3988	1.46225
NM_011465	Spta1	0.220749	0.232996	2.02783	2.09644	2.19509	12.8387	12.8656	12.755	0.70343	0.569964	0.558441
NM_011467	Spr	25.0676	24.3846	36.0377	40.0571	37.5953	42.8483	47.2385	39.6314	31.5845	25.5612	27.75
NM_011485	Star	0.945031	0.908166	1.99968	2.09574	2.06251	2.55436	2.22071	2.23834	1.43511	1.23077	1.4235
NM_011520	Sdc3	1.90543	1.9068	2.77864	3.18428	3.26034	4.41008	4.39969	5.3296	1.71417	1.53562	1.77596
NM_011526	Tagln	4.94618	3.76151	30.9114	33.2917	30.4618	67.4008	75.4403	76.0627	13.0181	12.5229	13.8347
NM_011547	Tfap2A	1.62404	1.77873	2.47781	3.00184	1.96487	0.856375	1.16477	1.39287	0.946742	1.0152	1.07756
NM_011576	Tfpi	21.4674	18.9132	46.1904	39.6764	42.6832	41.5455	38.7153	38.9155	16.9343	19.7895	17.8933
NM_011580	Thbs1	3.96121	3.61841	24.272	24.0759	23.9443	53.6884	52.45	54.5182	9.73904	9.05234	9.00419
NM_011587	Tie1	0.0814564	0.282788	1.23671	1.50063	1.56981	0.24578	0.177495	0.320073	0.0515391	0.0385795	0.0490802
NM_011594	Timp2	1.06078	1.07367	5.30147	4.92414	6.0417	13.6837	13.0647	13.1207	3.07749	2.54874	2.84669
NM_011595	Timp3	1.44965	1.38039	7.01095	6.57122	7.61866	18.9765	19.1078	18.649	2.59628	2.39613	2.55244
NM_011607	Tnc	1.87366	1.39971	8.47853	10.099	9.33355	21.1437	21.3528	21.807	4.23813	3.60274	3.68527
NM_011614	Tnfsf12	1.96387	1.7713	2.78728	3.13365	2.53991	2.95064	2.36358	2.65526	1.79029	1.63637	1.55506
NM_011639	Trip6	12.314	12.0771	19.723	19.2254	20.1243	15.9152	16.2916	18.0468	14.4041	12.1478	12.4959
NM_011658	Twist1	0.846891	0.481648	1.26202	1.12663	1.29384	1.91263	1.42225	1.53301	0.492825	0.878186	0.470531
NM_011659	Tnfrsf4	0.26462	0.1861	0.711538	0.80891	0.373771	0.609806	0.388222	0.752808	0.305272	0.360315	0.292056
NM_011693	Vcam1	0.116903	0.0695455	0.379431	0.574166	0.439043	0.599727	0.491527	0.587985	0.141994	0.254778	0.349405
NM_011701	Vim	37.7762	36.7216	65.8927	66.5988	67.6829	98.5058	102.009	98.7687	21.8214	21.6153	22.4771
NM_011704	Vnn1	0.318408	0.547576	2.24533	1.91896	1.65639	0.67459	0.859524	0.790247	0.491654	0.429236	0.242438
NM_011706	Trpv2	0.160591	0.173565	0.534911	0.522595	0.490599	0.734458	0.718749	0.719016	0.531817	0.470652	0.295644
NM_011727	Xlr3C	0.741638	1.22942	1.71815	1.44654	1.45321	2.58776	2.09321	1.65162	0.227531	0.377725	0.191707
NM_011772	Ikzf4	0.553493	0.526923	0.730197	0.860933	0.886177	0.701482	0.760571	0.742367	1.44552	1.55221	1.03523
NM_011776	Zp3	3.15749	2.40709	4.73255	4.97945	4.56986	5.28133	3.67616	4.33269	1.90682	2.0453	2.57687
NM_011777	Zyx	1.66657	2.48732	7.02346	6.98594	7.19449	9.54164	11.1866	12.3548	6.54278	5.3793	6.22471
NM_011780	Adam23	0.584564	0.605148	3.94671	4.49635	4.23431	7.02782	7.49118	7.10244	1.07699	0.900475	0.719248
NM_011782	Adamts5	0.138417	0.19439	0.4799	0.405808	0.490538	0.801314	0.729039	0.825174	0.275578	0.343194	0.32659
NM_011787	Amfr	1.19461	0.875223	2.14103	2.31291	1.90392	3.32327	3.26672	3.7553	3.67147	3.6705	4.02581
NM_011803	Klf6	16.4121	16.4496	37.4988	38.3963	37.2557	47.7894	43.3636	42.2296	18.157	20.7244	19.9971
NM_011808	Ets1	0.378868	0.265582	0.347941	0.521342	0.618923	0.994485	0.848277	0.308797	0.297533	0.37325	0.320491
NM_011817	Gadd45G	2.28784	2.37131	12.0027	11.8584	10.8262	15.0793	17.2467	17.5137	2.3911	1.55867	2.40714
NM_011819	Gdf15	1.34241	0.760403	2.76456	2.52731	2.61448	2.42036	3.30082	3.19779	2.75035	4.1902	2.90759
NM_011821	Gpc6	0.273298	0.331309	0.632504	0.589121	0.636615	0.612926	0.501181	0.433932	0.160248	0.16062	0.199533
NM_011824	Grem1	0.178557	0.251976	1.62804	1.32819	1.08428	3.46812	2.90581	2.83361	0.232035	0.315194	0.516911
NM_011828	Hs2St1	7.31485	6.97663	11.251	11.5087	11.1414	9.69849	9.40419	9.457	6.07885	6.01571	6.29723
NM_011851	Nt5E	0.863449	1.18558	5.15774	5.42614	5.18578	2.46075	1.73683	1.71672	0.145672	0.230735	0.138743
NM_011898	Spry4	1.51357	1.01828	7.18147	6.54817	7.665	15.6509	16.5361	17.311	0.467551	0.550606	0.379179
NM_011905	Tlr2	0.589585	0.556384	1.21975	1.14867	1.15157	0.296594	0.287952	0.64723	0.255697	0.359334	0.365483
NM_011923	Angptl2	0.760783	1.02866	3.14996	2.79542	3.25821	5.20612	4.70472	5.08508	1.4118	1.55095	1.08913
NM_011932	Dapp1	1.22401	2.18687	4.54782	4.23233	4.08883	3.66804	3.22863	3.37322	1.38695	1.36014	1.23381
NM_011957	Creb3L1	2.22015	2.10899	4.90995	5.06965	4.07033	4.84736	5.41835	5.25343	3.02452	3.09204	3.1948
NM_011978	Slc27A2	0.600257	0.524294	0.997867	1.91302	1.29131	5.15276	5.17968	5.45763	1.01794	1.3066	1.20898
NM_011988	Slc27A3	2.91153	2.82893	8.29326	5.88041	7.74982	8.5931	8.79544	6.38333	3.57726	4.06774	3.54981
NM_012054	Aoah	4.29973	5.38716	18.0628	19.8338	18.379	22.7866	20.6449	20.605	4.36509	4.27081	4.27812
NM_013454	Abca1	1.02137	0.958888	5.82479	5.66299	5.55494	4.94852	4.68057	4.6623	2.00471	1.99257	2.18202
NM_013468	Ankrd1	0.587925	0.674051	4.57713	5.23584	4.99806	9.92205	11.2819	9.36512	1.78306	1.80979	1.58834
NM_013470	Anxa3	1.99492	1.21844	13.5944	13.13	15.5691	9.83477	11.2339	10.0407	2.46714	1.92146	1.97581
NM_013473	Anxa8	4.46809	4.58269	14.6885	14.3503	14.2617	16.8851	16.9384	16.8877	9.70555	9.18274	9.68368
NM_013483	Btn1A1	0.172695	0.114157	0.916118	1.11917	0.830633	0.416911	0.37781	0.301598	0.116536	0.316358	0.144301
NM_013492	Clu	11.204	13.0194	19.2135	22.0234	18.8956	10.5675	11.1214	12.0289	14.8874	13.5538	15.5309
NM_013494	Cpe	2.30502	1.86967	3.79674	4.17097	3.75369	6.12351	6.45456	6.39508	7.58646	7.35205	8.23741
NM_013497	Creb3	4.16428	4.89829	11.4888	9.93677	11.2748	6.62539	6.58786	6.8103	3.96724	4.61473	3.9419
NM_013499	Cr1L	5.37566	5.21151	12.8001	12.2341	11.2737	11.7635	9.12592	9.50341	4.01167	4.58392	4.72672
NM_013512	Epb41L4A	16.8876	16.9742	20.0552	23.8846	22.7195	25.1633	25.2132	24.4857	10.7331	10.0624	9.67744
NM_013589	Ltbp2	0.205917	0.210328	0.801003	0.71102	0.854672	1.89875	1.86977	2.12677	0.291977	0.384165	0.481979
NM_013596	Mc5R	0.150165	0.14786	0.824391	0.803344	0.890837	0.41633	1.00238	0.826288	0.227375	0.10734	0.145015
NM_013611	Nodal	22.3289	22.1311	36.2911	42.2635	38.2137	29.0439	29.3818	32.1813	21.9107	20.2125	22.4622
NM_013632	Pnp	27.1421	25.8324	51.1755	48.1658	49.6044	43.3763	44.428	39.3474	15.4479	17.6176	17.6054
NM_013654	Ccl7	0.40996	0.401414	2.38604	2.61707	2.31702	6.68433	5.29876	5.83254	1.0618	1.96294	1.13264
NM_013657	Sema3C	0.181736	0.243113	1.4232	1.50473	1.22598	2.46313	2.317	2.39273	0.360048	0.441371	0.365589
NM_013683	Tap1	0.461621	0.460062	1.731	2.39976	2.23814	0.464948	1.3247	0.485802	2.74423	1.30444	2.99417
NM_013691	Thbs3	0.475731	0.732191	0.9306	1.25521	1.08884	1.59945	1.24539	1.37743	1.039	0.723763	0.736329
NM_013737	Pla2G7	0.17214	0.170226	0.360289	0.417668	0.361582	1.19147	1.08183	1.15001	0.32636	0.306513	0.269863
NM_013750	Phlda3	21.5447	22.3736	37.2928	36.0524	38.4066	28.6486	28.1838	28.7757	26.6929	28.1206	29.3405
NM_013883	Scmh1	2.28435	2.09704	3.38538	5.07593	4.00898	5.66268	3.71259	3.69918	1.75553	2.92185	4.05238
NM_013886	Hdgfrp3	0.670612	0.936095	2.59363	2.83536	2.61809	2.59696	2.38252	2.77588	1.50623	1.56483	1.46551
NM_013892	Pcsk1N	0.260236	0.441507	0.797672	0.816955	0.845169	0.449024	0.533947	0.486975	0.300821	0.352817	0.663392
NM_013906	Adamts8	0.272612	0.302794	1.25591	1.31678	1.08848	0.383885	0.201279	0.4799	0.121422	0.123971	0.147182
NM_013914	Snai3	0.712664	0.547417	1.3808	1.77833	1.4612	1.5951	1.67957	1.82568	1.4138	1.53071	2.52173
NM_013926	Cbx8	0.427837	0.180882	0.799176	0.623504	0.664666	0.523446	0.313715	0.736639	0.123485	0.232643	0.26549
NM_013928	Schip1	1.26302	2.0959	7.93481	7.32429	5.40571	16.4103	10.7611	6.59981	4.69858	5.56488	6.48542
NM_015729	Acox1	4.91077	4.34545	8.63044	8.40661	8.12975	6.54914	7.96143	6.77795	4.04161	5.52408	4.89205
NM_015734	Col5A1	1.99206	1.78695	3.53674	3.69484	3.34157	6.99982	7.29585	8.05975	2.39999	2.4896	2.63804
NM_015769	Ercc4	3.25019	2.89973	8.72513	8.73443	8.73688	7.87511	8.19046	7.57592	3.79649	4.18865	3.63503
NM_015771	Lats2	1.37662	1.16569	3.44192	3.30886	3.68091	2.71124	2.68462	2.48129	0.846567	0.919769	0.914711
NM_015784	Postn	0.108339	0.190593	0.498864	0.488491	0.775756	1.94121	1.98858	1.32004	0.517122	0.388107	0.499975
NM_015790	Icosl	2.44088	2.67888	4.45254	4.4995	4.46383	3.61771	3.77779	4.04339	3.3129	3.38153	3.129
NM_015794	Fbxl17	0.344947	0.277894	0.495932	0.512911	0.458945	0.38069	0.372051	0.300003	0.21701	0.292061	0.24983
NM_015795	Fbxo16	1.44354	1.35289	2.79842	3.76851	3.09811	3.19401	3.79602	4.16983	1.03094	1.10678	1.46182
NM_015800	Crim1	0.792442	0.806152	2.70054	2.52769	2.56761	2.72989	2.40398	2.85167	0.947263	1.03896	1.10185
NM_015819	Hs6St2	0.191417	0.18087	0.486938	0.38266	0.237228	1.6601	1.06522	1.32832	0.360015	0.34538	0.272441
NM_016666	Aip	0.379613	0.386651	0.811981	2.77092	2.28817	2.71647	1.58327	0.809604	0.785033	6.63696e-05	1.45293
NM_016667	Sntb1	2.08556	1.72608	3.55203	4.108	3.37327	3.60682	5.15449	4.23193	1.70668	1.96143	1.66422
NM_016687	Sfrp4	0.259814	0.466875	0.963896	1.20609	1.1674	1.07027	1.43002	0.915839	1.31326	1.09961	0.888792
NM_016694	Park2	0.173663	0.354695	1.0577	0.831928	0.754934	1.02867	1.11186	1.2006	0.162104	0.361948	0.296971
NM_016713	Mink1	7.53969	7.01665	10.9275	13.7334	12.7141	8.99201	11.2479	10.3942	12.2331	6.90961	6.73885
NM_016720	Neu3	1.5231	1.44518	2.04315	2.3498	2.15213	1.0653	1.63518	1.44636	1.48141	1.35309	1.91594
NM_016753	Lxn	7.05833	7.97662	23.2783	22.0607	22.0141	14.8457	13.7536	15.8107	5.37273	7.11609	5.29814
NM_016783	Pgrmc1	15.589	15.9591	30.6166	28.5332	31.6702	31.8351	31.3342	29.6417	22.7497	21.5379	22.8153
NM_016798	Pdlim3	0.372378	0.367737	0.779198	0.86884	0.604764	0.455436	0.737072	0.418126	0.430089	0.455188	0.410698
NM_016881	Pmm2	8.73621	8.88567	19.1738	18.926	17.9987	20.1856	20.5241	21.322	8.46035	9.39113	8.80601
NM_016969	Myadm	51.9315	57.1231	77.7045	69.186	78.075	75.7166	76.3747	71.5556	62.9768	73.7455	69.4739
NM_018744	Sema6A	0.473343	1.57502	2.43716	3.25931	2.70523	4.13465	3.88144	3.81412	0.206929	1.29969	0.429167
NM_018769	Dfna5	0.21066	0.303202	0.721576	0.606741	0.586816	0.732511	0.668011	0.762612	0.368016	0.581669	0.609606
NM_018781	Egr3	0.662944	0.50587	0.897212	1.09622	0.95777	0.872075	0.962197	0.769584	0.000241292	0.000229659	0.000236861
NM_018804	Syt11	1.67188	1.42448	4.63105	4.87947	4.87186	5.64035	5.8654	5.60224	2.24548	2.38077	2.52722
NM_018857	Msln	0.753732	0.841406	1.5575	2.6269	2.13955	2.35388	1.88362	1.90375	1.13369	0.697089	0.727053
NM_018875	Snx12	0.376902	1.97519	4.28804	3.17519	4.00158	3.81471	3.14763	5.05017	3.69434	2.37108	2.43598
NM_019410	Pfn2	2.82291	2.35047	4.80348	4.73138	4.83791	6.66475	5.95923	5.27799	3.67625	3.83693	4.01617
NM_019420	B3Galt4	1.57041	1.52454	2.0329	2.36381	2.15763	1.93026	1.99422	2.25946	1.96365	1.41714	1.5412
NM_019448	Dnmt3L	12.2106	13.3778	27.6236	25.8874	18.3827	15.4926	29.821	28.4789	13.1967	9.88125	10.6323
NM_019464	Sh3Glb1	5.1379	4.86966	9.79726	9.53923	8.80775	8.06442	9.88532	8.98362	4.62342	4.56276	3.84787
NM_019477	Acsl4	1.9017	1.20296	2.4594	2.58841	2.94824	3.79856	2.69679	2.91788	2.04093	2.20838	2.17963
NM_019511	Ramp3	1.20603	0.978498	4.67411	5.13435	4.24355	1.00114	1.20197	1.3012	0.859546	0.979956	0.890514
NM_019550	Ptbp2	3.15483	2.76189	6.71943	5.32321	6.43238	8.0903	7.51837	6.13839	3.14772	2.52835	2.74485
NM_019561	Ensa	15.242	15.7101	32.9442	34.5297	33.8635	33.4808	32.7578	33.7413	18.0739	19.5219	14.7619
NM_019563	Cited4	3.32575	2.73693	5.98836	6.71149	7.52535	2.28074	2.35866	2.33573	0.796302	1.24084	1.12552
NM_019564	Htra1	13.3292	12.3706	33.6651	31.0824	34.6969	24.8117	25.9895	26.2929	12.7072	11.9098	13.3817
NM_019566	Rhog	5.21749	6.21762	7.63241	9.10929	7.18133	5.77413	4.72685	7.00514	4.75215	5.29363	5.92644
NM_019567	Acin1	2.20832	4.17985	5.08598	4.2484	5.3472	3.49257	3.89286	4.87585	3.64188	4.35145	3.56746
NM_019568	Cxcl14	3.19706	4.03473	5.78945	5.41944	4.79646	7.25993	7.60812	6.98591	4.24097	3.07997	3.08455
NM_019655	Adar	1.0329	1.1286	1.70107	1.9566	2.30065	2.77294	1.54489	1.44032	0.70325	0.588556	0.685232
NM_019656	Tspan6	2.63717	3.65367	6.62782	5.50683	6.63356	11.2384	9.88239	7.97023	5.71286	5.36903	5.67969
NM_019715	Kcmf1	28.0892	27.8583	34.562	32.4472	37.1765	43.9243	41.5647	42.1998	31.2308	33.9417	32.8089
NM_019739	Foxo1	10.5774	10.4204	16.5455	17.9128	17.1556	12.0065	12.091	11.8563	10.1494	11.12	10.2426
NM_019750	Nat6	13.5326	13.66	23.2063	24.6517	21.7761	13.1162	13.5787	14.6443	13.9861	13.4046	14.5513
NM_019763	Spen	11.8773	11.2539	18.6527	19.1721	18.3388	17.0959	16.9534	19.1826	7.7782	7.82256	8.02466
NM_019777	Ikbke	0.198995	0.172606	0.611997	0.648949	0.663772	0.51297	0.586726	0.599491	0.365047	0.365397	0.52764
NM_019787	Sec23B	2.92645	3.27762	6.73417	6.02168	5.85347	7.8668	7.33284	10.007	2.05896	3.37419	4.71985
NM_019799	Rhcg	0.293634	0.290522	0.614635	0.620153	0.948123	0.354686	0.502088	0.307707	0.0791915	0.241566	0.396544
NM_019809	Pdlim5	6.31261	6.57733	9.9084	14.5711	11.4414	9.40811	9.89643	10.3838	9.86647	9.78312	8.61731
NM_019813	Dbn1	1.36643	0.948246	2.55337	1.95811	1.43907	3.61918	4.31392	4.00665	2.21178	1.86398	2.29952
NM_019819	Dusp14	16.7157	16.814	27.2899	30.3942	28.1422	13.9103	13.57	15.1785	10.6255	11.3468	10.2363
NM_019872	Dmrtb1	0.669549	0.387968	1.01471	1.46202	1.27806	1.51108	1.61102	1.47591	0.723585	0.877332	0.957866
NM_019874	Dnajb5	5.87478	6.19867	11.8932	11.6515	13.2651	13.4713	14.3086	13.6396	8.36252	7.49333	8.71989
NM_019914	Mllt11	3.30905	4.02474	6.9613	7.57187	6.95407	9.00356	10.1169	8.53417	3.67289	4.47938	4.01233
NM_019933	Ptpn4	3.29172	3.2915	5.6286	5.01658	5.28732	4.9192	5.08396	4.37471	2.6833	3.04576	3.1168
NM_019937	Ccnl1	27.3353	31.8528	42.0979	43.0536	44.7435	34.7378	37.652	36.0459	21.1975	19.9463	20.6568
NM_019949	Ube2L6	18.6398	20.5683	37.4863	34.0198	35.4591	18.1313	19.2927	18.5054	11.2915	11.3675	11.4419
NM_019971	Pdgfc	6.05348	6.30503	9.41253	10.6207	10.4586	7.24776	7.81759	6.80465	3.02947	2.99618	3.03792
NM_019976	Psrc1	34.8677	31.7928	64.246	62.0416	61.5384	61.5498	53.7342	64.1397	32.9634	30.3116	30.992
NM_019995	Supt20	22.7908	19.8967	44.3797	45.5257	45.6342	42.0813	37.8943	38.1785	20.5538	20.6288	19.2053
NM_020006	Cdc42Ep4	0.104839	0.286297	0.794573	0.464789	0.741904	7.8575e-06	0.116225	0.349611	0.19932	6.15682e-06	0.497923
NM_020007	Mbnl1	1.2561	1.31714	3.93102	3.61189	4.2542	4.71074	4.42916	4.52881	1.79535	1.48879	1.26998
NM_020011	Sphk2	1.85834	2.25748	3.21525	3.05697	3.5655	2.15398	2.12034	2.67825	2.30151	1.95696	3.03798
NM_020047	Tacstd2	0.258847	0.0465149	0.886445	1.0334	1.04675	0.42651	0.531241	0.567187	0.309255	0.201213	0.113523
NM_020490	Ltb4R2	0.235748	0.116316	0.585715	0.330739	0.553522	0.534394	0.635237	0.0926513	0.148861	0	0.142218
NM_020493	Srf	11.8922	13.1541	17.9071	19.0126	18.5572	14.5848	15.9067	16.9813	8.90068	7.91631	8.70732
NM_020518	Vsig2	0.372465	0.696877	0.701084	0.607296	1.1048	0.337951	0.497246	0.8198	0.263197	0.354968	0.359685
NM_020604	Jph1	0.684828	0.695834	1.01594	0.834678	1.2005	1.13957	1.22042	1.45223	0.825518	0.810505	0.785865
NM_020606	Parva	1.93371	1.59457	3.76309	3.82346	3.85697	3.77385	3.71193	3.72854	2.01151	2.05689	2.01725
NM_021278	Tmsb4X	47.0148	42.7908	118.234	114.76	116.75	171.11	168.074	152.862	61.9896	70.3214	63.5496
NM_021301	Slc15A2	0.21657	0.302722	0.463842	0.463481	0.48644	1.15837	1.05988	0.79425	2.70079	2.47087	2.70465
NM_021314	Tacc2	1.39463	2.3961	2.77138	4.18788	3.51721	2.60769	2.81542	4.26231	3.35085	3.34042	3.53126
NM_021375	Rhbg	0.560407	0.873887	2.23308	2.02583	2.27972	1.3237	1.32694	1.21973	0.741006	0.552667	0.831764
NM_021422	Dnaja4	0.3458	0.32953	1.3367	1.18367	1.35393	0.97677	0.954828	0.989499	0.471095	0.642964	0.743815
NM_021431	Nudt11	0.40691	0.593173	0.401847	0.620248	0.538772	0.911593	0.748119	0.772339	0.652526	1.07758	0.770012
NM_021439	Chst11	7.79974	8.16424	12.8483	13.2437	13.8018	2.50282	2.86372	2.9045	3.10791	2.69754	2.91038
NM_021459	Isl1	0.175804	0.174108	0.384786	0.490263	0.426509	0.273404	0.163937	0.485681	0.210207	0.0303175	0.107893
NM_021610	Gpa33	27.396	25.0316	39.7668	43.8554	42.8599	26.3238	26.2134	27.9843	19.413	19.2521	19.8775
NM_021717	Nrip2	0.391525	0.344128	0.549819	0.643134	0.924431	0.345523	0.867311	1.04031	0.6818	0.764319	0.776444
NM_021881	Qk	5.06288	5.01098	8.48905	7.29538	7.65415	5.04706	4.33992	4.35484	3.67607	4.4625	3.84874
NM_021890	Fads3	0.353044	0.168964	0.471593	0.510683	0.733943	1.06543	1.48569	1.19911	0.35733	0.403789	0.352134
NM_021895	Actn4	130.304	128.8	224.375	230.331	232.17	189.515	196.13	207.99	128.961	123.779	129.421
NM_022019	Dusp10	2.97912	2.96599	4.39095	4.21396	4.42404	2.3861	1.71784	2.34521	2.38457	2.13624	2.42979
NM_022030	Sv2A	0.2923	0.249949	1.13981	1.44425	1.15551	0.699482	0.692477	0.602003	0.326526	0.28642	0.320659
NM_022032	Perp	8.07313	7.33921	26.1857	24.7643	27.5872	33.9755	34.1808	31.4984	11.6739	14.4272	12.939
NM_022563	Ddr2	0.19122	0.259449	0.551976	0.329655	0.419412	1.13933	1.04705	1.08486	0.122831	0.136785	0.170799
NM_022986	Irak1Bp1	2.52825	1.81448	4.18059	3.33944	3.96544	4.34814	4.74436	4.74946	2.84549	2.8564	2.21771
NM_022987	Zic5	11.0199	13.049	16.4657	18.3772	16.708	25.8599	23.2714	24.4322	8.68792	7.3085	7.13476
NM_023057	Zak	1.8471	1.35882	2.59398	2.33159	2.39246	2.9467	3.21528	2.58033	1.56069	1.38544	1.53287
NM_023061	Mcam	28.8736	28.4057	71.038	75.2443	75.7986	84.0558	84.537	87.2993	44.8305	42.3261	46.951
NM_023113	Aspa	0.109541	0.270382	1.14602	0.810573	0.947526	0.441354	0.281076	0.430496	0	0.0260408	0.105717
NM_023137	Ubd	15.0168	13.3217	35.2252	34.6286	34.141	14.3742	17.3159	15.842	9.05575	10.4258	9.51881
NM_023158	Cxcl16	1.50376	1.42359	3.49408	3.54806	3.65862	3.50882	3.44101	3.44596	1.70522	1.95942	1.49809
NM_023160	Nat8F1	0.220657	0.260266	0.830404	0.49415	0.916416	0.489697	0.634719	0.878887	0.356141	0.252742	0.127907
NM_023248	Sbds	29.7448	33.7453	47.1912	48.4263	48.3538	42.0932	43.9799	43.0547	34.2073	33.0661	34.6624
NM_023268	Qsox1	0.680267	1.04049	2.81748	3.43955	3.30525	1.94685	1.7508	2.03495	1.21183	1.31012	1.31561
NM_023320	Plekho1	1.35217	1.17852	2.1709	2.149	2.14511	3.10524	3.03456	3.92184	1.17524	1.16725	1.54815
NM_023396	Rprm	0.405942	0.429242	0.940332	0.858027	0.659299	1.16845	1.57746	1.45863	0.380849	0.496483	0.587715
NM_023420	Col4A3Bp	0.835194	1.43706	1.94788	1.71572	1.93984	1.30235	0.751637	2.57262	0.587267	1.63497	1.55436
NM_023422	Hist1H2Bc	14.5151	12.7713	72.969	74.6717	81.7648	38.4953	51.4665	50.916	13.169	11.1674	11.9941
NM_023456	Npy	1.10252	0.891725	2.9706	2.6917	2.81856	0.465349	1.1356	0.578073	0.0922196	0.265957	0.0890287
NM_023483	1110032A03Rik	2.9788	4.43945	9.05896	7.79954	8.05154	5.49567	5.42087	6.53601	2.69384	2.70609	2.11065
NM_023504	Nkx2-4	0.166098	0.285907	0.56438	0.296007	0.492713	0.251272	0.213265	0.261142	0.335196	0.19806	0.320884
NM_023529	Ms4A10	0.973154	0.521732	0.924817	1.57593	1.35596	0.713954	0.863417	0.463651	0.758556	0.506674	0.128206
NM_023580	Epha1	1.53195	1.18124	2.71137	2.84871	2.85991	3.48574	2.5935	3.52903	3.54412	3.41052	3.56371
NM_023635	Rab27A	4.86163	3.30293	8.09458	7.34696	7.81403	9.7879	8.0828	9.38601	4.20932	5.4945	3.19089
NM_023684	Lime1	1.65851	1.97252	3.69107	3.88234	3.23728	2.74755	3.05871	3.03605	3.20559	2.67123	2.87591
NM_023719	Txnip	39.4314	38.4086	69.0352	68.4847	79.9144	58.5639	61.3986	63.0181	103.457	112.966	116.116
NM_023815	Trp53Rkb	1.1979	0.919074	1.66472	1.84169	1.71198	1.6167	1.61639	1.65648	0.906267	0.995221	0.9487
NM_024194	Lrrc40	16.6733	16.5823	26.8211	29.4242	28.1687	27.3091	24.5335	24.2596	18.631	19.4441	18.1677
NM_024203	Fam120B	0.953091	0.886635	2.20238	2.26619	2.57148	2.3541	2.26538	2.27315	1.07611	1.15089	1.10051
NM_024217	Cmtm3	3.98992	3.30117	6.61427	7.00924	7.24816	7.56724	7.71109	7.19526	4.42532	4.80256	4.92536
NM_024223	Crip2	16.7676	19.0467	41.7399	46.063	44.0487	37.4076	41.4114	42.0328	40.4306	36.4175	38.541
NM_024230	Smtnl1	1.60313	2.49315	5.22989	5.20065	5.49988	5.27012	5.27394	5.04008	1.26315	1.23194	1.5013
NM_024246	Tmem79	2.08367	2.33784	6.99736	7.08265	7.25981	4.12412	4.649	5.24037	1.59843	1.48269	1.17231
NM_024263	Mxra8	0.664973	0.675997	1.1851	0.936927	1.06585	1.44706	1.97275	2.147	1.41799	1.36431	1.10942
NM_024414	Stx1B	0.480117	0.684847	0.837199	0.816817	0.738305	0.644779	0.766523	0.754743	1.48258	0.760791	1.51871
NM_024427	Tpm1	13.4937	12.8121	68.8295	67.5398	64.8622	99.9182	117.074	106.6	31.9797	25.3057	32.0457
NM_024450	Scd3	1.04646	1.20774	1.83207	1.73786	2.16454	0.46016	0.521907	0.605189	0.955058	0.688112	0.887631
NM_025292	Synj2Bp	1.94519	0.628678	4.28798	3.69908	3.52167	1.82224	3.77159	3.17744	2.67589	1.51956	2.44107
NM_025330	Hsd17B14	19.1964	17.3609	32.1472	34.6013	30.6001	39.6307	42.9126	43.7106	25.5172	27.9704	30.7539
NM_025339	Tmem42	0.933973	0.751446	1.24272	1.94518	1.51122	1.32739	1.13384	0.845455	0.556822	0.445572	0.28707
NM_025360	Tmed3	2.65329	2.96714	4.60282	4.7519	4.09471	5.15191	6.61075	5.42593	4.47726	3.17273	4.06086
NM_025363	Fmc1	5.62537	6.53554	8.44391	12.4785	13.343	10.2392	8.1021	9.33205	9.1546	10.3165	9.14964
NM_025378	Ifitm3	142.399	154.662	238.446	262.519	266.885	239.829	243.119	268.186	163.197	156.298	149.086
NM_025386	Fbxo36	4.56031	3.82829	9.95504	8.86229	7.86725	5.5746	5.67595	5.68321	8.37689	8.5248	6.90515
NM_025413	Lce1G	0.147674	0.0483183	1.80058	2.15286	2.72604	4.47101	5.10893	5.93379	0.645176	0.517431	0.713569
NM_025428	Zdhhc12	1.52702	2.8484	4.64648	3.65711	2.63622	2.92714	1.92609	2.80203	2.16114	2.53576	3.09244
NM_025555	2410004B18Rik	7.46157	7.60187	13.5767	11.952	11.7965	9.7123	11.31	11.78	6.31759	5.98166	6.8535
NM_025613	Eid1	3.64978	3.04891	6.87697	5.4358	6.3051	7.66471	6.82008	6.63481	2.93807	3.41649	2.99951
NM_025626	Fam107B	11.9942	11.0102	18.3253	16.1192	17.7125	18.6278	19.3798	18.5271	14.2927	13.7205	12.4563
NM_025681	Lix1	0.115766	0.140244	0.316464	0.421091	0.457662	0.854049	0.672779	0.566096	0.149708	0.0609578	0.111623
NM_025705	Dcbld1	6.16787	6.20457	13.2602	12.6597	14.6199	11.8123	12.3805	12.2342	5.54703	6.6727	5.81993
NM_025725	Ccdc96	0.199025	0.164472	0.474654	0.667578	0.458964	0.700664	0.71433	0.706744	0.212658	0.282843	0.213202
NM_025730	Lrrk2	0.145655	0.168026	0.383839	0.433175	0.390025	0.996642	0.85253	0.925534	0.21417	0.235596	0.176596
NM_025780	Thap2	0.769191	0.681771	1.6839	1.753	1.61256	1.89916	1.68518	2.4302	0.519048	0.530074	0.528116
NM_025789	Rsph3A	2.35001	2.61475	4.40268	4.30896	4.51101	2.73546	2.99243	2.86946	3.1826	3.60616	3.1071
NM_025794	Etfdh	12.5099	12.3302	26.5237	26.2497	26.7028	22.3293	22.3577	21.3072	15.0157	14.4404	13.6988
NM_025813	Mfsd1	11.6278	10.3925	18.4988	17.3885	18.1143	12.4952	12.3524	11.8045	6.5767	6.91125	6.90074
NM_025831	Pxdc1	0.13233	0.0218067	0.461601	0.405536	0.39242	0.888214	1.06362	0.97073	0.222996	0.167578	0.276614
NM_025895	Med28	1.87345	1.72263	2.69971	2.60414	2.59038	2.30748	2.10596	2.29622	1.8099	1.51358	1.71481
NM_025902	Cisd2	2.69533	3.01673	7.25159	6.68517	7.12226	7.67168	7.54843	7.25846	2.24704	2.36994	2.50479
NM_025926	Dnajb4	1.77655	1.01665	7.43363	7.02743	6.85672	4.01602	4.1643	4.09777	0.566319	1.11246	1.45066
NM_025928	Pmf1	57.4284	54.845	61.9287	65.3994	67.0807	70.4922	68.1103	68.6773	52.2215	51.1305	51.8982
NM_025943	Dzip1	6.2089	6.96627	9.5874	10.4332	9.2161	10.1165	9.88647	10.6682	8.39958	8.4768	8.13748
NM_025967	D16Ertd472E	1.12539	0.609096	1.7124	2.99378	2.52609	0.691254	2.17303	1.26664	0.474122	0.808956	0.247813
NM_025992	Herc6	0.103633	0.146957	0.488363	0.530561	0.497445	0.550802	0.58438	0.612741	0.35231	0.343365	0.44237
NM_026038	L3Hypdh	1.05027	1.47221	3.80801	4.01554	3.91143	1.52498	1.42872	1.66379	1.11103	0.881996	0.777741
NM_026043	Rnpc3	8.19999	9.04863	14.5623	14.4307	13.6555	15.9312	15.8784	16.5758	8.92427	8.75252	8.17217
NM_026116	Bbs2	4.71082	4.37242	8.8118	8.2905	8.86911	16.9773	16.5551	16.3454	6.12744	7.90183	8.19474
NM_026122	Hmgn3	0.331913	0.367521	1.32804	1.7357	2.46902	1.53981	0.702856	1.22172	0.413326	0.694597	1.25392
NM_026150	4921536K21Rik	0.69238	0.640091	0.9986	1.1486	1.36867	0.897961	0.6944	0.709413	0.76282	0.831716	0.682547
NM_026162	Plxdc2	2.13368	2.33536	5.11269	5.18311	5.17755	3.2851	3.26389	3.42956	2.20634	2.23045	1.94873
NM_026169	Frmd8	10.7769	11.6935	16.0148	17.2468	15.7901	10.3601	10.4584	11.042	8.25688	8.7104	8.58233
NM_026202	Ccdc50	6.48096	7.1479	12.369	12.0599	12.4799	13.0196	11.805	12.2648	7.32625	7.92403	7.32513
NM_026268	Dusp6	5.70948	5.42948	15.8887	15.2299	15.6105	15.7758	14.2132	15.1675	1.56776	2.02659	2.1165
NM_026381	Shisa5	4.37067	3.38127	6.87314	6.79738	8.92165	2.85505	3.7641	5.69632	3.84508	1.57568	4.08978
NM_026385	Pllp	1.04829	0.755814	1.98834	1.85175	1.53273	1.12138	1.16525	0.892574	0.684543	0.642981	0.863855
NM_026405	Rab32	0.558485	0.532778	1.4195	1.03949	1.41952	0.963751	0.859481	1.00329	0.484118	0.473376	0.442535
NM_026439	Ccdc80	1.66076	1.77618	9.61494	9.74187	9.78365	23.9103	23.5976	25.4662	4.85666	4.87438	3.89293
NM_026512	Bphl	1.57844	1.94364	3.07632	3.43712	3.1567	1.73577	1.95237	1.61675	1.70229	1.09369	1.93983
NM_026531	Aen	5.7362	3.09391	12.2043	9.2613	13.3592	7.68976	6.82392	7.09988	4.88406	3.65853	2.51626
NM_026557	Rchy1	9.03315	10.4501	13.241	16.0665	16.2909	13.9038	12.9821	13.7586	12.8951	11.0494	9.95248
NM_026574	Ino80	8.34068	8.52743	11.0708	10.9843	11.3564	12.4049	11.7242	11.8143	7.87785	8.7414	8.23535
NM_026582	Wls	4.52697	3.91866	11.4561	11.1896	11.9892	11.5614	9.75787	9.04863	5.89436	7.09138	6.84509
NM_026599	Cgnl1	2.90226	3.276	6.41611	6.64545	6.02232	8.01227	7.83073	8.72549	1.57742	1.58259	1.67275
NM_026644	Agpat4	8.19987	8.23662	11.991	12.8742	13.3952	13.6866	15.4986	15.6484	12.5678	11.9062	12.1159
NM_026741	Zfp579	0.359157	0.860476	1.16729	1.3717	1.32659	1.16062	0.98903	1.08949	1.03242	0.609987	1.14871
NM_026770	Cgref1	3.00744	2.21725	5.9154	1.40441	4.429	1.37457	4.17605	3.76609	2.76488	6.72471	0.440109
NM_026818	Cilp2	0.137283	0.204277	0.349101	0.24088	0.591157	0.226831	0.351925	0.359624	0.248186	0.29721	0.340316
NM_026833	Wash1	0.365976	0.641174	2.54092	3.2988	1.39386	1.34816	2.84323	0.538702	0.000298675	1.91373	3.29084
NM_026840	Pdgfrl	0.411966	0.650781	1.293	1.14928	1.08602	0.77461	1.07119	1.1801	1.27665	1.0969	1.11324
NM_026864	Rasl11A	0.622833	0.804624	1.62813	1.26905	1.19317	1.0205	1.11942	0.775203	1.72872	1.7814	1.87977
NM_026929	Chac1	2.43582	2.69611	3.66864	4.12574	4.52484	5.95832	5.82416	5.27378	10.4686	8.67833	11.056
NM_026955	Vstm5	0.351262	0.265687	1.05958	0.907814	1.16417	0.436816	0.445196	0.346448	0.271631	0.215803	0.119597
NM_026975	Bola1	6.1717	5.19752	12.0673	11.8557	12.7944	6.90106	10.1294	7.9158	5.1544	5.28994	6.54221
NM_026977	Cnppd1	1.77538	1.87516	3.1795	3.46642	3.27743	3.26264	3.68706	3.01352	3.25145	3.39465	2.90057
NM_026984	Kmt2E	12.2205	12.5564	17.3801	19.0108	18.2415	15.1694	15.5065	15.8881	11.9179	11.8564	11.0931
NM_026993	Ddah1	15.7915	15.6096	22.0055	21.9515	22.5025	18.3782	17.9251	18.195	9.7561	12.5597	11.1535
NM_027016	Sec62	13.6512	13.354	19.2739	18.6567	18.8309	18.7733	19.1606	18.412	11.5034	13.1094	12.0284
NM_027040	1700007K13Rik	15.6917	20.3747	33.5745	34.4132	32.4772	21.2488	20.4945	22.4813	13.4057	12.9106	11.1269
NM_027049	1700008O03Rik	0.349558	0.637107	0.678443	0.710994	0.839531	0.201599	0.410539	0.575797	0.60412	0.811369	0.53088
NM_027086	Ubl7	16.9225	20.379	19.7232	25.9698	19.716	10.8876	11.6899	12.0591	12.5615	11.0187	9.21275
NM_027090	2300009A05Rik	1.18847	1.32071	3.01135	1.80295	1.59598	1.80475	2.44732	2.84845	1.27905	3.5166	2.05558
NM_027127	Gpx8	2.4132	3.27788	8.85243	7.59303	7.24554	7.12581	8.20354	7.58831	4.42616	6.49106	5.00184
NM_027135	Sec24D	8.49102	7.54841	11.486	11.4682	12.0459	9.72479	9.91474	10.228	5.97251	7.17967	6.43807
NM_027185	Def6	9.99819	10.2502	16.8187	18.1592	17.1177	15.058	15.8795	17.7551	11.6306	11.503	11.486
NM_027194	Tm2D2	6.68407	7.44924	11.0659	13.3568	13.748	11.6787	11.4839	11.6873	9.56537	8.31585	9.72851
NM_027219	Cdc42Ep1	0.285755	0.408787	1.64518	2.27263	1.83584	1.42176	1.53068	1.53047	0.578223	0.54205	0.688952
NM_027220	Prss32	0.173975	0.228929	1.638	1.47936	1.34726	0.876334	1.10125	1.15475	0.322257	0.441318	0.503756
NM_027225	Cobll1	0.277439	0.188601	0.507264	0.548703	0.532639	1.18345	0.773893	1.02513	0.617353	0.515549	0.760943
NM_027268	Scrn1	5.69581	4.49917	10.4058	11.7298	11.0992	13.7976	15.3066	13.5281	7.64613	8.87094	8.91906
NM_027288	Manba	15.817	15.1841	67.7558	66.7645	66.6171	60.5479	60.4699	56.7208	7.90752	8.01284	7.70759
NM_027298	Ccdc89	0.224091	0.204789	0.433033	0.44056	0.562252	0.190827	0.282924	0.343207	0.0697509	0.0981252	0.166254
NM_027308	Igsf23	2.28524	2.71163	3.53028	3.91314	3.70032	3.41827	3.70704	4.31067	4.29122	4.1546	4.61935
NM_027327	2210013O21Rik	4.4142	3.9582	10.1246	8.31628	9.26364	10.1633	9.46172	8.80307	5.80452	6.28245	6.66095
NM_027332	Rpf1	1.84283	1.8942	4.31043	4.30293	4.52423	5.04673	4.40604	4.844	1.83923	2.2233	1.65977
NM_027395	Basp1	19.5798	20.8117	48.8578	52.6066	51.8099	63.7159	57.5751	55.09	23.3774	24.3731	24.0694
NM_027402	Fndc5	0.267833	0.30955	0.685366	0.669565	0.617677	0.419206	0.457853	0.545723	0.316176	0.52205	0.459167
NM_027413	Lrrc28	0.819745	1.02933	1.68843	3.04772	3.47826	3.3732	2.97194	2.98879	1.11876	0.706059	0.907066
NM_027495	Tmem144	1.66651	1.89536	3.65565	3.46149	3.85516	4.17525	4.81955	3.1583	2.3493	2.69151	1.82966
NM_027558	Pgrmc2	18.8993	19.455	32.9906	33.0379	32.1433	34.4438	33.2729	31.7811	17.6739	19.162	19.3897
NM_027559	Cfap43	0.694217	0.754293	3.47736	3.50097	3.05487	4.02341	4.1092	3.73308	1.31327	1.12196	0.953167
NM_027570	Ldhd	0.165032	0.381119	0.422235	0.356112	0.634363	0.609043	0.714832	0.691758	0.37095	0.522038	0.512915
NM_027644	Prss41	0.355446	0.194338	0.66072	0.764407	0.585755	0.8363	1.01407	1.15905	0.8769	0.677841	0.953607
NM_027652	Ept1	1.5716	1.79428	3.67031	3.84199	3.96211	3.7195	3.76331	3.7622	1.21415	1.47636	1.43177
NM_027728	Enkur	0.036216	0.178364	0.416607	0.922798	0.680336	0.547619	0.632218	0.607322	0.146253	0.0345066	0.279768
NM_027829	Izumo4	0.578689	0.710232	0.75603	1.4717	1.33529	1.16793	1.18926	0.758234	0.82663	0.921453	1.21164
NM_027875	Syde1	0.629211	0.647784	1.63425	1.79516	2.08086	1.61889	2.02268	2.016	1.1145	1.49068	1.56333
NM_027881	Osbpl3	0.469119	0.383599	0.632329	0.772314	0.358288	0.641001	0.676194	0.368992	0.707829	0.343191	0.597156
NM_027893	Nectin4	0.776545	0.595849	1.20584	1.26943	1.22102	0.957418	1.11556	0.944896	1.33593	1.01302	1.63111
NM_027948	1700003E16Rik	0.319807	0.138417	0.481135	0.857847	0.513685	0.201205	0.20507	0.397973	0.464921	0.398477	0.366343
NM_027960	Dpep3	0.570584	0.343148	0.960428	0.810588	0.809274	0.874408	0.865603	0.519965	0.451366	0.330071	0.311196
NM_027979	Chit1	0.631063	1.10972	1.88405	3.36237	4.13994	0.849302	1.17022	1.123	1.84486	1.06129	0.913594
NM_027996	Zswim8	3.21937	3.80956	6.91425	7.34729	7.67488	5.82505	5.84262	6.07531	3.57235	4.71257	3.65227
NM_028004	Ttn	1.0546	1.09921	3.39416	3.6494	3.50718	2.54824	2.42792	2.4777	0.431923	0.461209	0.429921
NM_028076	Tmub2	1.56266	2.33196	3.30434	3.69992	4.4477	2.7274	5.00252	4.11912	1.4944	3.67026	3.46628
NM_028081	Lrif1	0.95009	1.0465	3.52733	5.44818	4.3999	2.74625	5.35256	3.73684	1.84931	1.66835	1.26324
NM_028106	Zbed3	1.02754	1.75399	1.5488	1.59292	1.01655	2.13804	1.99885	1.35472	0.699353	1.19147	0.978923
NM_028117	Chst14	0.509755	0.368561	0.964418	0.861541	0.69766	0.690737	0.784472	0.84237	0.555198	0.61416	0.661931
NM_028139	Atxn7L1	6.39905	7.04441	15.0972	15.4292	14.9602	10.2417	10.9113	11.8312	5.55846	5.50272	5.00063
NM_028156	1700001P01Rik	0.401131	0.234313	0.920932	1.13676	0.952526	1.13659	1.32129	0.841192	0.403118	0.69485	0.466095
NM_028179	2200002D01Rik	2.13161	2.06089	4.49887	7.30467	5.48586	3.99985	3.95518	4.47119	1.60222	1.34142	1.75733
NM_028189	B3Gnt3	1.71118	1.13515	3.27659	3.53724	3.28671	2.66197	3.53108	3.07696	1.73063	1.58736	1.91323
NM_028235	Ttc30B	1.06381	1.09952	2.90504	3.26358	2.7429	2.01676	1.86604	1.61558	0.795566	0.848032	0.728538
NM_028331	C1Qtnf6	1.65575	1.43641	3.50407	4.17555	3.69071	1.83945	1.17917	2.1136	1.36984	1.77274	1.07382
NM_028335	Zfp248	1.49239	1.5444	2.01551	2.35729	1.91314	3.46991	3.34909	3.22956	2.68208	3.04286	2.398
NM_028369	Mon1A	1.64012	1.41025	2.10482	2.79351	2.41246	1.39543	1.94309	1.73919	1.85622	2.18701	1.71393
NM_028375	Cxx1C	0.852864	0.74451	1.70855	1.37387	0.796535	1.00401	0.584213	0.372489	0.836147	0.814661	0.801231
NM_028444	Prkcdbp	0.477125	0.426429	0.861545	1.85464	1.20093	2.62512	2.62893	3.90991	0.656372	0.786497	0.712347
NM_028464	Mocs1	0.960487	0.908685	2.5805	3.65055	1.14897	2.98578	3.18056	0.687986	2.84861	1.26903	2.80374
NM_028484	1700037C18Rik	0.0802403	0.315818	0.461432	0.980776	0.753727	0.566403	1.07139	0.630767	0.323907	0.153041	0.348755
NM_028542	Wdr13	1.42738	1.46496	2.56323	2.50294	2.44699	2.25367	1.99865	2.24986	1.18891	1.40838	0.981673
NM_028572	Vgll3	0.465527	0.639054	2.09957	2.06405	2.41843	3.9144	4.56597	4.51532	1.13569	0.984084	0.85165
NM_028712	Rap2B	9.99163	10.0338	25.3061	26.5722	24.7003	24.579	25.9352	24.2322	10.9993	11.9151	12.1282
NM_028783	Robo4	0.258212	0.387838	0.839643	0.68751	1.16097	0.848153	1.085	1.0939	0.0904058	0.126744	0.0960021
NM_028821	Dnal1	0.927487	1.17623	1.83626	2.15952	1.88669	2.21229	1.8046	2.05714	1.00784	1.07653	1.03099
NM_028881	Crtc2	13.0049	12.2293	23.0583	25.1729	24.7689	16.7851	16.7173	19.021	12.895	10.4881	10.1041
NM_028944	P4Htm	0.777892	0.882047	3.73488	3.52866	3.36979	1.63561	1.50253	1.65438	1.45725	0.86936	0.860897
NM_028958	Taf7L	0.574459	0.56811	2.49378	2.8258	2.60785	2.01346	2.31401	2.36341	0.946615	1.05061	0.862078
NM_029005	Mlkl	0.244297	0.16192	0.856437	0.940683	1.15266	0.48004	1.23738	1.05063	0.495349	0.738114	0.571247
NM_029007	Fam84A	0.188088	0.233106	0.615394	0.469106	0.7668	0.402049	0.482214	0.702125	0.178481	0.267341	0.238014
NM_029104	Mss51	0.294062	0.357793	1.1362	0.831779	0.737877	1.22987	1.23018	1.13784	0.64035	1.05285	0.894784
NM_029163	Usp50	0.308975	0.211401	1.01966	0.558263	0.516875	0.765852	0.902413	0.921575	0.552612	0.609719	0.481581
NM_029170	4930519F16Rik	4.11326	2.6511	11.5743	12.6507	10.6849	11.4227	11.1746	10.4643	3.32175	2.99358	2.52774
NM_029236	Bcdin3D	1.82996	2.40484	2.83544	3.04059	2.78086	2.7665	2.95753	4.43964	2.90882	2.969	2.45389
NM_029331	Nat8F4	0.363605	0.489104	1.08764	0.836946	0.872756	1.43706	1.29186	1.19747	0.630843	0.54841	0.876501
NM_029482	4930579G24Rik	6.25307	5.86455	10.0073	6.37822	7.96611	7.35648	7.94741	8.53293	5.71094	4.16313	4.71307
NM_029494	Rab30	1.4533	1.71196	5.05473	4.8036	5.11244	4.99182	4.73661	6.51746	2.16107	2.2325	2.26801
NM_029509	Gbp8	0.0822306	0.130284	0.542275	0.454011	0.487658	0.248252	0.219309	0.120637	0.0499149	0.109203	0.0475834
NM_029553	Ttc8	3.56462	4.15039	4.98704	5.72769	5.19276	6.01782	6.90139	6.95632	2.90249	3.47115	3.43539
NM_029564	Tax1Bp3	5.84621	6.00477	9.62812	9.2679	9.692	7.55144	7.32465	6.56689	6.08786	6.27559	5.9903
NM_029575	Tgfbr2	0.116932	0.321729	1.17612	0.889497	0.908899	0.0948591	0.635051	1.0517	0.104018	0.299338	0.272402
NM_029614	Prss23	0.419702	0.70975	3.43775	3.46049	3.56244	9.41268	8.65907	8.57585	0.962023	0.982682	0.98787
NM_029634	Ip6K2	2.13239	2.50761	4.0636	3.57677	3.79414	3.0284	4.39916	3.01091	2.83678	3.1981	3.46496
NM_029747	2410137M14Rik	4.6775	4.74294	10.2751	8.96876	7.25436	6.01006	5.29934	5.46041	2.57126	2.18606	2.98008
NM_029789	Cers2	13.4465	14.1558	22.1228	23.5751	22.7357	23.2683	23.3516	22.5633	15.6745	13.923	15.2566
NM_029798	Flywch2	6.00676	6.34551	11.2883	10.3866	9.57754	8.14558	8.21551	7.55721	5.40274	5.97162	5.8812
NM_029836	Tspyl2	11.9538	12.4056	16.6597	18.9417	18.348	15.4261	15.6206	15.3792	12.6557	10.4231	11.3868
NM_029847	Arsk	1.16929	1.33141	3.19676	2.99152	2.94254	1.85128	1.8652	2.34836	0.811021	1.14879	0.928981
NM_029929	Vps33A	6.6332	6.38083	14.4032	15.0508	14.6457	15.0101	14.9989	14.3127	7.28813	7.39001	7.40175
NM_029993	Mlana	4.40593	4.0065	9.04977	13.9042	10.5422	7.95579	6.69228	7.44585	1.83682	3.56761	3.08935
NM_029999	Lbh	1.41839	1.25106	2.09801	1.77051	1.87771	2.12076	2.45559	2.23624	1.40914	1.56643	1.61859
NM_030017	Rdh12	1.0684	0.893595	2.80878	3.80707	2.33404	1.78877	2.1919	1.92764	1.28043	1.81885	1.48702
NM_030143	Ddit4L	3.21978	3.70188	16.1263	16.6006	16.7729	9.88246	10.1043	9.03845	3.09358	3.62725	3.0622
NM_030220	Sp2	2.32209	2.39174	6.51963	5.52241	6.20363	8.22742	3.27544	5.18219	3.81338	5.10747	2.91983
NM_030245	Tada1	1.04749	1.09307	3.16939	3.21166	2.29666	2.89467	3.0676	2.65441	1.32912	1.80764	1.54315
NM_030595	Nbea	0.721909	0.651187	2.1436	2.47027	2.20248	2.62433	2.54327	2.37567	0.940801	0.898249	0.796979
NM_030685	Serp1	12.7847	11.2202	21.9928	18.4926	20.4402	22.9054	23.1447	22.9688	11.7141	12.2528	10.9759
NM_030714	Dtx3	12.3418	13.0851	16.7486	18.2975	17.1379	13.0643	14.379	15.5735	12.4584	13.6694	12.7845
NM_030728	Cemip	0.812288	0.622648	1.99262	1.90407	2.49975	3.89138	3.82829	3.49582	1.03255	0.949168	0.882685
NM_030889	Sorcs2	0.497491	0.635992	1.35601	1.36782	1.33349	1.02099	1.0131	1.10681	0.717763	0.748263	0.775093
NM_031377	Pramel1	1.35977	1.3136	2.67311	2.23798	2.32741	1.76889	1.76905	1.52917	2.02992	1.77753	1.79121
NM_033077	D1Pas1	3.52178	3.33136	9.30878	9.55343	8.70171	7.53468	7.43968	7.41962	1.56886	1.80985	1.79348
NM_033314	Slco2A1	0.977814	0.7178	1.40269	1.51125	1.53652	0.865414	0.751987	0.860651	0.702854	0.944667	0.904936
NM_033325	Loxl2	4.24578	4.42415	10.9475	10.901	10.7863	23.0125	22.1988	21.9868	6.23319	5.64504	5.6167
NM_033327	Zfp423	1.2524	1.2453	3.66594	3.51689	3.19667	7.90442	9.29532	7.61808	3.79862	2.56	3.1827
NM_033524	Spred1	4.2742	4.30964	6.74277	6.36979	7.49295	8.72989	8.00534	7.65628	4.03742	4.32451	4.15602
NM_033563	Klf7	1.79669	1.80333	2.98672	2.45414	2.15692	3.16841	3.3268	3.79967	2.20357	3.23734	2.5088
NM_033573	Prcc	61.0865	61.795	85.7577	91.4822	88.1158	57.1123	62.427	62.6551	49.083	49.7308	49.7248
NM_033613	Dxo	1.62766	1.02272	2.92443	1.84681	2.61948	1.11262	1.74647	1.44495	1.7769	0.549128	2.09602
NM_053083	Loxl4	0.212142	0.192747	1.2486	0.916128	1.54531	1.29134	0.755423	0.619912	0.298578	0.279101	0.204478
NM_053096	Nat8F2	0.10918	0.108239	0.533441	0.484068	0.52754	0.146439	0.174172	0.139828	0	0.0229923	0.0350895
NM_053106	Lmod1	0.400514	0.40722	1.60409	1.76268	1.54372	2.59819	2.96725	3.13705	0.70957	0.730287	0.810837
NM_053110	Gpnmb	1.91511	1.72398	4.04315	3.88801	4.11456	6.59515	6.57451	6.12922	3.03451	3.02689	3.23101
NM_053198	Sfxn4	0.367809	0.553867	0.800881	0.978039	0.654356	0.754961	0.799775	0.508754	0.491272	0.432461	0.454001
NM_053201	Magee1	0.442278	0.339909	0.56727	0.712838	0.655662	0.633934	0.623622	0.54454	0.53724	0.796152	0.479704
NM_053216	1700102P08Rik	0.761478	0.39436	1.55046	2.53101	2.33805	2.18238	1.97585	2.01632	0.728024	0.76439	1.12258
NM_053218	Vmn1R48	0.851167	1.52321	2.30231	2.39315	2.52524	1.86974	2.08385	2.67665	1.03475	1.60314	0.96779
NM_053219	Vmn1R47	0.63092	0.524124	2.68834	3.11018	3.69554	2.8896	2.99221	2.54361	1.07656	0.927408	1.0318
NM_053226	Vmn1R53	0.15635	0.500131	1.79831	1.39371	1.27538	1.45826	1.08389	1.63873	0.473404	0.409933	0.264254
NM_054041	Antxr1	0.93543	0.611658	1.38387	1.16305	1.21791	2.21714	2.6184	2.5515	1.99977	2.04516	1.96073
NM_054042	Cd248	0.944614	0.8576	2.8346	2.17333	2.47415	4.35659	4.61852	5.3287	1.97516	2.41892	2.45963
NM_054044	Adgra2	0.381997	0.547762	0.525976	0.688148	0.692097	0.512132	0.652736	0.459556	0.601754	0.495516	0.654567
NM_054077	Prelp	0.319072	0.250952	1.29023	1.35111	1.28311	1.15095	1.68112	1.6371	0.534596	0.604588	0.551591
NM_080285	Cttnbp2	0.827486	1.0824	1.34115	1.47286	1.40835	1.28102	1.51492	1.45195	0.738261	0.652664	0.715273
NM_080428	Fbxw7	1.31093	1.49859	6.44089	5.93377	6.6065	7.27359	5.79499	6.45102	1.45857	1.07052	1.13151
NM_080451	Synpo2	0.201651	0.254401	0.707775	0.870821	0.780946	1.44652	1.3912	1.59894	0.419528	0.288794	0.36768
NM_080461	Zfp358	2.11557	1.82848	3.03088	3.27393	3.39052	5.3346	5.05764	5.51017	4.38259	4.81678	4.89405
NM_080637	Nme5	0.391825	0.383921	1.22811	1.47865	1.2733	0.90438	0.86312	1.46695	0.394765	0.428573	0
NM_080793	Setd7	2.65005	2.23438	5.6447	5.87668	5.65417	6.66848	6.0545	5.98948	5.32032	5.66801	5.77825
NM_130447	Dusp16	5.7932	5.90856	11.3448	11.8209	11.5693	13.2944	12.8224	13.0115	9.3767	10.1764	9.97874
NM_130903	Cd209C	1.89915	1.6609	10.8429	11.3261	11.3183	8.36228	8.35382	7.07983	1.26118	1.0061	1.28298
NM_130904	Cd209D	0.213211	0.0522646	3.34178	3.84672	3.95367	4.57408	5.42384	3.52013	0.268588	0.356882	0.309153
NM_133187	Fam198B	5.9612	6.36218	13.2719	12.7029	12.732	11.4328	10.7564	10.8462	4.58903	4.92014	4.34433
NM_133189	Cacng7	2.46654	2.3618	4.97823	4.4994	4.87896	3.90593	3.57285	3.58463	1.92024	1.6632	2.7099
NM_133195	Celf4	0.908903	1.26933	1.8035	1.05501	1.54024	0.749467	4.61892e-24	0.766416	0.00104468	0.572094	1.16777
NM_133218	Zfp704	4.4993	4.33677	8.32501	7.94531	8.22106	7.72117	7.26582	7.65658	4.92075	5.19603	5.07552
NM_133234	Bbc3	3.51491	4.1965	5.35449	5.33382	4.60509	2.93129	3.24358	3.11674	5.82579	5.15424	5.47747
NM_133698	Hrnr	0.252897	0.226163	1.26766	1.12156	1.18172	1.29285	1.09618	1.41574	0.779572	0.850877	0.703265
NM_133746	Calhm2	1.11991	1.10792	1.65346	2.26836	2.03606	2.1339	1.90815	1.73943	1.05168	1.0252	1.29252
NM_133764	Atp6V0E2	2.32295	2.2519	3.65808	3.50156	4.50328	6.56251	7.17397	7.68122	5.90569	5.33421	6.63652
NM_133786	Smc4	53.7468	53.5489	84.2452	77.7751	82.577	86.9574	88.717	90.7697	59.986	55.6428	49.2345
NM_133859	Olfml3	0.215525	0.189325	1.07749	0.660294	1.08892	0.65109	0.614361	0.476824	0.338912	0.250295	0.207957
NM_133903	Spon2	0.509494	0.61234	1.21891	0.892772	0.863309	0.567737	0.392006	0.419498	1.08592	0.75976	1.38652
NM_133991	Ftsj1	1.00461	0.665239	1.71211	2.36509	2.61618	1.16092	1.44283	2.07838	0.64776	1.19377	1.41157
NM_134005	Enpp3	2.79271	3.06353	5.1312	5.66906	5.01343	29.3168	30.4116	28.2637	4.42643	5.01188	4.82267
NM_134006	Rdh5	0.102673	0.30356	0.357939	0.314037	0.575226	0.0689882	0.281122	0.179347	0.0691193	0.0651885	0.231306
NM_134065	Epdr1	0.458342	0.504223	1.33267	1.56197	1.20807	1.62296	1.88067	2.31255	1.3395	1.36889	1.2443
NM_134080	Flnb	38.4109	36.4434	75.3795	84.5301	80.5365	53.1509	54.0162	55.7597	33.2541	28.8624	32.2538
NM_134109	Ildr1	0.828001	0.919059	3.54581	1.36253	3.13153	0.449023	1.06364	2.60856	1.11479	3.1402	2.16213
NM_134133	Smim3	1.77891	1.71861	3.7667	3.80428	3.78258	3.58164	3.75646	3.75005	1.21321	1.86579	1.5365
NM_134154	Slc25A45	0.157964	0.334639	0.661207	0.691507	0.356907	0.227212	0.347334	0.283783	0.159708	0.0214353	0.195948
NM_134188	Acot2	2.63309	2.11041	4.01744	4.31174	3.06083	4.31128	3.70947	3.67254	1.83803	2.32288	1.68125
NM_138606	Pim2	5.50276	5.50329	12.6531	11.9232	10.8586	9.25915	10.529	10.1019	4.95565	5.07152	5.30825
NM_138628	Txlnb	1.04903	1.11089	3.31389	3.32092	3.18859	2.55318	2.66644	2.8265	0.874702	0.893207	1.04522
NM_138652	Atp12A	0.779152	0.713429	6.44301	5.6027	6.6736	2.82311	2.81681	2.66907	0.910146	1.13541	1.00151
NM_138742	Nap1L3	0.65298	0.379756	0.757887	0.638838	0.63135	0.557005	0.509574	0.461119	0.603309	0.646005	0.355898
NM_138751	Tmem47	3.05138	3.42943	8.73594	6.96803	8.35982	8.08003	7.40628	8.823	4.85871	5.40514	4.0028
NM_138755	Phf21A	0.859355	0.77714	1.45273	1.77895	1.22946	1.25275	1.20055	1.36281	1.07145	0.912058	0.680993
NM_139146	Satb2	2.49858	3.03054	5.20985	5.30596	5.06264	4.59366	4.13056	4.98045	2.26818	2.21833	2.09483
NM_139148	Clca3B	4.03172	4.77263	19.266	21.857	20.3634	19.455	18.2541	19.383	2.98441	2.70294	2.7965
NM_139229	Cog8	10.8255	11.0957	21.2768	24.6885	22.2652	25.4127	25.662	26.3953	16.1181	16.1237	15.8604
NM_139298	Wnt9A	0.383539	0.320834	0.740372	0.588641	0.473827	0.843969	0.872696	0.828903	0.873457	0.783693	0.970709
NM_144518	2900011O08Rik	4.99441	5.02984	10.9422	11.2329	11.2008	6.86354	8.215	7.70612	5.15689	4.68938	4.36852
NM_144549	Trib1	7.04318	6.41353	11.0469	10.6781	11.4334	11.8027	12.0937	11.6706	3.58011	3.73912	3.8907
NM_144551	Trib2	0.675324	0.809581	1.00178	1.37292	1.01966	1.98093	1.7023	1.54301	1.15853	1.33246	1.07598
NM_144793	Slc25A38	2.85333	3.22411	4.72094	5.52728	5.53641	5.61414	4.95798	5.34078	4.15778	4.66844	4.07274
NM_144830	Tmem106A	2.89536	2.62147	4.80454	4.52989	4.20548	3.99783	4.60014	4.82861	2.19662	2.84772	1.8901
NM_144853	Cyyr1	0.302527	0.339175	2.42738	1.75175	2.27266	3.26871	4.15917	4.03682	0.754658	0.880775	0.661491
NM_144862	Lims2	0.29634	0.243997	0.49095	0.403455	0.537058	0.770941	0.81097	0.724636	0.299544	0.211217	0.333605
NM_144865	Reep2	0.940876	1.09949	1.35637	1.89022	1.81436	2.41113	1.09848	2.00814	2.55745	2.61468	3.65141
NM_144899	Adamtsl4	1.27448	1.31273	2.27354	2.07342	1.07818	1.0035	1.11613	1.00774	0.788592	0.748711	1.21452
NM_144907	Sesn2	28.3168	29.4313	50.7162	55.5913	51.9899	41.5492	44.3908	46.7806	30.4922	28.621	30.3481
NM_144939	Frs3	3.13759	3.61584	5.50649	6.10042	5.38948	3.38926	3.82737	4.49086	4.64394	4.28546	5.29637
NM_145134	Spsb4	0.291839	0.397168	0.439096	0.559319	0.468749	0.752684	1.02915	0.898354	0.608838	0.830828	1.0204
NM_145146	Afm	0.142009	0.120409	0.530791	0.248755	0.42111	0.367598	0.437098	0.340151	0.0615474	0.173343	0.0587104
NM_145151	Crebzf	2.09399	1.94138	3.68541	3.36669	3.39345	2.79054	2.88902	2.55528	1.73119	1.96174	1.65151
NM_145222	B3Gnt7	15.0651	14.6908	27.6547	27.4757	27.4315	23.0981	24.6604	23.81	11.5812	13.0943	12.9857
NM_145362	Alg1	3.46774	3.87027	5.60341	5.92662	5.34006	4.25197	4.62362	4.37573	5.12729	4.93084	5.66753
NM_145392	Bag2	1.34582	1.51079	4.63072	4.40344	4.44197	5.67295	5.33666	5.68925	2.65208	2.62187	1.93669
NM_145400	Ube4A	5.79987	5.9054	9.94168	9.84668	9.70508	8.97643	8.51418	9.13247	4.5989	5.28866	5.34245
NM_145448	9030617O03Rik	2.4541	2.21276	10.5485	10.4597	10.1162	9.08095	8.46092	9.29114	2.75844	3.14385	2.91316
NM_145456	Zswim6	3.34029	3.47925	5.74516	5.96914	6.33347	4.8043	4.74463	4.61667	3.26674	2.86401	3.15756
NM_145463	Shisa2	1.26739	1.16834	1.84437	2.16535	1.8288	2.81771	3.02849	2.97482	1.12878	1.21321	1.05094
NM_145473	Csdc2	1.0386	1.28565	2.12339	2.09071	2.21349	0.898176	0.599262	0.81626	1.37913	1.01593	1.18946
NM_145495	Rin1	0.3678	0.514594	0.622127	0.714342	0.568537	0.834644	0.860639	0.691727	1.49904	1.33976	1.4637
NM_145535	Sdcbp2	1.15662	1.111	2.10138	2.88773	2.88873	1.71736	1.87473	1.49927	1.3529	0.550297	1.2046
NM_145544	Rap1Gds1	3.11317	5.47663	6.37512	4.23205	5.61289	2.72554	7.80601	6.10265	9.93833	9.48405	9.78019
NM_145562	Parm1	2.11963	2.33015	4.70383	5.49548	4.55888	7.76403	8.41663	9.58416	3.811	3.31618	3.82424
NM_145575	Cald1	20.9144	20.408	41.3734	39.5924	39.2625	62.6021	62.1623	60.6037	29.4651	29.538	28.3495
NM_145579	Mypop	1.89411	1.41047	2.8461	2.5876	2.83611	1.90647	2.02013	2.20105	1.87785	1.86883	1.84509
NM_145589	Prr14	14.2943	11.7293	24.1141	26.3961	24.712	18.4994	20.0826	22.0853	9.81996	10.2953	9.34626
NM_145616	Lrrc49	0.778305	0.163465	1.28049	2.42232	1.88393	1.1641	0.275999	0.00675476	0.75305	0.54613	0.969037
NM_145743	Lace1	6.55662	6.60463	9.28565	9.10323	7.73531	8.58693	8.5222	8.28518	7.25133	6.78289	8.38452
NM_145819	Mzf1	0.361358	0.404836	0.356327	0.789375	0.549376	0.427239	0.535136	0.606243	0.275588	0.367843	0.262491
NM_145837	Il17D	0.460698	0.663367	1.48246	1.22821	1.57671	2.35763	1.78307	1.70855	0.465154	0.270078	0.410622
NM_145856	Il17F	0.148259	0.219003	0.348834	0.755436	0.439761	0.336296	0.609001	0.388475	1.04767	0.600474	1.21694
NM_145953	Cth	24.8213	24.2855	56.5691	54.0868	55.4388	46.3948	45.7233	41.7779	24.4894	26.2019	27.677
NM_145963	Kcnj14	0.259358	0.362692	0.654795	0.514858	0.829348	0.61405	0.782426	0.41566	0.246985	0.361699	0.176551
NM_146003	Senp6	4.593	3.45927	11.3733	11.911	13.8861	11.5407	15.2739	14.137	2.93075	3.52765	3.64939
NM_146008	Tcp11L2	0.354428	0.417768	0.406325	0.500399	0.5505	0.560501	0.432822	0.389092	0.324406	0.352245	0.423219
NM_146015	Efemp1	1.40954	1.53383	3.22434	3.72428	3.30404	3.04053	2.9543	3.01752	2.70838	2.56163	1.96189
NM_146069	Nrros	0.300728	0.33135	0.594752	0.615478	0.605433	0.10083	0.171327	0.128381	0.12402	0.147738	0.032215
NM_146100	Ina	0.828292	0.677273	1.60198	1.98783	1.6374	5.70864	6.50213	7.09477	3.33312	3.55396	3.24774
NM_146135	Pias3	2.05904	1.18731	5.91877	4.29141	4.84952	2.91221	1.09122	3.45126	3.56351	1.34677	2.84348
NM_146140	Tram1L1	0.347896	0.235591	0.574942	0.598902	0.651543	1.47433	0.920422	0.997759	0.314852	0.538656	0.441528
NM_146152	Ipo13	4.93671	4.81892	9.60924	10.3072	10.7294	9.59791	9.44536	10.0681	6.20462	5.012	5.73909
NM_146184	B3Gnt8	0.221193	0.546746	0.573903	0.587702	0.252218	0.167103	0.348471	0.370879	0.489138	0.588227	0.394581
NM_146201	Zfp553	53.3391	55.9307	107.715	113.209	109.612	71.8781	76.1627	78.8481	40.7353	39.9572	41.7208
NM_146203	Zfp764	0.519655	1.2758	1.50026	1.96636	1.95759	2.2684	2.71726	2.07355	1.30587	1.36213	1.58404
NM_146344	Olfr1495	0.422216	0.368621	0.735521	1.05012	0.927828	0.520689	0.626624	0.590088	0.378478	0.537681	0.226653
NM_146615	Olfr986	0.219382	0.4313	0.596278	0.625309	0.997889	0.840934	1.12686	0.735836	0.265569	0.251267	0.127165
NM_146855	Olfr985	0.393304	0.232249	0.904732	0.681126	1.43887	2.06223	1.69656	1.48403	0.317557	0.337503	0.227915
NM_146990	Olfr1494	0.190476	0.18705	1.19451	1.40493	1.36562	0.240254	0.78287	0.399316	0.0480184	0.181954	0.138045
NM_147776	Vwa1	0.19049	0.151055	0.41216	0.233858	0.489497	0.306611	0.547005	0.625434	0.23135	0.204614	0.23265
NM_148933	Slco4A1	1.49971	1.57617	3.51918	4.1927	4.75334	3.19955	3.10265	2.87204	2.72157	2.49982	2.69265
NM_152804	Plk2	23.9064	23.0193	42.5109	45.6794	45.5858	39.9348	39.6663	36.9085	21.3937	20.8735	20.9811
NM_152806	Ddx17	4.47338	5.25591	7.47551	6.41059	7.24899	10.9337	9.73283	9.96475	7.87397	11.6879	9.87287
NM_153053	Sf3B4	61.3509	57.0211	88.0767	89.5675	91.7482	64.5433	65.8236	74.0005	44.4031	44.0033	45.0536
NM_153058	Mapre2	14.7232	13.8778	20.6058	22.2602	21.2914	17.4116	18.9679	16.1665	12.9974	11.7925	13.4174
NM_153068	Ehd2	1.26658	1.59183	4.23778	3.76691	4.22003	6.08206	6.38777	6.63601	1.44041	1.7451	1.95151
NM_153088	Ctdsp1	12.2333	10.487	13.9721	16.0465	14.8493	11.9012	12.4137	12.9402	10.6084	10.6667	11.0437
NM_153091	St7L	0.821845	1.15009	2.12963	1.07556	1.92978	1.92189	2.22088	1.65831	1.31213	1.01585	0.881755
NM_153098	Cd109	1.18872	1.10769	4.15888	4.4816	4.25268	6.69719	6.01861	6.17203	1.84949	2.06166	1.86902
NM_153107	Cpz	1.35159	1.20751	2.00406	2.34073	2.05961	2.00283	1.44438	1.61308	2.62019	2.24482	2.2996
NM_153121	Lysmd1	1.78822	1.70374	3.1432	2.98382	2.98472	2.80126	2.97649	3.25277	2.16743	2.35259	2.16396
NM_153141	Carm1	3.7436	2.02693	9.95171	10.9121	9.22725	8.70509	10.0901	9.9888	4.60038	3.50317	5.15988
NM_153142	Slc35E4	0.365485	0.504555	0.61495	0.814548	0.657944	0.682847	1.00402	0.875379	0.647304	0.457777	0.667062
NM_153143	Kctd11	0.959652	1.21398	1.77737	2.1592	2.07209	1.90145	1.89287	1.77914	1.67317	1.53993	1.26711
NM_153155	C1Ql3	0.163831	0.212366	0.343045	0.515725	0.53558	1.03958	0.969331	1.05644	0.229586	0.191104	0.194419
NM_153179	Pkhd1	0.15449	0.197825	0.488565	0.538824	0.496157	0.352375	0.365434	0.301947	0.0872881	0.0814806	0.134555
NM_153196	Rbks	1.25931	0.811131	2.95076	3.27141	2.0611	0.788441	1.07062	0.910322	0.919967	0.787406	0.587312
NM_153390	Pxt1	0.395344	0.302255	1.19393	0.71546	1.21623	0.177244	0.54152	0.368344	0.221563	0.293487	0.254626
NM_153412	Phldb2	2.64076	2.57569	5.87031	6.10793	5.75535	5.4781	5.87977	6.54622	1.66724	2.23901	1.9855
NM_153422	Pde5A	1.26974	1.04315	1.8617	2.02754	2.04188	1.7524	1.7573	1.81421	1.42047	1.63303	1.4407
NM_153505	Nckap1L	2.46077	2.55757	11.8221	11.4559	11.8966	12.9497	13.9877	12.5263	3.29976	3.12499	3.40579
NM_153507	Cpne2	2.06463	2.3233	4.48831	4.59994	4.70934	3.80061	3.52996	3.66138	3.49868	3.38218	3.69335
NM_153537	Phldb1	2.72363	2.52636	7.56107	7.40781	7.67923	4.76564	5.28431	5.37059	3.026	3.0045	3.53475
NM_153543	Aldh1L2	0.600479	0.429529	1.03457	1.19021	1.1294	1.18153	1.03265	1.11629	0.457736	0.458327	0.392063
NM_153559	Qsox2	1.19401	0.415536	3.81879	5.10665	3.6307	1.24425	2.21551	1.60348	1.21264	0.858013	1.55197
NM_153567	Slain2	1.02228	2.0384	3.1161	3.69623	3.06183	2.37072	1.9778	2.58561	1.33807	1.39707	0.946118
NM_153679	Cpt1C	7.99737	6.66868	14.2235	14.0474	13.4009	14.3486	12.3702	12.8519	11.4324	10.4585	11.5909
NM_153801	Tecrl	0.0341652	0.0845641	0.536423	0.33182	0.287037	0.601705	0.595797	0.644433	0.0172811	0.0324129	0.0329513
NM_172118	Myl9	3.5836	2.80446	26.8662	24.3046	23.8375	57.6172	63.5778	67.6525	7.93111	7.41847	7.11945
NM_172295	Mab21L3	1.82718	1.44732	3.02129	3.62554	2.53256	2.05081	2.26218	1.69279	1.57889	1.47782	1.579
NM_172442	Dtx4	0.249954	0.174382	0.382032	0.505005	0.577481	0.48906	0.554077	0.502569	0.424169	0.31971	0.384166
NM_172488	Lacc1	1.47278	1.90571	3.18835	3.04575	3.04373	4.07586	4.12025	3.8057	2.55661	3.00066	2.96997
NM_172510	Mfsd4A	0.58199	0.658869	0.685308	0.857985	0.806809	0.987631	1.13187	1.11675	0.604169	0.884706	0.810061
NM_172524	Nipal4	0.338052	0.287265	0.530898	0.642351	0.608549	0.485799	0.557166	0.303625	0.329939	0.434765	0.547111
NM_172530	She	0.726071	0.599584	1.16543	1.32026	1.21377	0.859681	0.911357	0.853209	0.446679	0.533095	0.601716
NM_172535	Iqub	0.0867624	0.161333	0.726748	0.42175	0.557362	0.719965	0.589434	0.613665	0.307398	0.297965	0.156838
NM_172603	Phf11A	0.899186	0.964594	1.86459	1.86648	2.19903	1.66907	1.53853	1.19038	1.01979	1.03602	1.12691
NM_172607	Naprt	0.785763	0.64747	1.43901	1.78379	1.4024	1.18665	1.14219	1.23516	0.551734	0.538963	0.610667
NM_172618	Btbd9	0.37681	0.470207	1.21601	1.04573	1.08935	1.29682	1.00349	1.04705	0.748208	1.15017	0.504567
NM_172663	Epc2	11.9281	11.3518	16.1467	15.0459	16.0506	20.4437	19.0952	19.4191	9.08511	9.27939	8.13246
NM_172675	Stx16	2.36332	1.19002	2.70686	3.54481	2.56949	3.26163	1.96712	1.99013	2.74145	3.49571	2.70207
NM_172676	Samd10	1.44264	1.77458	2.57087	2.57007	2.52436	2.94355	2.84013	3.044	2.64204	2.94234	2.63275
NM_172685	Slc25A24	0.739907	0.675383	2.92656	2.49958	2.3563	2.8708	2.74606	2.83051	0.951015	1.09063	1.17764
NM_172689	Ddx58	3.51707	3.19196	9.35688	10.0891	9.13568	10.3153	9.56737	9.6281	2.22184	2.81986	2.5579
NM_172694	Megf9	1.23876	1.12439	1.97947	1.56072	2.21666	2.42685	1.73851	1.95391	1.30647	1.53259	1.35789
NM_172703	Eif4G3	2.44616	2.25435	8.16744	6.65755	7.9683	9.68685	8.97681	6.63979	5.29551	4.92417	5.85453
NM_172723	Adap1	6.23058	6.0018	19.742	20.6981	20.3775	11.5209	13.7179	14.332	4.52662	5.22197	4.99946
NM_172739	Arhgap35	16.6632	16.3655	22.5171	23.6652	22.4699	24.3722	23.2995	23.9354	15.9039	16.0476	15.9343
NM_172761	Mthfsd	0.275641	0.198218	0.547696	0.712245	0.409156	0.497121	0.902092	0.682495	0.502651	0.43681	0.365369
NM_172765	Zbtb44	1.40512	1.67878	3.59575	3.56006	2.57406	2.28839	2.86703	1.63276	1.27272	1.29591	1.33655
NM_172775	Plxnb1	1.71176	1.62015	2.91274	2.96397	2.85479	3.29253	3.468	3.58238	2.29371	2.60547	2.60218
NM_172799	Ttll6	2.73349	2.57423	8.03921	8.00858	8.12936	8.76191	8.97064	8.89239	5.39489	4.99277	5.30715
NM_172813	Enox1	0.362867	0.250705	3.63716	5.16437	4.5544	10.1945	10.3782	11.3388	0.286983	0.375719	0.404186
NM_172822	Pigz	0.0933528	0.240203	0.527619	0.496153	0.424456	0.131546	0.134078	0.176087	0.283265	0.212631	0.216108
NM_172843	Tor1Aip2	19.5425	18.7515	41.9413	42.7297	42.452	34.6429	32.5409	32.1817	29.9567	30.4085	28.8853
NM_172863	Zfp697	0.325602	0.248031	0.499562	0.565977	0.531307	0.82994	0.869515	0.650601	0.444731	0.65233	0.40873
NM_172876	Gpatch3	2.9513	2.77738	4.48289	5.67515	5.42931	4.99294	5.40418	5.21905	2.05186	2.27668	2.25391
NM_172877	Pramef8	10.4486	10.0713	17.5025	16.9726	17.8975	8.21678	8.02258	7.93144	4.67599	4.99202	5.05119
NM_172913	Tox3	0.411776	0.470036	0.744647	0.71491	0.715285	0.589974	0.652641	0.745289	0.505166	0.614945	0.28875
NM_172923	Tmem266	0.504755	0.583069	1.3737	0.946096	0.914652	0.846606	0.828438	0.775769	0.221274	0.399032	0.470586
NM_172945	Ankrd13B	0.619729	0.567159	0.873447	1.0487	0.836288	1.3547	1.71108	1.88571	1.39929	1.20841	1.64317
NM_173008	Ssc5D	0.230949	0.265799	0.793207	0.860517	0.693859	0.771116	1.19351	0.92926	0.486357	0.524926	0.543228
NM_173384	Sox30	0.213548	0.0793643	0.461105	0.819185	0.554031	0.335688	0.479094	0.545439	0.324171	0.442806	0.28313
NM_173731	Hmgcll1	0.558859	0.641152	1.8128	1.72693	1.78693	1.76352	1.80916	1.57307	0.76538	0.840918	0.718394
NM_173737	Hmces	13.0849	15.1752	28.9875	30.0895	30.4727	38.9111	43.6469	40.8552	10.807	10.8403	10.6469
NM_173739	Galnt18	0.704661	0.480793	1.213	1.18493	1.31557	1.54419	1.71863	1.54245	0.903077	0.742562	0.755071
NM_173744	Tdrp	32.5891	31.1654	55.1305	53.9341	62.1662	31.5064	33.0584	33.5822	21.3765	20.0428	21.8821
NM_173788	Npr2	0.173277	0.322207	0.45357	0.509812	0.460238	0.806081	0.910654	0.714921	0.570069	0.831058	0.595135
NM_175031	Stk36	1.34421	1.00814	3.04213	3.50208	3.04062	3.60442	3.63687	4.17849	0.907472	0.855419	0.849387
NM_175092	Rhof	0.762193	0.433676	1.27637	1.71374	1.05473	1.0357	0.996981	1.11821	0.635983	0.470223	0.569782
NM_175095	Commd2	4.49824	4.81926	7.45274	7.58603	7.56993	7.01252	5.69405	5.69025	4.16944	3.7391	4.12904
NM_175104	Fam53C	10.0252	9.19865	14.3679	15.574	15.1218	11.3267	11.4134	10.8726	7.49293	7.44837	8.39465
NM_175116	Lpar6	2.62116	3.16338	6.37915	6.26453	6.93023	6.33052	6.75535	6.07708	1.85627	1.61611	1.51675
NM_175118	Dusp28	0.764778	0.754899	1.24457	1.15623	1.5401	1.02722	1.56999	1.45457	0.973094	0.592687	0.984166
NM_175162	Stox2	1.21018	1.44714	3.28878	2.80812	2.83192	5.14679	5.11285	5.59631	2.98253	3.50303	3.22566
NM_175163	Zfp689	1.06109	0.932949	1.79821	1.56722	1.50275	1.25434	1.62655	1.5245	1.10733	1.09855	1.26556
NM_175181	Prr5L	0.166283	0.211407	0.453582	0.452624	0.613544	0.315818	0.284625	0.000203478	1.06522e-06	0.0001841	0.339061
NM_175263	Notum	9.63148	10.7134	14.5032	13.1221	15.4655	15.7503	17.0325	16.6729	1.93158	2.00631	2.13657
NM_175271	Lpar4	0.622428	0.57145	1.85799	1.78776	1.49652	1.80318	1.60984	1.7035	0.507903	0.668656	0.617932
NM_175311	Zfp513	4.96183	6.11357	9.16697	10.6023	7.24181	8.27948	9.01863	8.9587	5.70799	6.18226	5.06101
NM_175319	Acp7	0.68545	0.593117	0.919077	1.2036	1.22806	0.9273	1.03298	1.21216	0.736417	1.03742	0.909253
NM_175386	Lhfp	1.29266	1.49211	4.38665	4.92375	4.93666	6.21021	5.76695	6.46519	2.79294	2.36113	1.66256
NM_175387	Rbfox2	0.506232	0.000180505	0.42867	0.0218983	0.000140815	0.194445	0.00491162	0.229767	9.28106e-05	0.236016	0.596155
NM_175398	Fam212B	0.52538	0.867145	2.33529	4.16848	2.27672	4.08206	2.09656	3.21332	0.499775	7.29864e-05	0.715594
NM_175407	Sobp	0.157213	0.218452	0.6256	0.716284	0.6137	0.569119	0.572221	0.46948	0.366146	0.200936	0.287925
NM_175429	Kctd12B	0.179823	0.202799	0.881613	0.853568	0.953186	1.20005	1.13139	1.12196	0.1407	0.208955	0.165458
NM_175490	Gpr75	0.0958884	0.190044	0.358518	0.43437	0.649862	0.41345	0.491724	0.416268	0.221799	0.28569	0.237759
NM_175515	Intu	3.14705	3.0434	7.1654	7.46845	7.3389	6.72599	6.53691	6.53752	3.98566	3.50539	3.96597
NM_175540	Eda2R	4.01339	3.64914	8.07606	7.79917	7.95238	13.477	10.584	11.1569	6.07753	7.44839	6.40608
NM_175551	Dido1	10.8842	10.6006	20.4119	21.126	21.0193	23.3538	24.2266	25.4367	5.03414	5.52224	5.17126
NM_175668	Gpr4	1.13888	1.15606	2.21007	2.08833	1.74334	1.35543	1.16807	1.14974	0.843292	0.539847	0.950877
NM_175937	Cpeb2	0.150427	0.394195	0.657529	0.425902	0.620429	0.433081	0.341414	0.513445	0.477094	0.299548	0.179763
NM_176933	Dusp4	0.783834	1.08988	2.40905	2.19958	2.15939	3.17201	3.14775	3.0059	0.624257	0.759385	0.900725
NM_176954	Celf5	1.19807	1.04732	1.87632	4.3728	1.74597	1.64011	1.50127	0.238119	2.10744	1.01908	1.81135
NM_177055	A630001G21Rik	0.127586	0.273382	1.04591	0.890718	1.02994	0.706457	0.414543	0.534812	0.172016	0.0605779	0.102571
NM_177088	Cep95	3.11532	3.73078	8.58361	7.20451	7.6768	5.33346	6.26655	7.11789	3.44573	5.23909	4.69235
NM_177124	Tnrc6B	1.29596	2.41201	3.64171	3.83049	4.4448	3.36658	3.95774	4.19828	1.85858	2.63255	2.04955
NM_177225	Samd12	0.630115	0.333113	1.46911	1.97221	2.25284	1.8098	2.29109	2.03229	1.56392	1.52825	1.31152
NM_177259	Dab1	0.200394	0.219413	0.416932	0.475384	0.428382	0.587894	0.59833	0.434079	0.0919275	0.0968018	0.0662369
NM_177261	Kndc1	0.594444	0.632575	1.37855	1.47869	1.27454	2.08634	2.40493	2.43579	0.801002	0.9341	0.884928
NM_177263	Zhx3	0.561185	0.417639	1.0651	1.18488	1.13521	1.41971	1.31265	1.47005	0.852302	0.863542	0.879068
NM_177305	Arl4C	3.572	2.92149	5.44878	5.1428	5.22152	3.84273	3.72397	3.64903	3.04205	3.11949	3.61621
NM_177344	Tmem203	1.14403	0.878726	2.75511	2.47877	2.80382	2.45984	2.09572	2.13771	1.70498	2.04413	1.53829
NM_177354	Vash1	2.0872	2.01004	3.64089	3.71491	3.57856	3.88103	4.18937	4.24217	2.36216	2.82619	2.76303
NM_177363	Tarm1	1.69515	2.45109	4.28186	3.97646	3.49231	1.23532	1.40307	1.57943	1.567	1.43921	0.909997
NM_177386	Sfmbt2	0.162768	0.237031	0.336498	0.869899	1.01766	1.37083	0.551317	1.5006	0.46266	0.114007	0.108893
NM_177393	Nalcn	0.0817622	0.0866169	0.639373	0.720205	0.608687	1.45769	1.35228	1.49636	0.0386462	0.123787	0.0945598
NM_177630	Ldoc1L	1.62491	1.88543	2.62198	2.57235	2.20257	2.09844	2.27609	2.09338	2.16664	2.43843	2.47367
NM_177632	Fam43A	12.2027	10.7823	22.1938	22.2578	24.2107	13.5821	13.7929	13.5757	9.69591	9.91739	10.5269
NM_177634	H2-M10.4	0.134744	0.441384	1.26767	1.05143	1.24359	0.135933	0.323006	0.423707	0.0453041	0	0.0433944
NM_177688	H2Afj	10.2139	8.91067	15.5228	17.3031	17.2153	16.9196	19.2183	21.3125	22.6221	20.2647	24.4284
NM_177695	Tmc3	0.182275	0.262234	0.639398	0.51311	0.603466	0.815733	0.654144	0.582528	0.138411	0.224403	0.122998
NM_177732	Slc35D1	5.49575	5.10293	9.07216	9.72779	9.52267	10.8914	10.5633	10.2412	4.74899	5.68254	5.53969
NM_177735	Tmem130	0.484944	0.524109	0.830719	0.796554	0.90051	0.47315	0.512467	0.338776	0.505572	0.54343	0.5385
NM_177753	Sox21	0.728773	0.908694	4.54571	4.91196	4.57871	1.67542	1.99638	1.93091	0.200248	0.197246	0.160591
NM_177756	Colgalt2	0.213852	0.212146	0.651413	0.915348	0.758931	0.136868	0.139544	0.275008	0.147617	0.082861	0.0468543
NM_177771	Klhl18	2.13243	2.12462	2.98636	3.40762	2.88699	2.87671	2.54198	2.79754	1.96602	1.93716	1.93859
NM_177781	Trpa1	0.415406	0.485417	1.63359	1.56859	1.51443	1.49469	1.56179	1.52829	0.822465	0.804297	1.04117
NM_177788	Exoc3L	1.05168	0.640913	1.96463	1.85288	1.75911	2.45853	3.25291	3.06879	0.834833	0.306936	0.873823
NM_177855	Med12L	0.515206	0.538073	0.961081	0.91698	0.891894	0.574594	0.574377	0.547699	0.967651	1.23432	1.13068
NM_177861	Tmem67	0.769965	1.16228	2.15378	1.86973	2.03211	1.59601	0.919314	1.45706	0.843444	1.06711	0.98608
NM_178087	Pml	19.9081	18.431	29.0683	31.5994	30.5595	29.8163	28.8723	29.5102	19.6603	20.3943	18.3011
NM_178214	Hist2H2Be	0.271559	0.179336	0.363239	0.555428	0.462247	0.637568	0.541598	0.616551	0.320567	0.486417	0.305524
NM_178246	Smg5	20.6583	19.9285	33.873	35.1859	33.7677	36.6808	39.0478	39.3205	23.5735	22.8843	22.6226
NM_178278	Caps2	0.203517	0.360323	0.989908	0.639666	0.977651	0.629287	0.61164	0.523044	0.500373	0.358509	0.336555
NM_178280	Sall3	1.52131	1.77383	3.0095	3.31251	3.45223	2.86637	2.94012	3.10537	0.502198	0.479861	0.543039
NM_178421	Nanos1	1.83914	1.81434	2.10462	2.63323	2.50294	2.29449	2.2981	1.97977	1.88224	1.78966	1.67613
NM_178591	Nrg1	0.447241	0.711873	1.77058	2.38466	2.28725	2.25093	1.77552	2.15998	0.983315	0.830597	0.825314
NM_178600	Vkorc1	14.2391	14.794	23.2363	21.997	20.9383	22.9955	16.0819	22.5249	13.1187	13.7122	15.0645
NM_178659	Jmjd4	1.81045	1.98088	3.07269	4.75364	3.1182	2.54619	3.50459	4.34033	2.07721	1.7566	2.46179
NM_178679	Zfp365	6.94279	7.93391	19.3703	16.7308	17.9256	18.3344	18.5414	18.0079	10.2584	9.2367	9.61593
NM_178682	Susd6	14.0494	13.508	20.2854	20.2807	20.7891	17.4545	14.9129	14.9854	16.4311	16.1057	16.2715
NM_178699	Fndc10	3.33627	3.69752	18.357	20.4778	19.6166	8.13627	9.7988	9.14993	4.97472	5.44648	3.9537
NM_178727	D630039A03Rik	0.401014	0.356268	0.65144	0.579919	0.710686	0.876477	1.00695	0.956343	0.461786	0.524371	0.440023
NM_178730	Tmprss11F	0.294397	0.246451	1.57988	1.18658	1.46383	0.860458	0.811262	0.867592	0.251492	0.156828	0.186242
NM_178739	Dcaf12L1	0.275892	0.08474	0.66348	0.641183	0.240367	0.257137	0.236124	3.32683e-05	0.228638	0.00621536	5.18733e-05
NM_178763	Zfp750	3.53558	3.69968	6.40073	7.57381	6.8673	6.92804	7.26432	7.67969	4.5849	4.22318	5.18441
NM_178771	Klhl26	0.209556	0.208594	0.437179	0.642142	1.02821	0.210626	0.214714	1.96292	0.844315	0.787936	0.196902
NM_178776	Bc049715	0.307631	0.302836	1.44754	1.17536	1.44481	1.16314	1.54019	0.886688	0.116441	0.14663	0.0371372
NM_178794	Zrsr2	5.88833	5.7594	9.62524	9.14551	9.88057	8.77855	9.01577	7.45185	7.11239	7.68299	6.71276
NM_178873	Adck2	0.504171	0.64438	0.96191	1.04331	0.88583	1.00299	0.976587	0.83353	1.15678	1.21013	1.2314
NM_178890	Abtb2	0.869946	0.96583	1.84899	1.80763	1.80461	0.97013	0.944974	1.1823	0.880838	0.774825	0.821987
NM_178894	Aa792892	0.643901	0.775278	6.28491	5.81574	5.58819	1.1539	1.17545	1.08728	0.108351	0.102242	0.172708
NM_178900	Prkd2	0.513287	0.5158	1.32726	0.809519	1.44112	1.01423	0.411698	0.34702	0.605492	0.233808	0.378045
NM_178908	Fam26E	2.18221	2.52411	4.2269	4.67093	4.26835	3.97385	2.5966	2.91942	1.57246	2.29368	1.88149
NM_178926	Vmac	2.82516	4.21811	5.00376	4.29817	3.78719	2.37207	5.1486	4.73192	7.46903	6.65865	6.26186
NM_178928	Afap1L1	1.16723	1.01844	2.23642	2.35286	2.28413	0.974524	0.813962	1.27201	1.06332	0.774216	1.08037
NM_178930	Gbf1	7.29427	7.06227	11.6145	12.1666	11.764	11.3884	11.3385	11.6712	8.76543	8.52397	8.62246
NM_180960	Nnat	10.7347	13.3123	21.7375	26.1119	19.4307	22.8746	22.8274	23.7803	23.8883	18.0966	20.3701
NM_181075	2610524H06Rik	13.7661	12.626	31.8737	28.3985	30.4408	21.0296	20.9228	21.1435	11.1821	10.8676	10.7159
NM_181315	Car5B	1.19699	0.878742	2.51856	2.5792	2.27502	1.44717	1.33374	1.31457	1.36306	1.43954	1.17625
NM_181444	Gprc5A	18.8402	19.7152	33.2908	34.5661	32.2231	27.7208	29.4298	30.1223	20.2933	21.394	22.4264
NM_181548	Eras	2.37722	2.5805	5.87079	6.34484	7.74066	7.44015	7.99882	7.81864	2.15066	1.75923	1.82112
NM_182805	Gpt	0.486919	0.962582	2.49908	2.36815	1.85653	2.12457	2.14136	1.82241	0.750112	0.90313	1.29754
NM_182927	Spred3	1.02066	1.08002	1.61836	1.68145	1.56589	1.51532	1.49511	1.70098	1.14157	1.0864	1.16199
NM_182928	Adm2	0.463672	0.424446	1.03921	1.45222	1.76817	2.03602	1.90421	2.46449	2.90997	2.2074	2.30218
NM_183027	Ap1S3	17.9204	21.2425	24.0759	24.022	24.2168	21.7997	21.7727	22.1938	14.0679	11.1655	12.2231
NM_183034	Plekhm1	14.5064	13.8461	21.7323	22.5683	21.7527	19.6409	21.5198	22.7919	15.8325	15.986	15.1442
NM_183135	Zfp972	10.6286	10.5782	32.7782	34.2097	31.7132	12.142	10.817	10.7609	6.89808	7.60964	5.56259
NM_183138	Tet3	0.63531	0.669873	0.946386	1.13187	1.01496	1.3801	1.62444	1.59388	0.833115	0.841257	0.914927
NM_183168	P2Ry6	0.537327	0.595121	1.14712	1.51508	1.10476	1.10356	1.0806	1.30637	0.956241	1.00014	1.14043
NM_183175	C1Qtnf9	0.346637	0.471309	1.06559	1.19516	0.85661	0.937905	0.644654	1.08977	0.043812	0.102874	0.229912
NM_183185	Zfp300	0.235822	0.225665	0.502707	0.612186	0.457788	0.618278	0.639027	0.538323	0.144973	0.135571	0.162372
NM_183195	Marveld1	1.05079	1.11865	2.36319	2.64098	2.35915	2.25779	2.43473	2.41967	1.56237	1.20501	1.51354
NM_183308	Pon2	1.20639	1.34733	2.8288	3.37743	3.15793	3.57645	3.82825	3.74591	1.31009	2.01588	2.18772
NM_183315	Ctxn1	5.4372	4.48731	10.3387	11.4809	10.7864	18.0077	18.9606	18.7611	11.4432	11.9734	12.0682
NM_194052	Rtn4	0.637532	0.175989	2.90141	1.92747	4.49533	3.18288	3.22742	3.31597	0.589201	0.627474	0.534331
NM_194263	Tbx20	0.821395	0.78557	1.7008	1.87822	1.59557	0.990644	0.871098	1.06923	0.507362	0.644553	0.535537
NM_198101	Gmip	0.583361	0.628539	0.779327	1.32795	0.894619	1.1431	1.07261	1.05391	1.27279	0.866963	1.15386
NM_198193	Raet1E	1.14851	1.78675	4.84983	4.18735	5.40146	8.90843	8.32737	7.35477	0.978772	1.61821	2.11623
NM_198411	Inf2	2.66139	2.50557	3.93916	3.90348	3.8441	5.04393	6.23601	6.32811	4.17166	4.20009	4.61289
NM_199015	Phf11D	22.8122	24.2447	46.985	43.8647	46.6996	47.9559	45.4909	44.8042	34.2637	32.2952	32.3519
NM_199017	9230110C19Rik	0.632161	0.572299	1.4606	1.20999	1.43212	1.75095	1.9464	1.49063	0.585644	0.525863	0.68631
NM_199305	Tmem39B	5.51388	5.36013	7.54158	8.55291	7.87039	7.99376	8.02914	8.53563	4.7881	4.84668	4.87842
NM_199449	Zhx2	0.368533	0.570794	1.11065	1.26058	1.08375	1.09379	1.02303	1.11138	0.673458	0.749067	0.727847
NM_201242	Lims1	1.32505	0.000387334	3.57629	4.53503	2.99623	5.70921	1.74185	1.55251	1.30757	0.484065	0.75139
NM_201352	Gdpd5	0.453467	0.416784	0.75272	0.894136	0.961918	0.889991	0.827957	0.961915	0.996423	1.19458	0.949024
NM_201394	Plec	1.27811	1.87413	3.2011	5.55461	5.25191	4.69925	4.63555	4.44881	2.06915	2.61134	2.73287
NM_201395	Sall4	8.16279	6.23553	7.11874	10.2305	11.1256	6.09278	8.44895	8.35874	5.5826	5.15421	7.15438
NM_201409	Usp17Lb	0.39285	0.432299	1.29606	1.41815	0.881319	0.274022	0.24817	0.316707	0.0915846	0.14377	0.204186
NM_207209	Sec24B	14.096	14.0549	26.1676	28.1534	27.4407	34.8254	34.5927	34.7051	16.5447	16.7506	15.7746
NM_207255	Zfp532	10.7237	11.7173	20.1474	19.9473	19.3636	18.3735	17.9989	18.8191	8.01893	8.51069	8.71395
NM_207654	Efna5	0.4533	0.486851	0.748639	0.857951	0.734386	0.822503	0.929325	0.82537	0.805186	0.700964	0.70913
NM_207655	Egfr	0.419359	0.654041	2.04845	1.79915	2.0997	1.19472	1.38569	1.15601	0.594915	0.717567	0.708456
NM_207677	Dedd2	3.10081	4.20656	4.61855	5.17859	5.12347	3.37278	4.4127	4.00853	4.39359	3.93442	4.5421
NR_001461	Kcnq1Ot1	0.966715	0.952108	1.61644	1.53805	1.57339	1.5266	1.43757	1.51333	0.928158	0.882274	0.865968
NR_001463	Xist	0.274297	0.193372	0.667317	0.474111	0.483462	0.498396	0.665618	0.519573	0.29172	0.30371	0.257978
NR_001570	Xist	0.139981	0.339704	0.771679	1.07199	0.970441	0.999396	0.836314	1.04832	0.290017	0.283853	0.349767
NR_002864	Peg13	0.572621	0.765931	1.35568	1.74172	1.40245	2.11139	1.58267	1.86957	0.756273	0.86435	0.999951
NR_003188	Kis2	0.484558	0.419424	0.612773	0.866488	0.858144	0.751995	0.600718	0.528942	0.204178	0.268348	0.21424
NR_003513	Neat1	10.9362	10.5866	18.9844	16.8236	17.3925	16.6701	17.098	15.8325	16.1869	15.8793	17.9085
NR_003647	Gm5039	1.35012	0.729757	3.75813	2.9259	3.17293	0.69269	0.601295	0.427141	0.0257472	0.145278	0.0737451
NR_015455	Bc064078	0.915729	1.14805	7.60255	7.60437	8.3014	6.82951	7.73787	7.62588	0.717961	1.11857	0.688383
NR_015490	4930558C23Rik	0.911309	0.0636263	1.35957	1.05664	1.28778	0.723626	0.736432	0.887152	0.0655194	0	0.12594
NR_015498	1500004A13Rik	3.17049	3.34442	5.13083	5.8245	4.81069	5.34061	5.29372	5.01471	3.12655	2.62631	3.05666
NR_015510	4632427E13Rik	4.24902	5.9306	7.80054	8.68465	6.30537	6.37168	5.50275	6.60556	4.71523	4.36412	5.24698
NR_015521	1700030C10Rik	29.2213	26.4918	46.2559	43.5902	45.9168	21.9418	23.2269	22.2909	3.95154	3.48514	3.7951
NR_015528	Bc029722	2.57324	2.93128	4.00554	4.43755	3.51309	2.50012	2.92462	3.33896	2.69227	2.85682	3.34146
NR_015601	Fam120Aos	3.21608	2.94523	17.5193	13.8067	15.8397	16.55	14.1863	15.0003	4.2447	5.34687	4.44644
NR_024078	Btbd19	6.22207	5.82199	13.2065	13.2926	13.0026	11.7905	13.5821	11.9834	8.42276	9.34082	9.10622
NR_024139	Prmt6	1.43093	1.91754	3.2649	3.47958	3.37316	2.87762	2.61984	3.18343	1.86001	1.71572	1.54229
NR_024325	9130024F11Rik	0.191013	0.199969	0.533332	0.510428	0.505473	0.448288	0.337338	0.22239	0.193364	0.20106	0.337612
NR_027059	Snhg20	6.25395	6.08167	9.69941	11.3685	9.19867	7.78551	10.1806	7.17801	5.68786	8.14102	7.85811
NR_027664	Adhfe1	0.398621	0.331271	1.03825	0.605455	0.668889	0.660729	0.96423	0.0528107	0.299784	0.292958	0.471292
NR_027810	1110006O24Rik	0.553567	0.481426	1.34913	1.31118	1.46011	1.11853	1.77094	2.06339	0.928996	1.76821	1.24923
NR_027818	1500011B03Rik	0.839521	0.734864	4.90525	5.6046	5.98094	4.50411	3.19804	3.96131	0.937478	1.2129	0.813093
NR_027894	A930005H10Rik	0.928582	0.236748	3.43917	4.06721	1.83781	1.46551	2.31439	4.33409	0.739622	1.05505	0.474324
NR_027985	4632415L05Rik	1.19729	0.893212	3.19939	3.28436	2.97236	4.33489	4.22323	4.38592	1.55156	1.62384	1.55125
NR_028359	5830417I10Rik	11.0523	9.41337	18.0601	19.8586	15.7842	16.4917	16.2245	17.886	10.7712	10.9515	10.7132
NR_028380	Ftx	0.255433	0.327693	0.802872	0.746618	0.756824	0.970317	0.888006	0.775231	0.849793	0.685098	0.620005
NR_029432	1500015A07Rik	0.509634	0.240987	0.997071	1.29017	0.919923	1.18239	0.863972	1.16103	0.694509	0.42091	0.59857
NR_030674	Gm4532	1.28298	0.659605	2.89089	2.60226	2.27109	1.50163	1.73646	2.26539	0.339748	0.453567	0.522656
NR_030699	A630072M18Rik	0.584654	0.573216	1.17917	1.456	1.1841	1.24833	1.36904	1.3084	0.657844	0.78575	0.74442
NR_030711	Mir22Hg	0.470049	0.441348	0.73779	0.552065	0.696972	0.449647	0.361761	0.541855	0.356392	0.55823	0.52156
NR_033136	Atf5	2.62341	2.43482	11.2971	4.84824	12.4613	8.23202	12.3408	13.549	6.00988	5.44449	4.77889
NR_033198	2700046G09Rik	0.687796	0.528445	0.826256	1.11835	1.05764	0.744	0.575151	1.4416	0.334713	0.387407	0.491634
NR_033215	3000002C10Rik	0.43781	0.829877	1.90205	1.95731	1.83129	1.52737	2.17842	2.82372	0.680194	0.513117	1.13802
NR_033450	Serpina3H	0.519412	0.256925	1.25448	1.67397	1.14531	3.05671	2.82847	2.86809	0.404067	0.606883	0.423964
NR_033452	Gm4013	1.57472	0.685462	2.53206	2.43879	2.12679	1.74806	1.77439	1.35173	0.571708	0.838613	0.417502
NR_033514	2310015A10Rik	0.331555	0.304978	1.04159	1.55651	1.08688	0.918907	0.787677	0.898178	0.262029	0.444076	0.59242
NR_033566	Ai507597	1.3307	1.09604	2.16912	1.83953	1.84246	0.859789	1.03947	0.83695	1.66292	1.93461	1.54359
NR_033604	Gm4971	0.453299	0.89181	1.20637	1.38493	1.54839	0.207797	0.169312	0.215964	0.124747	0.23585	0.119415
NR_033621	Olfr856-Ps1	10.3355	12.6994	15.4753	16.2832	16.0302	41.1617	38.1435	38.6303	30.7216	31.2379	30.252
NR_033707	Zscan4A	3.56864	3.08629	11.1208	11.2566	11.3747	2.82983	2.43137	2.257	0.510469	0.401912	0.33899
NR_033736	E330020D12Rik	17.7166	18.5802	29.3128	29.5678	30.17	22.7202	22.9791	24.2724	16.1911	15.4387	15.6068
NR_033782	4921531C22Rik	0.454442	0.406578	0.928498	0.884297	0.641724	1.04577	0.954775	0.79372	0.175049	0.554883	0.354912
NR_037569	1810026B05Rik	1.52218	1.08417	3.18301	2.3106	2.41688	2.0796	2.264	2.75478	1.29193	1.16309	0.96562
NR_037590	Wls	0.470192	0.511513	3.48429	4.0291	4.48885	2.93255	4.43368	3.99349	0.390972	0.29103	0.217775
NR_037854	Atp6V0C-Ps2	70.9785	64.4089	218.289	223.129	227.65	129.669	170.527	136.754	42.5166	13.5824	0.274838
NR_037955	Lockd	1.84886	1.1975	3.21447	3.47085	3.22345	5.97333	6.25576	6.18541	4.46753	3.98922	3.92339
NR_037957	1300002E11Rik	1.47516	1.46588	2.57127	2.64742	2.34141	2.74063	2.56238	2.95377	1.94799	1.5058	1.65673
NR_037977	Gm53	1.54719	1.90205	2.8891	4.69685	4.35081	3.29651	2.43096	3.0738	1.55465	1.1758	1.73481
NR_037986	Platr22	0.0724319	0.178364	0.643847	0.406031	0.572915	0.657142	0.52065	0.607322	0.10969	0.276053	0.244797
NR_038026	4933412E12Rik	0.390708	0.468358	0.899293	1.15205	1.15877	0.239378	0.709383	0.877452	0.338409	0.159238	0.26934
NR_038097	Gm11696	0.813177	0.963903	2.52343	2.56931	1.72225	1.81169	1.83192	2.28244	0.764072	0.564502	0.784159
NR_038184	C430049B03Rik	0.128956	0.33089	0.281242	0.274427	0.261225	1.16497e-05	0.29971	0.552833	0.189176	0.164582	1.08528e-05
NR_040263	Smkr-Ps	1.86107	0.0119277	3.72031	4.43852	3.08562	3.22675	3.35903	0.0127717	2.46427	2.4251	2.58742
NR_040293	2310040G24Rik	0.475491	0.829992	1.5139	2.28363	3.79345	0.703898	0.798667	1.2907	0.619551	0.436003	0.0905766
NR_040334	D330023K18Rik	0.525524	0.406629	2.62928	2.3311	2.60086	1.5989	1.1917	0.551154	0.632111	0.610341	0.509658
NR_040401	C920006O11Rik	0.702879	1.21384	1.6544	1.10565	1.07125	1.00317	1.05218	1.19703	1.30192	0.919408	1.01764
NR_040466	5830418P13Rik	0.67413	0.463289	2.41071	2.50722	2.46173	2.46909	2.22845	2.09968	0.776545	0.746422	0.812806
NR_040469	5031425E22Rik	2.31392	2.99802	2.90329	3.28982	3.49323	2.29653	2.60106	2.85653	2.293	1.93909	2.27738
NR_040470	Platr17	4.57028	2.49289	9.9116	10.5769	10.6999	14.0228	10.5274	11.1589	2.97199	2.43722	3.52415
NR_040524	Dbhos	0.559227	0.457427	1.18139	1.2954	1.52229	1.07554	1.09656	1.27989	0.814471	0.455339	0.709358
NR_040617	Ptprtos	1.42302	1.69377	2.64017	2.40085	3.36339	1.1999	1.79017	2.65254	0.238374	0.304239	0.382722
NR_040652	Platr9	1.85018	1.77039	4.31389	3.3786	3.61235	2.58498	3.36343	3.48091	1.77005	1.81264	1.00852
NR_040659	Gm5860	0.163769	0.241664	1.15577	1.37602	1.4574	0.536763	0.925178	0.729525	0.247887	0.0390515	0.0790933
NR_040736	4930461G14Rik	6.21444	5.4325	14.9994	16.1721	13.5466	22.2464	23.3881	23.4658	9.90377	6.93611	9.21906
NR_044985	2210039B01Rik	0.940283	0.798491	2.36815	3.74239	2.83157	2.15546	2.9416	3.44947	1.42298	1.22349	1.27992
NR_045046	2610035F20Rik	0.228181	0.449298	0.477205	0.697494	0.676835	0.805197	1.13263	0.717475	0.422262	0.32625	0.257089
NR_045078	Gm3716	0.15345	0.124407	0.438121	0.328183	0.606655	0.266669	0.185999	0.321593	0.0847006	0.0727389	0.147969
NR_045113	Gm2027	0.198112	0.301065	0.732837	0.729587	0.704889	0.225882	0.338635	0.262953	0.133663	0.087634	0.114616
NR_045266	Gm15545	1.33383	1.03398	2.87371	2.96412	2.51784	3.22004	2.65696	2.75371	2.28417	2.15869	2.30336
NR_045294	Gm4285	0.250529	0.339755	0.786168	1.05412	0.712085	0.504881	1.06092	0.557951	0.158163	0.149026	0.120921
NR_045437	2700054A10Rik	0.228152	0.191999	0.276189	0.928911	0.206818	1.12914	0.94011	0.784264	0.0180749	0.416467	0.29757
NR_045598	Gm15706	1.34251	1.46891	1.72666	2.41491	1.53195	3.33578	3.07791	3.03106	2.34207	3.11028	1.64697
NR_045614	4930413G21Rik	1.79006	1.46666	2.47552	2.66188	2.60954	2.01755	2.02445	2.60738	2.45198	1.38575	1.84504
NR_045618	Gm9958	0.226432	0.447016	0.947537	0.606572	0.615581	0.627274	0.842513	0.444945	0.200194	0.565322	0.519033
NR_045645	Bc037704	0.412127	0.387264	0.539139	0.968522	0.509216	0.64307	0.591982	0.561449	0.354247	0.684773	0.536722
NR_045660	4930444M15Rik	1.38526	1.64222	3.21509	3.54879	3.23672	2.71407	2.01614	2.95625	1.24742	1.50811	1.06938
NR_045820	A930024E05Rik	0.348827	0.431154	0.844162	0.734973	0.75427	0.702394	0.939542	0.959577	0.330661	0.248465	0.357566
NR_046065	Gm13580	12.4941	11.0465	19.8838	20.8474	24.8202	11.157	10.2955	12.2284	8.08122	6.25202	7.35406
NR_046280	Zfp672	1.12186	1.47867	3.81093	3.50428	4.442	3.17773	3.18886	3.46045	2.27861	1.87061	2.15131
NR_073362	1700091H14Rik	0.122733	0.121071	0.978929	1.14247	1.13753	0.479194	0.393731	0.128629	0.0929866	0	0
NR_074085	Brat1	0.395283	1.13377	1.67449	1.64144	1.26178	1.29137	0.64415	1.26755	0.000599205	1.4531	0.844394
NR_102283	5830444B04Rik	0.246638	0.244385	0.753217	0.781282	0.807275	0.615125	0.61017	0.302346	0.073354	6.13403e-07	0.150088
NR_105055	Gm17026	0.309082	0.426829	1.63271	1.65526	1.75701	0.763001	0.618729	0.745038	0.15611	0.0882425	0.0298358
NR_110345	Adarb2	7.49921	7.41412	15.0843	17.8326	14.6539	15.8923	17.0557	19.1056	12.5015	11.9609	12.05
NR_110440	Halr1	5.71513	6.27139	15.1449	13.5311	14.9278	23.0662	23.2592	24.6606	5.45331	5.42642	5.99259
NR_110992	Ap5S1	0.418454	1.09617	1.44986	1.59949	0.796043	1.0064	0.213374	0.696329	1.34866	0.513991	1.08635
NR_122114	Dda1	0.646455	0.479854	0.828196	1.8592	2.51646	1.81487	1.81767	2.05584	0.388727	0.757325	0.496083
NR_126095	Dmpk	0.461689	0.24987	0.725449	0.776343	1.47915	1.85563	0.585161	0.448935	0.459503	0.43597	0.41945
NR_126540	Mirc35Hg	0.511132	0.275594	1.61034	2.26443	1.73948	1.96442	1.66264	2.04632	0.599142	0.943238	0.987389
NR_130957	4632404H12Rik	0.216904	0.0940413	1.05023	0.721092	0.64313	0.913797	0.820315	0.752886	0.507605	0.424083	0.366014
NR_131013	9530062K07Rik	0.179576	0.351544	1.00044	0.850913	0.710468	0.544195	0.369281	0.564762	0.18085	0.057339	0.0578867
NR_131039	Loc105246506	1.17273	1.25001	5.00387	5.29844	5.85416	6.55712	6.50147	6.99997	0.570787	0.56305	0.81597
NR_131212	Neat1	1.71016	1.66625	6.74342	7.61464	7.38355	5.35779	5.35247	5.28615	3.11286	3.39055	3.12477
NR_131893	Porcn	0.71327	0.979769	1.32221	1.61762	1.55369	1.18953	1.11968	1.31417	0.317569	0.33423	0.262377
NR_131916	Etaa1Os	1.80653	1.73189	2.02456	4.04111	3.71585	1.55488	1.57853	1.45788	1.80442	0.94881	1.2155
NR_131970	Loc105245869	0.0648509	0.134169	0.29464	0.537175	0.267394	0.297398	0.142596	0.121661	0.158926	0.132706	0.0756366
NR_131983	Magef1	0.348749	0.516264	0.516849	0.830334	0.833201	0.673403	0.715965	0.791909	0.322995	0.746446	0.561017

## Sheet: Downregulated in Ythdc1 KO ESC
RefSeq	GeneSymbol	f/f-1	f/f-2	KO-1	KO-2	KO-3	W378A-1	W378A-2	W378A-3	wtRes-1	wtRes-2	wtRes-3
NM_001004148	Slc13A5	2.36174	2.3655	0.66278	0.560506	0.794102	0.612318	0.749086	0.688852	1.42932	1.28059	1.4907
NM_001004174	Aa467197	57.3479	66.3787	23.9739	22.9437	22.0352	8.63627	6.70891	6.67199	28.9409	32.989	36.4377
NM_001005358	Zfp960	8.65022	9.37378	8.60593	7.13671	7.48571	6.05232	5.32044	5.49402	5.78149	5.34918	4.25579
NM_001005508	Arhgap30	3.25662	3.04906	0.430852	0.716951	0.622923	1.36459	1.30155	1.36678	3.39485	3.49832	3.03801
NM_001005788	Zfp69	1.66375	2.25851	0.987438	1.01703	1.10196	2.41662	1.98821	2.42645	1.49221	1.52962	1.83624
NM_001007460	Zdhhc23	0.740909	0.829877	0.457902	0.206033	0.166481	0.0678833	0.449514	0.282372	0.510145	0.352768	0.682812
NM_001008426	Teddm1B	0.383411	0.553749	0.0919754	0.17152	0.26843	0.289365	0.180254	0.200887	0.468726	0.287894	0.231102
NM_001008427	Zfp975	7.61321	6.88042	5.3425	3.956	4.41691	4.50857	4.49225	4.37073	3.60561	2.83577	2.50598
NM_001008501	Zfp760	1.93629	2.0324	1.26352	0.813866	0.767291	1.34526	1.72646	1.24478	1.16486	1.39971	1.27145
NM_001013365	Osm	1.124	1.62447	0.610754	0.485811	0.491428	0.21762	0.17743	0.271823	0.655686	0.780053	0.834135
NM_001013379	Zfp930	6.83113	6.46592	6.41129	3.38478	4.29883	8.51005	9.14063	8.94764	8.07442	7.10769	6.99856
NM_001013756	Grhl3	13.837	15.1689	5.73065	6.07153	5.99576	6.16177	5.5998	5.22164	15.8871	16.0092	16.2681
NM_001013784	Ccdc92B	3.22319	2.87469	0.722469	0.887808	1.05208	1.56633	1.41501	1.47695	3.8419	3.85583	3.50636
NM_001013811	Fam169B	3.03749	3.59462	1.2362	1.76075	1.15305	1.93243	2.50983	2.13188	3.21048	3.80384	3.16913
NM_001014397	Zfp985	32.1069	28.3551	25.8009	15.0523	18.681	5.87985	6.31399	8.38312	3.58845	2.46777	2.38684
NM_001015039	Zfyve28	1.06074	1.02273	0.249126	0.314544	0.382099	0.747787	0.681078	0.62326	1.88681	1.93432	1.7776
NM_001024726	Zfp607A	1.86403	1.4787	1.30111	0.814998	0.937873	1.1534	1.11796	1.06539	0.909113	1.12926	1.15998
NM_001024806	Cebpz	34.5458	34.3282	15.5301	15.3986	16.3683	17.2795	18.6682	18.0839	22.3961	24.725	22.5654
NM_001024849	Gm14325	14.1369	13.7907	9.45013	7.87722	8.55051	9.98399	10.6262	11.085	7.40908	6.27046	5.52123
NM_001024850	Rhox10	1.2463	1.58484	0.520685	0.885488	0.801292	0.692572	0.384487	0.32664	0.188223	0.119451	0.180815
NM_001025084	Rhox1	1.03835	2.18978	0.59678	0.633395	0.410756	0.471671	1.06717	0.653068	1.20357	0.744642	1.20437
NM_001029843	Vrk1	3.3697	3.45089	1.24256	0.814925	1.43456	1.83351	1.3117	1.78844	2.41034	4.81985	2.87158
NM_001033157	5730507C01Rik	14.6635	17.3982	9.9973	7.39092	9.02725	9.27332	9.23431	8.79029	10.1757	8.56688	9.10039
NM_001033316	Ffar3	1.21027	0.890235	0.296366	0.446916	0.381831	0.207474	0.158564	0.188903	0.312311	0.562978	0.745468
NM_001033374	Gm694	7.90247	8.89072	2.5249	2.50812	3.03642	2.84495	2.58634	2.9019	1.16706	1.34712	1.11888
NM_001033408	Rbm44	2.43141	2.5236	1.24607	1.36497	1.03418	1.16598	0.999394	0.956737	2.76261	2.34205	2.3638
NM_001033428	Tmem211	1.33618	1.11943	0.23699	0.300722	0.313412	0.114013	0.185909	0.0474665	0.595319	0.602348	0.611802
NM_001033443	Cdkl4	0.805586	0.784784	0.328769	0.321234	0.296889	0.343425	0.294078	0.286152	0.98105	0.944892	1.4351
NM_001033492	Mageb4	0.556711	0.785056	0.282535	0.13798	0.350162	0.220705	0.328798	0.406597	0.221863	0.304076	0.227786
NM_001033550	Lrrc8B	1.91907	1.53799	0.310216	0.75051	0.72522	0.468505	0.607849	0.428804	2.78444	2.76927	2.77581
NM_001033606	Acsl3	21.6831	22.2904	6.67341	5.87155	6.21991	7.46304	6.30859	7.66728	23.7026	23.0927	22.5227
NM_001034894	Foxr2	0.608426	0.516973	0.142999	0.10163	0.134992	1.02426	0.713107	0.884754	1.29443	1.25914	1.0775
NM_001034963	Sorbs1	0.882042	0.940446	0.220738	0.286846	0.103957	0.379866	0.360418	0.206725	0.874766	1.30555	2.06846
NM_001037709	Rusc2	2.73933	3.72707	0.444299	0.87957	0.82814	0.820289	0.657013	0.771424	2.35293	1.4824	1.65997
NM_001037713	Xaf1	2.89075	3.16997	1.17294	1.1124	0.917895	0.589122	0.718509	0.671632	2.23646	1.52485	1.71546
NM_001039048	Trim63	6.80377	7.33318	2.33519	3.37465	2.07601	1.78409	1.59377	1.23801	6.03879	5.36056	6.12077
NM_001039187	Ceacam1	1.69681	1.77253	0.268105	0.327226	0.44349	0.425059	0.122174	0.414716	0.119031	0.418511	0.0232108
NM_001039239	Zfp808	5.19476	4.7808	5.27094	4.54775	4.34284	4.16272	4.86774	7.2489	3.16356	1.90023	1.87137
NM_001039494	Tex40	1.32525	0.943307	0.503384	0.428131	0.417073	1.03448	1.17684	1.6419	1.63791	2.01978	2.33022
NM_001039677	Slc30A2	10.456	10.2829	3.56946	3.80764	3.90339	1.60608	1.80971	1.67301	7.75202	7.09854	7.24554
NM_001040691	Ung	20.3709	11.2449	6.57335	9.93455	7.09275	4.63855	11.7783	17.3224	14.8196	6.58748	14.3347
NM_001042670	Mterf1B	1.18512	1.32272	0.37516	0.365842	0.493327	0.534227	0.544288	0.343201	0.708821	0.979501	0.888125
NM_001045482	Rbak	2.28051	1.98132	1.41034	1.72117	1.40596	1.84716	1.75574	2.63599	2.21447	2.10683	1.31505
NM_001079873	Brdt	3.16046	2.59005	1.14245	0.419166	0.702301	0.443975	0.318893	0.283081	0.44059	0.703457	0.418317
NM_001080965	Aurkc	3.68245	3.93764	1.07048	1.07688	0.580052	1.52008e-05	0.27875	0.278166	2.25142	1.58837	4.77874e-05
NM_001081089	Gpat2	0.796854	0.865202	0.0962488	0.141038	0.257482	0.262132	0.314361	0.224811	0.449646	0.697556	0.591121
NM_001081096	Saxo1	0.946661	0.84675	0.259452	0.299299	0.200522	0.363106	0.323793	0.283446	0.478556	0.406785	0.630638
NM_001081127	Adamts14	1.03244	0.950003	0.35513	0.354946	0.439405	0.568337	0.540856	0.536952	1.51862	1.46252	1.40921
NM_001081156	Trnp1	2.32333	1.99583	0.766273	0.644601	0.674031	0.635821	0.855256	0.899822	2.06753	2.16021	2.46125
NM_001081219	Myo1A	2.57245	2.5152	0.186174	0.27898	0.421782	0.369668	0.255298	0.385078	0.839924	1.04471	0.777217
NM_001081250	Myh13	3.31289	3.88445	0.919097	0.974199	1.07917	1.58636	1.35996	1.64262	3.03616	3.01202	2.77662
NM_001081329	Zkscan2	0.557715	0.383148	0.233605	0.0527032	0.152633	0.250229	0.25513	0.242744	0.399633	0.438731	0.504529
NM_001081433	Ankrd44	1.29933	1.62368	0.550933	0.41542	0.526143	0.528929	0.454856	0.484802	1.23246	1.43367	1.25232
NM_001081441	Wdr86	1.8572	0.963752	0.510143	0.592758	0.619599	1.19215	0.952881	0.778511	1.78369	2.31574	2.19508
NM_001081457	Ppp2R5C	9.7416	8.61803	3.64751	3.7592	3.35456	2.35093	2.46035	3.09959	6.57714	6.8125	6.57269
NM_001081643	Xlr3B	2.62793	3.03041	0.528239	0.634368	0.435104	0.847473	0.823726	0.556235	0.248591	0.184587	0.21237
NM_001081680	Zfp72	1.64357	2.48596	1.63904	1.07495	1.47242	2.30189	2.10846	2.04539	1.97263	1.63551	1.23908
NM_001082976	Tc2N	0.442803	0.513543	0.270888	0.120543	0.160671	0.167405	0.174259	0.0774243	0.166643	0.60869	0.380079
NM_001085513	Fam131C	5.42222	4.23519	1.51667	1.71605	1.34726	0.525801	1.07148	0.638153	3.33975	3.55813	5.12152
NM_001099303	Fam159A	1.36992	0.896106	0.106046	0.412746	0.351238	0.256059	0.156428	0.10637	1.17637	1.45506	1.42211
NM_001103158	Zfp980	47.174	43.7845	45.9321	30.3859	35.8824	50.1004	50.1113	55.2272	26.0163	22.7345	17.7582
NM_001105561	Gm11545	5.34576	6.12407	1.00042	1.42022	1.12166	0.676113	0.658581	0.578949	3.03695	2.70448	2.77916
NM_001110252	Hpn	1.39427	1.33551	0.576497	0.30607	0.653168	0.378728	0.476555	0.347857	3.02048	2.26359	2.74237
NM_001110337	Gprc5C	3.3499	3.11691	0.989925	0.96407	1.34949	0.628634	0.686075	0.613845	3.23994	3.55671	3.43407
NM_001110831	Dnpep	8.26926	4.54733	1.77937	1.36813	3.11624	2.1527	3.92995	3.27402	4.69229	7.12911	7.68309
NM_001112702	Tnni1	2.13927	1.85105	0.0893364	0.304806	0.253712	0.12933	0.175657	0.0895432	0.172564	0.489819	0.289202
NM_001112703	Abl1	11.3989	9.29819	2.84945	3.31554	3.4033	4.11043	4.3667	3.42133	8.22943	10.7008	10.1527
NM_001113545	Lima1	30.4209	28.8199	17.8091	18.8691	12.721	7.73235	10.4703	10.2423	18.102	16.6202	18.1944
NM_001113734	Mageb16	7.77704	6.34044	2.677	3.01336	2.41599	2.98956	2.66434	3.47447	6.04749	6.04665	6.71674
NM_001114332	Slc16A10	0.927351	0.977796	0.286815	0.256507	0.217883	0.331201	0.296597	0.430533	1.19166	1.23462	1.19773
NM_001122666	Suds3	8.87488	10.3971	5.84437	8.31094	3.1416	6.14387	4.59818	4.58581	6.38003	6.5016	7.1192
NM_001127189	Zfp984	39.7689	30.3768	34.1101	13.9591	20.0898	20.9109	25.2351	34.2673	22.6532	11.4622	8.75341
NM_001127340	Acrbp	14.1046	12.783	3.49468	3.42276	2.72361	6.53735	7.48418	7.98809	22.6248	21.0298	24.8755
NM_001127576	Meioc	4.87137	4.47656	1.86799	1.78232	1.94095	0.983212	1.16076	1.04243	5.84417	5.86334	5.50598
NM_001134300	Nol4L	3.39434	3.76967	0.85628	1.20667	1.24481	1.11633	0.844646	0.803859	4.44661	4.69881	4.40701
NM_001136062	Eno3	1.83504	2.75899	0.952427	0.841519	0.743733	1.00672	2.13992	1.14762	2.13483	2.09114	2.53526
NM_001136181	Hsbp1L1	0.86104	0.61094	0.252146	0.351134	0.306467	0.0694277	0.282911	0.144389	0.41734	0.360832	0.698333
NM_001139516	Rbl1	2.9213	3.44325	1.15262	1.40593	2.13836	2.1874	1.96717	0.898468	2.44337	2.24731	2.61138
NM_001141921	Lrfn1	1.32456	1.35014	0.265167	0.603509	0.408758	0.516022	0.502333	0.34805	1.913	1.52859	1.08155
NM_001141946	Mkks	3.76322	4.99741	3.57889	2.23347	1.86493	3.73037	3.32823	2.66834	1.37549	1.68774	2.93777
NM_001145959	Ndrg2	10.71	10.3043	2.24591	3.00215	3.09104	1.93342	1.87566	1.77084	9.17446	9.07965	9.89803
NM_001145969	Rwdd2A	3.46966	3.16328	1.29542	1.09586	1.43519	1.14199	1.4177	1.59562	2.96705	3.50021	2.7349
NM_001146007	Trim12C	1.89004	2.19474	0.870172	0.736701	0.774281	0.596353	0.317987	9.57635e-05	1.39197	1.83021	1.73386
NM_001146045	Fam169A	11.6815	8.01886	7.84244	8.74012	2.96949	19.8015	12.7443	13.5153	9.06051	7.11693	6.24221
NM_001159402	Upp1	122.585	116.378	50.0889	45.6553	43.2177	42.4178	44.1335	41.4751	63.575	64.7232	67.5529
NM_001159967	Ralgps2	3.22835	4.29252	1.60704	1.06732	0.907854	0.869432	1.27769	0.670639	2.54928	2.7368	2.50646
NM_001160399	Ccdc112	6.34543	6.48571	3.85372	4.10206	3.8932	4.5685	4.6718	4.45783	7.66753	7.26567	6.31229
NM_001161712	Gcat	7.84283	8.36814	2.58769	4.53696	2.61937	3.38883	2.1709	2.26702	8.89548	5.19767	4.8897
NM_001162911	Zfp934	1.56989	1.53081	1.03205	1.0065	0.344994	0.716952	0.216512	0.570174	0.297455	0.212627	0.12316
NM_001162922	Zfp931	2.97264	3.69865	2.73245	2.54787	2.52363	2.45327	2.35657	3.01749	1.92098	1.5505	1.57466
NM_001163064	Au041133	0.489187	0.575414	0.672115	0.359561	0.392845	0.63067	0.689922	0.72086	0.38669	0.362429	0.294845
NM_001163288	Susd1	3.41674	3.54294	1.07444	0.827644	1.05005	1.36024	1.15148	0.961478	2.2607	2.50562	2.1768
NM_001164040	Ly6E	36.4715	34.5333	12.4807	12.5894	12.1251	15.8501	15.3743	18.5127	35.3529	31.3211	33.1248
NM_001164212	Rerg	3.86247	3.41998	1.47037	1.45748	1.24877	0.349509	0.429434	0.401205	0.582361	1.06187	1.09668
NM_001164220	Trim13	21.2461	15.1996	9.55709	8.68718	5.35212	17.409	12.3794	10.86	20.2915	17.8098	21.0087
NM_001164369	Bcas1	2.05979	1.75923	0.45809	0.790087	0.446707	0.613466	0.819964	0.482751	1.52068	1.93203	1.70089
NM_001164370	Mipol1	4.13636	4.59949	0.609455	0.386395	0.662336	1.52599	1.61464	1.43698	6.15098	7.26008	6.6915
NM_001164567	Vill	2.49384	2.16709	1.00637	0.477079	0.568156	0.759418	0.325296	0.315662	3.99845	4.74219	4.29597
NM_001164628	Arhgap8	12.2037	11.8386	5.34072	3.77964	5.43065	5.09656	7.60836	7.07457	24.1109	19.9762	21.805
NM_001164704	Renbp	2.54038	7.10887	2.42575	1.42595	1.27871	1.657	2.23904	2.17483	2.5113	2.62121	1.29605
NM_001166065	Gcnt4	3.09416	3.09403	0.852259	0.841145	0.713239	0.756605	0.558906	0.7884	2.41793	2.36232	2.235
NM_001166138	Armc8	4.3908	3.77268	1.70063	1.93984	1.96281	1.8401	1.90045	1.60192	3.45351	3.66966	3.30027
NM_001166218	Zfp712	0.964126	1.20287	0.874223	0.590041	0.6385	0.779736	0.754206	0.739456	1.288	1.62872	1.18817
NM_001166503	Slc39A11	3.77238	3.87878	1.62909	1.32321	1.07682	0.820116	0.817446	0.865205	4.02926	3.90684	3.65875
NM_001167921	Gtf2E2	12.3291	10.595	7.13562	5.99283	6.68492	6.5198	8.35754	8.05033	20.9968	21.8461	16.0036
NM_001168491	Pdcd4	18.8655	17.9794	8.24684	10.008	9.45258	7.43128	6.96213	7.2661	11.9294	14.1145	13.0486
NM_001172117	Hck	2.65954	2.47658	0.347934	0.599532	0.676533	1.08264	1.48465	0.983649	1.16687	1.13233	1.22613
NM_001172160	Flrt3	1.15171	0.956974	0.179076	0.238993	0.261439	0.295211	0.43047	0.425289	0.319717	0.352029	0.542963
NM_001174074	Celf4	1.42824	0.756749	0.408579	0.580784	0.478904	0.336001	1.6552	1.10728	0.271937	0.660743	0.194757
NM_001177399	Zfp971	8.30545	8.98271	5.30499	4.60927	5.34505	6.24446	5.67466	6.20294	4.72628	3.77745	3.54118
NM_001177525	Eu599041	18.7548	15.9394	12.7323	9.96174	11.4597	13.9693	13.394	13.0674	12.7618	11.7496	9.75425
NM_001177568	Zfp970	7.49423	8.40113	6.62779	6.32039	6.29245	7.18109	7.02426	6.60992	4.49672	4.20506	4.26469
NM_001177759	Tnfaip8	3.04509	2.10202	0.539196	0.885928	1.09184	1.44599	1.6562	1.06845	3.1693	3.10695	3.47085
NM_001177832	Gm10324	12.6272	10.4607	10.1494	7.04748	7.08394	6.49133	7.69445	8.57818	4.92499	4.07523	3.21884
NM_001177867	Sgol2A	28.9328	29.6606	21.1741	20.725	21.0067	29.4145	26.5178	30.3821	28.7358	25.4397	23.9935
NM_001177883	Elavl2	0.38555	0.821794	0.302622	0.281297	0.216834	0.505318	0.482757	0.499131	0.342939	0.171435	0.265558
NM_001185182	Pfdn6	31.9198	38.1748	26.4131	19.517	22.2598	20.4869	12.0256	27.5439	25.6845	28.9411	21.9597
NM_001190302	Gm14326	20.5794	22.7448	11.2934	10.7589	10.6145	13.7635	14.3474	15.2539	12.8418	10.779	10.8024
NM_001195485	Srsf7	7.17378	3.16683	3.42106	2.06361	2.33632	4.4124	4.18796	5.9811	9.41864	7.85311	7.12157
NM_001195672	Ccdc170	1.87888	3.02365	1.45004	1.31898	1.3319	0.859627	0.700934	1.39217	2.24585	2.64789	2.21508
NM_001195687	Sgol2B	0.719394	0.283298	0.243696	0.238193	0.230023	0.798058	1.08485	0.720553	0.749669	0.901988	0.560961
NM_001198987	Gm15097	1.05836	0.802934	0.0752753	0.125988	0.162508	0.279287	0.253019	0.320685	0.374072	0.185362	0.158598
NM_001199352	Pnck	1.22063	0.840552	0.118698	0.115789	0.22443	0.228694	0.233023	0.118912	0.917812	0.620942	0.767094
NM_001199785	Zfp839	2.20038	3.13158	1.39059	0.763706	1.04345	1.36704	0.296952	0.714095	2.98121	2.79466	2.87415
NM_001205274	Crxos	1.23351	1.32318	0.219864	0.312308	0.216827	0.711374	0.489886	0.360263	0.741527	0.81589	0.939721
NM_001214911	Fignl2	1.62801	1.48522	0.333104	0.296895	0.490078	0.34816	0.297408	0.421566	1.34513	1.58614	1.53333
NM_001242388	Zfp976	5.88522	5.35676	3.9505	3.47864	4.08325	4.71632	4.65667	4.54209	5.19619	4.49217	3.59492
NM_001242558	Ncoa6	11.1404	11.0359	3.23743	3.3639	2.56733	3.54105	3.60213	3.79301	13.5889	13.2716	13.0962
NM_001243067	Zfp433	1.94632	1.53152	1.77038	1.31207	1.40291	1.8903	1.56933	2.3869	1.37569	1.39493	0.975467
NM_001243138	Zfp981	16.4385	16.3109	15.6529	10.8885	12.5088	8.26718	11.4292	9.70827	7.2657	3.89509	5.88278
NM_001243139	Zfp981	10.861	11.4225	6.33985	3.49984	4.69806	5.19932	1.96735	6.00488	4.89828	6.17948	3.25452
NM_001243903	Gm14322	9.57553	9.45026	4.56634	5.39248	4.96926	5.36289	5.06028	5.70041	3.37707	3.05727	3.15428
NM_001252490	Osbpl1A	1.17309	1.94617	0.267945	0.32016	0.223772	0.505852	0.489794	0.369869	0.629185	1.00718	0.554612
NM_001252685	Smc5	7.58369	6.14812	4.32271	4.79657	4.8539	4.77485	5.47192	4.08893	7.32399	7.83624	6.53434
NM_001267593	Kcnj12	2.60821	2.34297	0.216354	0.808725	0.453463	0.580255	0.415883	0.725476	2.3908	2.67319	2.05988
NM_001270537	Bin2	21.6689	23.631	8.52303	7.70544	8.88178	10.4783	11.0417	11.6695	26.408	26.887	27.2972
NM_001271456	Tnip1	13.1139	8.95283	4.36426	5.15042	8.36589	5.39528	8.32691	5.03114	11.1809	11.6701	11.2614
NM_001271540	Myh14	1.13697	1.71123	0.529104	0.397361	0.523118	0.718828	0.21171	0.767844	2.42767	2.31437	2.53118
NM_001276340	Dnm1L	8.14467	9.09543	8.30056	6.52919	4.10001	0.000679967	3.86959	5.79206	11.9774	10.4526	6.6911
NM_001282096	Tjp3	1.43296	1.78128	0.999619	0.321226	0.487361	1.19856	0.861027	5.63568e-05	5.17037	4.12978	3.90697
NM_001285425	Tcf24	0.633523	0.408413	0.187944	0.097253	0.26088	0.159301	0.129928	0.221277	0.577191	0.470119	0.376638
NM_001286006	Unk	4.8043	1.41274	0.95161	1.48564	0.63482	1.09055	0.293806	1.68581	4.0155	3.77407	3.31126
NM_001286203	Timm9	3.7969	3.98381	2.88497	1.92596	2.96046	1.9181	2.42266	2.77542	3.26992	2.27228	4.61431
NM_001286544	Ccpg1	3.46585	3.30069	0.627199	0.380269	0.688901	0.356783	0.539331	0.469499	2.33002	2.54611	2.76915
NM_001286575	Ehmt2	14.2432	17.2389	5.40262	4.39488	4.83952	2.50914	2.26451	2.07751	8.885	8.54087	7.70819
NM_001286728	Glcci1	1.29965	1.17683	0.279741	0.491085	0.27887	1.2064	0.508177	0.584443	0.811442	1.65221	1.03356
NM_001289514	Tbc1D1	16.4968	15.0228	6.8944	6.9479	7.28937	8.63072	7.97797	8.1431	18.1856	20.6762	20.9228
NM_001289579	Chfr	5.38519	3.40869	1.77895	0.905797	1.98917	1.74154	0.787135	0.545341	2.77292	5.66263	3.39026
NM_001289850	Cox6B2	8.88808	7.3467	3.09718	3.10895	1.97801	2.59615	2.82729	2.25475	5.68665	6.41935	9.94266
NM_001290196	2410141K09Rik	10.8188	8.97714	8.1108	6.49258	6.34976	5.555	5.06385	6.13864	4.49435	2.87706	4.66107
NM_001290349	Plcb3	31.4221	30.5512	11.8385	11.1544	10.8347	12.1046	11.9713	12.795	30.3254	29.2592	29.8095
NM_001290380	Hist1H2Bc	177.152	160.645	42.8246	44.0207	42.6087	74.0086	71.4061	77.099	186.113	201.574	243.781
NM_001290466	Hist1H2Bp	92.6721	74.9362	51.3616	50.5716	54.9229	47.2617	53.1379	53.1467	90.2774	97.0419	113.838
NM_001290469	Atp1A3	3.00455	2.99046	0.852721	0.957312	1.07682	1.06272	1.54617	1.04943	6.20534	5.63056	5.75094
NM_001290572	Ralgps1	1.55534	1.04202	0.550984	0.367308	0.41008	0.320975	0.535341	0.530231	1.15941	1.33035	1.57367
NM_001291001	Tekt5	1.00562	0.924601	0.171303	0.143308	0.254295	0.353231	0.191987	0.343117	0.661995	0.710993	0.925147
NM_001293635	Ktn1	3.48347	3.60222	1.38659	0.403629	0.881703	0.995611	1.33382	1.71728	2.56617	3.3967	3.98043
NM_001293637	Nek1	1.38849	2.18352	1.05467	0.893084	0.680304	0.681622	0.467983	0.265903	1.96774	2.39474	2.17009
NM_001293648	Plcd1	2.69591	3.06236	0.731166	0.881522	0.895289	0.646634	1.0975	0.00031391	3.30624	3.25528	2.15888
NM_001294324	Mpv17	2.0517	2.00154	0.587407	0.565878	1.09152	0.000186074	0.819556	2.67631e-06	6.87591e-07	0.00014764	0.000188652
NM_001305992	Ggt1	6.92051	5.72497	0.825051	0.648318	0.634389	1.06439	0.895943	1.08808	9.09	7.93669	11.8131
NM_001308095	Nadsyn1	0.814177	0.470725	0.0495927	0.524701	0.545504	0.825929	0.616413	5.5511e-06	0.332707	0.412638	0.221361
NM_001309528	Sgsm1	1.88101	1.77178	0.81676	0.576833	0.758432	0.785179	0.635899	0.88662	1.81005	1.53221	1.86182
NM_001309795	Apoc2	2.51171	1.91649	0.935674	0.453233	1.0652	1.09022	0.739078	0.940629	2.4316	2.76844	2.36429
NM_001309848	Synj2Bp-Cox16	10.6738	10.5326	8.07059	9.59853	8.04953	7.74781	5.6202	7.9837	7.05387	9.09261	7.67018
NM_001310602	Trim5	0.510097	0.505148	0.228837	0.149019	0.240084	0.228138	0.282381	0.135753	0.581605	0.545277	0.390433
NM_001310682	Prkcd	4.56413	3.30242	2.77789	2.15716	2.01705	2.87817	3.82198	3.55576	4.05326	5.91608	5.3976
NM_001317723	Ttpa	0.73846	0.179335	0.168677	0.178529	0.291927	0.918543	0.763633	1.06929	1.22293	1.02069	0.924918
NM_007412	Gpr182	1.20535	0.947914	0.257391	0.276301	0.583603	0.421127	0.30293	0.386688	1.39245	1.12209	1.42417
NM_007421	Adssl1	2.01355	1.96742	0.33906	0.496404	0.434685	0.256346	0.213744	0.33956	2.94818	3.21011	2.59032
NM_007455	Ap1G2	5.30448	2.73441	1.04178	0.516605	1.43345	1.01574	0.386476	1.99062	3.78044	2.76378	3.88091
NM_007467	Aplp1	32.0463	32.9029	9.30788	10.4938	9.72674	9.80122	10.7376	11.7854	36.086	35.4793	36.4779
NM_007470	Apod	3.54286	5.48572	0.569349	1.10579	0.542219	5.5513e-05	0.559914	1.08711	2.59946	2.56652	2.76412
NM_007548	Prdm1	3.39484	3.19829	1.17192	1.26121	1.30636	2.2959	2.17155	2.25863	3.06507	3.2707	3.51117
NM_007586	Calb2	9.51851	8.01703	0.682429	0.93788	0.615612	0.836488	0.48702	0.652613	2.15695	3.24431	3.23424
NM_007675	Ceacam10	3.25435	3.32506	0.265114	0.387314	0.585078	0.213138	0.130244	0.177197	0.938136	0.766165	0.734884
NM_007684	Cetn3	28.6189	27.4384	19.5614	15.0593	17.3279	27.8033	32.1597	29.9513	25.1832	24.2064	22.1189
NM_007695	Chil1	1.4067	1.17043	0.129113	0.201597	0.0731876	0.298234	0.379895	0.232767	2.59436	3.54143	3.04812
NM_007702	Cidea	4.23378	3.76306	1.60635	1.06902	0.963167	0.528825	0.769533	0.431963	4.04689	4.24934	4.05238
NM_007741	Col9A2	2.29649	2.37661	1.08719	0.718079	0.621659	0.662287	0.840157	1.14958	2.98982	2.60746	3.25836
NM_007763	Crip1	11.0228	11.2132	4.13695	4.24859	5.71114	5.34032	9.25961	6.45372	20.6347	19.205	19.7928
NM_007921	Elf3	73.1667	63.806	20.9807	24.2072	25.5522	7.1914	12.0831	7.49661	42.5024	33.5692	39.921
NM_007929	Emp2	4.39713	3.73054	1.13585	1.45255	1.22046	0.998378	1.07701	1.20933	1.98593	1.90278	1.99175
NM_008002	Fgf10	1.30508	1.43139	0.332663	0.263695	0.458209	1.29516	1.01241	1.23254	1.77349	1.50408	1.73808
NM_008043	Frat1	2.18839	1.40437	0.580773	0.882544	0.609285	0.573769	0.474224	0.371432	1.65286	1.30076	1.85776
NM_008052	Dtx1	5.94301	6.7603	1.34935	1.07907	1.08418	2.32461	2.55565	2.61146	10.8355	10.8465	10.689
NM_008081	B4Galnt2	1.2251	1.23449	0.39393	0.469001	0.514807	0.5724	0.524243	0.540769	2.47084	2.34806	2.05981
NM_008090	Gata2	2.36933	2.42183	0.565526	1.08018	0.83718	1.79067	1.80034	1.87811	4.46065	4.25808	4.43871
NM_008102	Gch1	0.63917	0.5469	0.167279	0.118857	0.244079	0.204624	0.223491	0.258775	0.984854	0.771323	0.798468
NM_008184	Gstm6	7.24198	7.91406	3.2115	3.12938	3.63645	2.10251	3.15404	2.50363	5.39648	7.04738	7.39657
NM_008185	Gstt1	1.11375	0.884511	0.358262	0.392523	0.211788	0.518483	0.308026	0.718392	4.32174	3.7197	3.06221
NM_008208	H2-T3	1.38571	1.14896	0.470382	0.765565	0.462731	0.753919	1.11423	0.627941	1.36369	1.3329	1.66174
NM_008314	Htr5A	2.60292	2.91747	0.256465	0.207784	0.159041	0.0703554	0.0717372	0.0879789	0.644816	0.55635	0.613725
NM_008390	Irf1	15.1671	14.6366	5.75402	5.59884	5.78002	5.01214	5.14316	6.24566	12.7974	10.7204	13.1677
NM_008509	Lpl	2.81428	2.60345	0.866711	1.0665	0.866157	1.39073	1.48781	1.24486	6.10257	6.94518	6.42119
NM_008511	Lrmp	4.74629	4.88393	1.91969	1.72379	2.45375	2.23588	3.75516	4.16386	4.41252	3.2621	2.54683
NM_008591	Met	0.630613	0.661028	0.311872	0.27509	0.20773	0.551827	0.514798	0.422147	1.05858	1.00566	0.883532
NM_008594	Mfge8	93.4039	103.267	30.0683	36.1362	36.0024	32.8426	28.6029	28.6622	85.1087	67.3717	77.7614
NM_008595	Mfng	2.45827	1.98435	0.87322	0.737171	0.891738	0.976429	0.809965	0.756305	1.93816	1.97087	1.93656
NM_008600	Mip	1.65276	1.43114	0.570064	0.575873	0.501233	1.03972	1.38729	1.29897	1.5007	1.49729	1.43117
NM_008601	Mitf	3.85076	2.5133	0.00150542	0.44516	0.0364818	3.50181	3.4411	0.813966	5.51098	4.13186	2.27232
NM_008795	Cdk18	16.3764	16.3999	3.91216	4.82871	4.717	4.77504	5.13679	5.38577	20.435	18.611	19.5076
NM_008809	Pdgfrb	1.93107	2.25858	0.838971	0.544254	0.975591	0.000601453	0.510749	1.299	1.18864	1.31912	1.02319
NM_008812	Padi2	6.229	6.21449	1.78601	1.39185	1.31098	1.7814	1.72339	1.88208	6.16123	5.31271	5.917
NM_008844	Pip5K1C	11.1005	6.08601	2.99776	2.4485	3.32201	2.73255	2.75187	2.39306	7.70196	7.78089	8.99177
NM_009023	Rapsn	0.671789	0.561467	0.216272	0.211026	0.204337	0.442386	0.318209	0.27078	0.600627	0.564905	0.748009
NM_009113	S100A13	26.7797	25.8322	8.71229	9.75835	9.31835	4.55685	7.9593	5.36121	15.3026	17.1735	17.1212
NM_009123	Nkx1-2	2.92475	2.48509	1.13361	1.0181	0.89944	0.719787	0.333442	0.431369	0.350496	0.55552	0.501625
NM_009127	Scd1	79.3365	79.365	21.2872	20.9616	19.9416	16.3079	15.3569	15.9869	69.0517	73.5782	72.6759
NM_009128	Scd2	141.101	141.33	51.7972	54.5375	53.9658	51.7433	49.9946	49.0457	120.144	130.722	127.398
NM_009151	Selplg	1.50098	1.36409	0.291569	0.205709	0.412944	0.373693	0.412671	0.389161	2.69291	2.49476	2.90993
NM_009166	Sorbs1	2.34312	0.495462	0.271816	0.365973	0.352439	0.325195	0.767597	0.299933	1.37957	2.09082	1.41364
NM_009217	Sstr2	0.462828	0.576981	0.258786	0.196361	0.135849	0.0830542	1.18953e-05	1.21251e-05	0.142746	0.313624	0.212198
NM_009292	Stra8	9.31424	8.07172	1.46157	1.4553	1.52508	2.52181	1.8823	2.01331	21.5855	23.0648	21.2952
NM_009309	T	1.62244	1.62486	0.272519	0.614037	0.455373	0.100815	0.184953	0.209902	0.141796	0.057046	0.135254
NM_009312	Tac2	4.65404	4.12211	0.523247	0.580527	0.283325	0.144795	0.220992	0.600544	1.94454	2.68202	2.56384
NM_009326	Tcea2	0.825089	0.738577	0.274526	0.343952	0.407897	0.56716	1.07841	1.17925	1.24933	1.35828	1.44871
NM_009335	Tfap2C	27.9085	26.4311	8.80348	9.3127	9.49146	12.5622	12.8013	12.7532	30.8461	33.0066	33.3903
NM_009337	Tcl1	12.6021	12.5073	4.95216	3.11157	3.04865	14.308	10.9724	9.36762	17.1415	16.9704	15.4773
NM_009369	Tgfbi	1.69736	2.23198	0.660421	0.614462	0.63839	1.88925	2.09533	1.98326	1.1551	1.38166	0.941548
NM_009437	Tst	3.49415	3.31956	1.30177	1.14544	1.27078	0.729006	1.07252	0.799818	2.55345	1.95336	2.87058
NM_009440	Tsx	1.02879	2.01544	0.656817	0.522532	0.960991	1.32759	1.17516	1.01856	5.12432	4.04895	5.41574
NM_009446	Tuba3A	9.20943	10.195	1.75442	1.59737	1.68546	2.78731	2.36676	3.41247	11.8194	11.5096	12.2466
NM_009558	Zfp51	6.18109	6.02381	5.96636	4.03305	3.2505	7.31859	6.98311	7.68593	6.60365	5.32818	4.63346
NM_009562	Zfp62	10.6763	10.6097	8.35483	7.78358	8.19813	10.8061	10.6352	9.65252	9.34513	8.77337	8.34213
NM_009593	Abcg1	3.49986	3.37169	1.06624	1.12493	0.99293	1.21902	1.1743	1.0247	4.27362	4.39994	4.50637
NM_009616	Adam19	7.38381	4.89722	1.66838	2.56068	1.65246	1.97511	3.99533	2.21801	2.28746	3.87876	5.92085
NM_009659	Alox12B	1.07166	0.770046	0.199015	0.123693	0.0854225	0.139163	0.15958	0.217354	0.89175	0.819952	0.666836
NM_009694	Apobec2	5.69139	5.04629	2.04601	1.70415	1.40677	5.59352	4.85795	5.25671	11.7082	13.5549	14.254
NM_009747	Bdkrb2	1.46463	1.83949	0.519489	0.253474	0.417171	0.374992	0.534987	0.546321	1.83173	2.78385	2.03607
NM_009752	Glb1	37.368	32.2313	14.4443	16.5105	14.4997	17.364	16.9392	15.0674	42.3127	48.8747	45.2788
NM_009802	Car6	2.58644	2.61256	0.71711	0.794659	0.708575	0.879178	0.927727	1.14306	3.27365	2.72847	2.85771
NM_009847	Cd2Ap	58.9857	60.9167	33.1617	31.4621	33.7747	35.9212	33.1855	31.9146	48.3723	54.851	48.7188
NM_009850	Cd3G	0.870484	1.02691	0.1365	0.177236	0.21519	0.0878062	0.0447118	0.091241	0	0	0.294331
NM_009854	Cd7	1.79307	1.63718	0.089264	0.217338	0.253288	0.129182	0.26313	0.0447479	1.11988	1.34431	1.196
NM_009880	Cdx1	35.4877	34.7439	7.55099	8.48472	7.79035	2.4859	3.48334	2.68664	9.57465	9.74324	10.4441
NM_009904	Clgn	2.85528	3.14429	1.62504	1.24045	1.35819	3.93336	4.22887	3.49699	2.00371	2.21824	2.13432
NM_009909	Cxcr2	0.538135	0.839056	0.295434	0.456517	0.265931	0.303701	0.296143	0.584522	0.504764	0.36701	0.386001
NM_009940	Coq7	20.1449	24.3114	12.32	10.8762	13.478	13.1024	13.5455	12.0442	16.9997	17.9693	18.3633
NM_009944	Cox7A1	40.048	34.3379	15.9441	17.4117	15.9093	8.64242	11.3187	11.4794	33.1761	38.7087	42.6231
NM_009948	Cpt1B	1.77126	1.9608	0.44897	0.608584	0.270906	0.739578	0.723768	0.594182	3.99101	4.30672	3.84288
NM_009982	Ctsc	8.691	9.1629	3.07795	2.80181	3.15453	1.97372	1.80391	1.87543	7.62447	8.0858	7.77889
NM_009989	Cyct	21.182	19.4835	4.76585	4.62493	5.03535	7.26785	8.08728	8.23997	19.5678	18.2012	16.0115
NM_010019	Dapk2	0.516095	0.486907	0.343665	0.215626	0.208704	0.118108	0.168508	0.0737523	0.379449	0.312026	0.36215
NM_010094	Lefty1	2.16817	1.96082	0.245981	0.42668	0.464822	7.41939	7.69442	9.44479	4.25055	4.04779	5.39465
NM_010127	Pou6F1	2.80759	2.61511	0.460177	0.181938	0.495586	0.243943	0.323556	0.364919	0.781368	1.55898	1.90147
NM_010142	Ephb2	4.52587	3.21031	1.73724	1.32626	1.50909	0.972977	0.758549	1.45289	3.89172	3.15591	3.43704
NM_010189	Fcgrt	3.39622	2.88359	1.10116	1.00141	0.827484	0.72252	0.834476	0.676738	2.17598	2.38615	2.1231
NM_010194	Fes	0.872262	0.849781	0.273939	0.416319	0.344846	0.190154	0.313127	0.274207	0.838501	0.85462	0.911231
NM_010208	Fgr	2.65269	2.0403	0.423448	0.620737	0.423236	0.933342	0.902725	0.660628	2.80537	2.99841	3.16547
NM_010330	Emb	15.3152	13.405	5.70854	6.0636	5.35953	19.4449	18.8287	18.7851	27.2928	31.0586	28.3983
NM_010351	Gsc	0.890421	1.20568	0.426768	0.151234	0.366826	0.112209	0.1143	0.388854	0.299625	0.353568	0.537413
NM_010359	Gstm3	8.05311	6.75867	1.62392	1.43548	1.32108	0.873681	1.37207	1.62752	10.4638	10.2878	10.2521
NM_010377	Hist1H1T	5.00362	2.92188	2.1716	1.31856	1.47841	1.70744	2.47283	2.24814	2.22387	3.42755	3.96028
NM_010391	H2-Q10	0.746479	0.623412	0.0901064	0.0585951	0.170299	0.260309	0.117881	0.180536	2.03062	1.58395	2.03674
NM_010420	Hesx1	6.23584	7.5027	1.32825	2.07857	1.90299	3.10487	2.92539	3.02587	8.66415	7.59584	8.66177
NM_010517	Igfbp4	11.0601	12.8638	2.67602	2.67364	2.78206	1.95531	2.64361	1.74476	8.98036	8.59886	9.1011
NM_010663	Krt17	1.84094	2.27221	0.878045	1.13296	0.802893	3.27229	3.8901	4.48281	4.21321	3.70682	3.91906
NM_010858	Myl4	2.64418	2.44112	0.43343	0.527114	0.666567	0.575696	0.58614	0.380436	1.41097	1.3385	1.95442
NM_011060	Padi3	1.80877	2.0765	0.381456	0.37274	0.321526	0.301096	0.453751	0.313619	2.8578	2.47915	2.9486
NM_011125	Pltp	29.4708	32.6235	9.67173	9.18255	8.47885	8.26714	10.2372	10.1906	30.2818	30.2618	29.3856
NM_011139	Pou2F3	16.5695	16.4571	4.64198	4.4689	5.14257	4.43019	4.6965	5.11664	11.6294	11.3276	12.1662
NM_011157	Srgn	1.01271	1.04167	0.151206	0.14717	0.143067	0.0486638	0.0991052	0.252745	1.02113	0.921453	0.885427
NM_011158	Prkar2B	0.627314	0.774511	0.235453	0.181661	0.233958	0.321467	0.279176	0.409282	0.982379	1.11037	0.650474
NM_011161	Mapk11	1.55741	1.85385	0.520281	0.677587	0.622285	1.13377	0.611828	0.90281	2.26281	2.2789	2.18912
NM_011189	Psme1	93.0898	95.1122	48.3161	49.6569	51.2065	51.9666	55.8937	47.4874	90.9209	96.1744	94.4286
NM_011224	Pygm	1.61939	1.60465	0.540747	0.556893	0.565708	0.365184	0.415226	0.351087	1.86478	2.06466	1.95194
NM_011242	Rasgrp2	5.27907	5.46365	1.63425	1.40592	1.23101	3.53606	4.48134	4.22694	8.19736	6.38599	8.0145
NM_011246	Rasgrp1	2.74311	2.68471	0.994971	0.862986	0.757233	0.963108	1.09199	0.883152	2.04062	2.13992	2.02369
NM_011297	Rps24	1028.63	1083.23	585.535	618.917	554.729	409.2	414.858	403.492	760.154	767.297	805.579
NM_011461	Spic	10.2893	10.846	4.20476	3.85584	5.15379	3.15917	3.39328	3.10663	1.78907	2.14149	1.67765
NM_011517	Sycp3	4.92501	2.69301	2.20701	0.676944	1.12079	1.49767	1.08389	1.22905	6.1148	3.95027	3.05779
NM_011562	Tdgf1	605.385	626.874	232.16	233.367	244.964	296.518	291.148	275.458	378.23	393.326	382.51
NM_011610	Tnfrsf1B	4.22476	4.42246	1.39401	1.39557	1.16589	1.50696	1.55285	1.79576	4.81066	4.37724	5.10194
NM_011692	Vbp1	16.8315	13.8832	12.927	7.77622	10.0144	12.5495	12.4387	12.9757	17.6987	15.3788	10.7611
NM_011872	Klk7	0.642925	0.447125	0.0498332	0.0972712	0.117693	0.335692	0.342097	0.449177	1.03508	0.859746	1.01093
NM_011889	44077	5.02252	4.861	1.84861	1.79884	1.68729	2.48367	2.38788	2.64003	5.6898	5.68937	5.75217
NM_011912	Vax2	3.78844	3.0415	1.43073	0.893968	0.832357	0.247502	0.396205	0.882353	1.27507	1.23632	1.59189
NM_011976	Sema4G	6.95729	6.25885	2.5656	2.46127	2.32204	1.96757	1.92171	2.08834	10.6817	10.1904	10.1791
NM_012050	Omd	9.78564	15.298	7.07464	8.38253	7.3751	7.9069	7.41268	8.14188	16.5473	8.81299	11.7308
NM_013415	Atp1B2	21.7773	20.8581	6.72214	6.55434	6.10569	6.86793	6.51608	7.0683	30.8211	32.8302	32.0783
NM_013486	Cd2	1.03198	1.42987	0.599504	0.155774	0.151165	0.500973	0.471037	0.600907	0.46296	0.36434	0.627509
NM_013543	H2-Ke6	6.48882	6.69465	1.75659	1.66249	1.93885	2.54348	3.26156	2.88699	8.70946	7.49011	8.43501
NM_013553	Hoxc4	5.03468	4.20105	0.975741	1.3125	0.962553	0.709159	0.956598	1.10732	2.26277	3.02952	2.25856
NM_013580	Ldhc	0.8187	0.581161	0.205514	0.0667916	0.0971296	0.462028	0.268974	0.308896	0.429963	0.530025	0.663924
NM_013585	Psmb9	1.85408	0.624158	0.121057	0.529644	0.458449	0.409627	0.119136	0.121478	1.34234	0.943109	1.28856
NM_013603	Mt3	2.25507	1.99514	1.02231	0.890585	0.388147	2.58372	2.62658	2.26207	10.9168	9.94762	10.74
NM_013663	Srsf3	28.1444	20.7746	14.2877	10.317	12.4854	21.4588	21.7515	20.933	17.3389	18.9416	19.6303
NM_013705	Zfp30	0.851072	0.842978	0.372561	0.617128	0.351767	0.342552	0.412671	0.324301	0.861106	0.660378	0.671523
NM_013769	Tjp3	3.28412	4.57782	0.250734	0.971785	0.777404	1.0398	1.06199	2.01957	6.73551	6.1571	8.48509
NM_013832	Rasal1	1.58724	1.35393	0.294238	0.463837	0.401349	0.383805	0.54264	2.09009e-05	0.457557	1.86602	0.503607
NM_013834	Sfrp1	84.6588	80.3594	28.6362	28.1694	27.6488	60.7114	60.3414	61.4187	100.575	108.964	100.898
NM_013850	Abca7	3.12253	3.14762	1.20935	1.26714	1.048	0.847042	0.730832	0.870414	3.38928	3.29506	3.2934
NM_013862	Rabgap1L	2.16125	2.09818	1.13503	0.975754	1.03386	1.12899	1.01787	0.98497	1.65832	2.00422	1.74255
NM_013907	Fbxw4	1.67052	1.69395	0.686017	0.496897	0.355336	0.425766	0.672588	0.531832	1.86027	1.84733	1.77478
NM_015775	Tmprss2	0.51704	0.31251	0.145231	0.206427	0.224345	0.126862	0.051732	0.0264285	0.229738	0.274894	0.255344
NM_015814	Dkk3	0.935344	1.0917	0.421468	0.302862	0.30424	0.643134	0.594952	0.583099	0.826894	0.67316	0.799077
NM_016668	Bhmt	3.51894	2.67955	0.206904	0.323236	0.19541	0.0398002	0.121695	0.103584	0.639788	0.6193	0.686524
NM_016689	Aqp3	28.9383	26.7858	6.01185	5.69921	5.72581	6.61502	6.33053	7.67412	39.4188	37.0239	39.4625
NM_016697	Gpc3	21.0675	21.652	6.92495	6.30478	6.78759	8.15657	9.15989	7.85374	25.1553	25.4691	27.4796
NM_016854	Ppp1R3C	0.646411	0.804147	0.251788	0.215232	0.356593	0.136134	0.123352	0.157526	1.14081	1.24021	1.34821
NM_016875	Ybx2	6.33941	6.6048	1.60192	1.83708	1.38084	2.00217	1.76447	1.77353	10.4784	11.4931	10.2138
NM_016887	Cldn7	8.67073	6.48408	2.01915	1.93529	1.68212	1.51672	1.91476	1.74889	17.5803	20.1858	18.5422
NM_017377	B4Galt2	1.29788	1.08681	0.383168	0.407622	0.591435	0.73673	0.904411	0.627016	1.73391	1.60718	2.01796
NM_018777	Cldn6	22.2528	21.0278	6.70591	8.6556	7.22221	12.068	11.0899	11.6166	60.4706	60.8278	56.9473
NM_018784	St3Gal6	0.500461	0.520272	0.19291	0.241997	0.130193	0.318354	0.0811002	0.276042	0.718745	0.45074	0.508377
NM_018876	Fut2	0.852457	0.898945	0.121716	0.318386	0.250372	0.299524	0.194362	0.265426	0.838871	0.636091	0.758773
NM_018883	Camkk1	0.8972	0.672915	0.216778	0.258941	0.341046	0.323969	0.483629	0.445959	0.954729	0.773826	1.14227
NM_018884	Pdzrn3	3.11924	2.55174	1.06527	1.06098	0.95801	0.839776	0.767624	0.794481	0.680177	0.527228	0.462616
NM_019417	Pdlim4	0.807537	1.15683	0.115156	0.187043	0.0725844	0.29603	0.339244	0.192358	0.555845	0.769508	0.708911
NM_019432	Tmem37	1.66538	1.46475	0.366517	0.490751	0.650045	0.574709	0.810401	0.41343	1.81264	1.75682	2.24399
NM_019444	Ramp2	1.21066	1.39378	0.440025	0.214035	0.468514	0.318828	0.270503	0.496596	1.11407	1.45984	0.712325
NM_019459	Nphs1	2.48698	2.22281	0.670955	0.843021	0.599118	1.64169	1.3561	1.47257	2.59532	2.15189	2.23109
NM_019492	Rgs3	1.253	1.20403	0.26354	0.407122	0.285067	0.491214	0.464907	0.445868	1.22477	1.41678	1.46522
NM_019699	Fads2	46.6824	44.151	16.1233	17.6125	17.033	20.7372	19.4648	21.4279	47.6514	46.0991	45.6754
NM_019701	Clcnkb	1.52593	1.25316	0.544503	0.531802	0.514174	0.31412	0.444696	0.399758	1.01738	1.28323	1.05363
NM_019832	Gkap1	15.3822	16.5563	6.88442	6.09257	6.42296	7.4677	8.54965	8.87511	16.301	16.5823	16.6946
NM_019877	Copz2	29.9032	28.3984	3.21196	5.21007	4.14872	6.35055	6.11552	6.39173	32.5112	36.9162	31.5852
NM_020052	Scube2	1.76939	1.6553	0.67579	0.808529	0.527913	0.436544	0.410823	0.419785	0.889904	0.959451	0.772479
NM_021344	Tesc	4.07832	4.00456	1.20355	1.70837	2.23004	1.162	1.52834	1.25733	6.04759	6.87558	7.00113
NM_021350	Chml	2.20183	2.36316	0.753082	0.651702	0.698058	1.17089	1.19391	1.28023	1.85612	1.87309	1.82164
NM_021398	Slc43A3	2.60282	2.51667	0.51898	0.475294	0.41345	0.654765	0.460851	0.79551	2.30431	2.63007	2.46527
NM_021426	Nkain4	3.08749	2.33234	1.39011	0.821535	0.65761	0.958599	0.97613	0.796633	0.957975	1.13433	1.60647
NM_021447	Trim54	0.879497	0.949737	0.258787	0.336619	0.570575	0.359901	0.310305	0.489663	1.16648	1.33292	0.822275
NM_021492	Ap3B2	4.20609	4.2645	0.293602	0.350751	0.287389	0.637179	0.89456	0.696462	7.24378	7.45717	6.98852
NM_022004	Fxyd6	15.2427	16.9873	3.38854	4.34681	3.01807	2.0961	2.23107	2.42395	11.6686	11.668	12.4751
NM_022317	Slc28A3	1.67732	1.32728	0.396316	0.352229	0.374032	0.311403	0.229308	0.225324	1.70267	1.96293	1.69978
NM_022879	Myl7	2.16093	1.42823	0.270528	0.611783	0.513186	0.962698	1.15705	1.35955	1.9098	2.24911	2.76307
NM_022884	Bhmt2	2.44695	2.09176	0.594147	0.500123	0.270892	0.197048	0.0803341	0.102569	0.55434	0.241566	0.472076
NM_023047	Dpysl5	4.05313	4.09251	1.37943	1.47639	1.63303	2.08487	2.0858	2.35214	5.17763	4.7449	5.46959
NM_023537	Rab3B	2.69506	2.32755	0.514171	0.47797	0.580071	0.39762	0.282526	0.351434	2.10952	2.78092	2.48298
NM_023617	Aox3	2.51616	2.68448	1.08601	1.21861	1.09627	0.208602	0.268168	0.198446	0.191751	0.0854049	0.199955
NM_023670	Igf2Bp3	25.8638	24.0285	9.09387	8.9919	9.14603	18.8506	19.4607	18.5221	35.2816	38.3545	36.5395
NM_024169	Fkbp11	6.61684	5.89737	2.50663	2.43521	2.05339	2.95011	2.60203	3.26444	8.88039	8.52291	8.91102
NM_024271	1700016D06Rik	0.750902	0.571858	0.464068	0.382793	0.168728	0.412809	0.385498	0.465045	0.310201	0.390068	0.395452
NM_025371	Acy1	6.99489	6.32683	2.97177	1.50885	1.95782	3.1605	3.0112	3.68936	5.36521	3.69371	5.30589
NM_025427	Rgcc	5.17302	4.10072	1.29958	1.06233	2.85301	1.65663	1.53345	1.82488	8.97622	10.4108	11.1526
NM_025429	Serpinb1A	3.73768	3.31381	1.39375	1.66785	1.61374	1.51384	0.991825	1.21559	3.12775	2.8355	2.71477
NM_025451	Camk2N1	6.99525	7.99183	2.0664	1.99721	2.0372	1.40061	1.70902	1.19485	7.20316	7.19869	6.60671
NM_025564	Magohb	12.5883	12.9193	4.57614	2.88136	4.51667	19.8253	20.8764	18.8896	30.1346	22.4121	23.0967
NM_025572	2610528J11Rik	2.08637	2.8278	0.622985	0.353651	0.786008	1.25337	0.459433	1.19763	8.41364	9.21014	8.97757
NM_025712	Snx31	0.656504	0.576453	0.140574	0.0915549	0.324435	0.120103	0.214253	0.171985	0.301947	0.198078	0.417266
NM_025829	Eif4E3	0.819578	0.636591	0.319615	0.279341	0.190603	0.743877	0.511003	0.387316	1.25191	1.46328	1.59631
NM_025890	Khdc3	7.12786	6.60917	1.22671	1.55372	1.9022	2.78113	3.01198	3.59278	5.45087	6.62287	6.21771
NM_025904	Yae1D1	6.93305	8.03154	4.682	4.80042	4.75076	6.17192	6.58844	6.75625	8.54987	8.74813	8.77885
NM_025911	Ccdc91	7.58166	7.44245	3.16757	3.56483	4.01505	5.01468	4.97663	5.01505	8.73511	7.19177	7.61335
NM_025998	Nkain1	26.1009	26.1791	10.0451	9.94185	9.62533	11.6925	11.8052	13.2199	36.6445	38.0248	36.6367
NM_026056	Cap2	3.42028	3.60667	1.04262	1.15196	1.1018	0.685866	0.710348	0.578416	2.56385	2.92242	2.94267
NM_026316	Aldh3B1	1.33221	0.714318	0.189029	0.369022	0.51336	0.181878	0.440219	0.520578	1.55237	1.26544	1.82994
NM_026323	Wfdc2	60.0916	61.7508	17.2159	18.7229	18.6015	24.4497	25.5807	27.143	128.129	105.336	123.997
NM_026384	Dgat2	1.51829	1.44913	0.302697	0.424943	0.821821	0.836823	1.14963	0.79552	1.0787	1.37214	1.60391
NM_026418	Rgs10	1.10081	1.33667	0.492982	0.586177	0.311048	0.793753	0.862013	0.329692	1.42647	2.50642	1.82408
NM_026555	Rcn3	14.9548	14.7584	5.85526	5.85985	5.59096	7.60646	7.75023	8.73777	16.9944	13.1171	16.7979
NM_026640	Fam111A	7.75854	8.16011	4.79809	4.43393	4.75097	4.56015	4.84046	5.02406	8.79782	9.51283	9.00567
NM_026686	Mettl26	7.47515	7.43403	3.00357	2.10268	2.27487	1.16145	1.24142	1.56724	6.1978	6.77132	7.83942
NM_026779	Mocos	1.93054	2.27082	0.741538	0.809761	0.768716	0.922251	0.683747	1.09153	4.01969	3.97643	4.11154
NM_026813	Ppp6R2	2.3208	2.44882	1.09964	0.783506	0.95848	1.07948	1.01728	0.752144	3.17859	2.90675	2.97635
NM_027149	Wdr20	5.87876	5.62281	2.11229	2.33599	2.34071	2.26572	2.43779	2.65638	3.89739	4.55631	4.576
NM_027251	2010107G23Rik	1.58552	1.37692	0.603291	0.490648	0.664921	0.604773	0.788873	0.956667	2.16131	2.46526	2.29477
NM_027258	Rnf157	2.41036	2.10761	0.529517	0.440032	0.491409	0.661066	0.665377	0.768283	5.05184	4.88381	5.045
NM_027261	Taf1D	25.8216	23.3526	15.8481	13.4732	15.3495	15.3111	15.6292	14.3963	19.8519	20.7993	17.372
NM_027292	Tspo2	2.8077	2.70908	0.455349	0.196972	0.430844	0.63506	0.547169	0.608909	7.17512	6.15136	6.59601
NM_027322	Prrg1	0.474877	0.371186	0.285931	0.00208215	0.00195923	0.00196978	0.207417	0.148351	0.00197089	0.354463	0.11681
NM_027406	Aldh1L1	9.00747	9.69753	3.75312	3.81302	3.59424	2.64298	2.50855	2.82073	8.97202	7.75249	9.28416
NM_027521	Hmha1	1.82057	2.18211	0.764051	0.711726	0.946603	1.06665	0.888662	0.949791	4.56113	4.13647	4.62824
NM_027872	Slc46A3	0.601971	0.430478	0.070012	0.153864	0.0826373	0.0504826	0.102916	0.157701	0.338327	0.396562	0.435427
NM_027914	Bbs10	1.75056	1.64761	0.6414	0.91011	0.83626	1.13019	1.04737	0.856041	1.22519	0.636273	0.970656
NM_028025	Mageb16	7.39957	8.7687	3.57804	3.71406	4.87225	4.45193	3.42667	3.28198	9.06834	10.6931	10.5545
NM_028034	Tdrd12	11.9807	14.0272	6.40269	6.22105	7.50427	9.54383	9.64578	9.22731	20.6684	20.9363	21.0047
NM_028071	Cotl1	13.3153	13.3043	3.76318	4.14081	3.78238	5.87011	6.17811	6.33553	27.5606	24.5124	25.1563
NM_028075	Tnfrsf13C	4.30393	4.72647	1.10904	1.34779	0.812388	0.762104	0.7767	1.01992	4.61428	4.88839	4.63209
NM_028157	Spata31D1A	2.85197	2.82049	0.982608	1.02649	1.20925	1.11027	1.00936	1.25319	1.85359	1.69025	1.756
NM_028182	Sh2D4A	0.449808	0.819412	0.243036	0.178082	0.286822	0.233587	0.163705	0.288888	0.704759	0.467764	0.419764
NM_028199	Plxdc1	3.18038	2.86173	0.666357	0.949397	0.631292	1.39499	1.46479	1.24914	3.555	5.50791	4.9358
NM_028270	Aldh1B1	4.02338	4.12254	0.886581	0.992145	0.680238	1.15439	1.03183	1.31292	4.534	3.98494	4.13587
NM_028325	Zcchc12	0.353871	0.534529	0.155948	0.133253	0.128865	0.356176	0.152856	0.156138	0.546305	0.494918	0.664696
NM_028416	Kremen2	0.868806	0.76414	0.424341	0.157849	0.248087	0.15547	0.178267	0.202321	0.898221	0.916285	1.17327
NM_028454	Tm7Sf2	4.54438	3.15951	1.4651	0.787477	0.988923	1.00773	1.05613	0.838695	3.37875	3.47972	3.08956
NM_028481	Ccdc18	7.53114	7.50711	8.23916	6.52855	7.10978	7.84455	7.88596	6.80556	7.66823	6.96351	6.2121
NM_028538	Zfp974	0.424548	0.346153	0.142903	0.170772	0.17232	0.160088	0.202094	0.182704	0.318594	0.355265	0.2923
NM_028584	Marveld3	0.62386	0.955248	0.286365	0.219356	0.331317	0.570876	0.389502	0.585806	1.00208	1.2964	0.979008
NM_028651	Tmtc4	4.42985	4.183	1.91411	1.73874	2.30488	2.45199	2.30747	2.09987	4.91088	4.76393	4.97156
NM_028749	Npl	11.3381	13.2493	4.28113	4.45355	5.12499	4.18458	3.85894	3.49491	9.0345	9.77898	9.53968
NM_028772	Dmgdh	3.86561	4.1369	0.702593	0.837539	0.902079	0.18905	0.192722	0.126583	0.421086	0.203574	0.297675
NM_028817	Acsl3	11.9385	10.3574	2.38155	1.91215	2.75285	2.86522	3.75436	2.89258	9.82166	13.0899	13.0394
NM_028838	Lrrc2	8.90466	9.52931	4.01524	4.03531	3.80072	3.0618	3.21042	3.16698	4.64958	5.38803	5.49352
NM_028841	Tspan17	1.37776	1.62719	0.339164	0.523915	0.747767	0.435372	0.693175	0.651167	1.61071	1.92649	1.92927
NM_028902	Hsf2Bp	6.72232	5.85786	2.29705	2.51593	2.34821	5.526	5.73358	5.84326	7.24107	6.94283	7.43905
NM_028927	Tktl2	0.676468	0.898485	0.255138	0.228502	0.116424	0.921958	0.851654	1.4666	1.29953	0.996965	1.03853
NM_028973	Lrrc15	3.01053	3.29529	0.817072	1.05516	0.938375	1.71712	1.51688	1.7122	2.5194	2.34821	2.51868
NM_029035	Spsb1	5.74015	5.6633	1.61531	1.77903	2.08062	2.4467	2.46744	2.75397	8.35002	8.35337	8.96412
NM_029169	Rbm6	11.3976	12.8812	4.63706	4.08225	5.05125	5.50106	6.13089	6.07538	5.57966	4.8185	5.19945
NM_029360	Tm4Sf5	2.39217	1.49144	0.721291	0.421327	0.636877	1.29959	0.992563	1.06084	2.59822	2.06466	2.75585
NM_029423	Rab11Fip1	5.75993	5.86496	1.01156	1.05824	1.37494	0.446909	0.58177	0.734922	5.99759	6.22056	5.90518
NM_029444	4930447C04Rik	0.453151	0.618814	0.406476	0.308627	0.29862	0.391046	0.664227	0.678398	0.349104	0.512313	0.270631
NM_029458	Hormad2	6.30462	7.34774	2.26479	1.59133	1.51103	2.53479	2.22288	2.76983	4.72775	2.93995	2.67425
NM_029475	Adal	4.53621	5.21102	2.29439	2.6733	1.82124	3.19904	3.18667	3.219	3.40941	3.80803	4.30512
NM_029556	Clybl	46.4856	44.536	24.9454	26.8718	24.7529	22.041	18.9138	19.7437	40.6095	44.0787	44.9174
NM_029609	Lhpp	35.4274	33.755	12.1101	13.1467	14.0963	11.3424	10.8088	11.2284	18.2583	17.5702	17.5342
NM_029639	Plet1	11.9804	12.4865	3.56191	3.84285	3.38674	5.20826	4.94023	4.81077	19.9919	21.8657	20.611
NM_029784	Fam81A	14.1717	13.6024	4.81449	5.00245	4.53159	4.47316	4.48873	5.47418	13.7929	13.1718	12.8081
NM_029935	Chst15	0.858087	0.695732	0.251199	0.170006	0.209728	0.473242	0.46358	0.63809	1.11166	0.882549	0.987295
NM_030063	Acbd7	1.48218	1.24448	0.103025	0.199429	0.391183	0.701095	1.01815	0.829002	0.792875	0.572975	0.191582
NM_030187	Ak7	2.82558	3.22266	1.16167	1.95349	1.72149	2.36232	2.83168	2.6769	2.46793	2.18898	2.60007
NM_030218	Misp	3.25208	3.41827	0.768104	0.528581	0.741774	0.671325	0.581649	0.733999	1.90651	1.59787	1.70494
NM_030556	Slc19A3	0.954668	1.23926	0.548993	0.34386	0.305655	0.297605	0.46887	0.338152	1.456	1.19812	1.54287
NM_031381	Tex13	0.560182	0.286698	0.060651	0.138188	0.0954668	0.174993	0.0990876	0.0202424	0.273511	0.550052	0.428557
NM_031388	Usp26	2.00184	1.69281	0.608878	0.361022	0.244944	0.508116	0.46918	0.349598	1.9688	1.70636	1.70926
NM_033073	Krt7	3.96752	4.3623	1.66041	1.32303	2.01335	1.11891	1.27589	1.13651	5.23931	4.47606	4.54351
NM_052993	C1Galt1	12.0772	12.3997	5.87371	4.98528	5.54743	10.2408	9.80682	10.0168	15.2224	16.4349	14.0223
NM_053079	Slc15A1	2.86092	3.46875	0.62846	0.797044	0.542789	1.16922	0.94309	1.16434	3.02473	3.40155	2.98019
NM_053122	Immp2L	1.82911	2.06338	0.478161	0.427097	0.640517	0.3842	0.430481	0.399398	1.46164	2.10676	2.42886
NM_053273	Ttyh2	12.0364	11.6615	3.66763	3.27888	3.62096	2.40298	2.53226	2.47915	11.1953	11.1545	11.9148
NM_054052	B3Gnt5	4.05953	4.59868	2.16662	1.85012	2.99958	1.85982	2.03334	2.87228	2.56622	3.40163	2.70645
NM_054095	Necab2	3.73312	4.41424	0.91669	1.04411	0.886441	1.61664	1.60485	1.79213	4.7662	5.02984	4.22503
NM_080467	Atp6V0A4	2.96873	2.5875	1.08385	0.929417	0.706254	1.29602	1.28794	1.43028	3.20592	3.21513	3.4138
NM_080470	Smc1B	0.810125	0.803654	0.633652	0.499515	0.655945	1.71789	1.75148	1.7182	1.24508	1.16484	1.16677
NM_080575	Acss1	10.7382	10.7035	2.14706	2.35796	2.45159	2.51727	2.64552	2.57617	11.1377	11.8031	11.4157
NM_130888	Nxf7	1.59631	1.46868	0.162409	0.40766	0.438315	0.156256	0.204745	0.162639	0.470748	0.442215	0.770041
NM_133198	Pygl	1.77706	2.45097	0.580429	0.727037	0.632296	0.386197	0.291622	0.253251	1.82702	1.92745	2.04263
NM_133204	Zscan5B	1.08568	1.28029	0.655498	0.597291	0.43339	0.525463	0.578383	0.371948	0.422251	0.574908	0.624382
NM_133214	Smco4	1.33837	1.64279	0.499588	0.632159	0.425415	1.25406	0.687605	1.05217	1.83156	1.36987	1.61663
NM_133229	Ripply3	0.688603	1.00618	0.25935	0.196786	0.136147	0.360687	0.395794	0.230931	0.807173	0.681015	0.425326
NM_133649	Slc12A6	5.12774	3.19025	1.40495	1.27106	1.02285	1.57307	1.47771	1.28676	2.07851	2.73937	3.51138
NM_133664	Lad1	8.69791	8.60684	1.00711	1.38041	1.22808	0.873711	0.986606	0.714019	6.04405	5.35729	6.05507
NM_133676	Osgep	42.1763	40.8077	18.7251	18.5098	17.9753	20.5702	19.5174	18.5647	29.1985	28.4544	30.0163
NM_133686	Qprt	1.26998	1.64405	0.417402	0.480767	0.502259	0.256045	0.409866	0.494393	1.64848	1.55579	1.68183
NM_133772	Ssbp4	23.8226	21.1077	8.2473	8.04472	7.1701	9.58797	11.2406	10.8458	29.0521	25.9863	30.6017
NM_133774	Stard4	4.39318	4.63258	2.20148	2.26069	2.07833	2.43897	1.95062	2.25963	3.98509	4.10093	4.10696
NM_133862	Fgg	1.85988	1.16178	0.230439	0.299853	0.145131	0.197136	0.326473	0.230796	2.27582	2.53484	2.81
NM_133915	Pxn	5.16444	2.67847	1.64725	1.61685	2.11563	1.30516	1.33144	0.6484	0.737968	1.19715	1.59436
NM_134079	Adk	11.4963	11.0181	5.34732	5.88178	5.95051	9.49024	9.4479	8.48909	13.4574	12.151	12.2081
NM_134118	Tecr	150.352	148.349	38.4346	43.9385	34.7866	71.0067	74.1023	83.8253	227.939	226.285	221.967
NM_134147	Macrod1	1.95852	2.1301	0.671024	0.13772	0.400621	0.306292	0.72808	0.318516	2.55751	2.57248	2.77115
NM_134257	Rgs3	4.31532	3.79219	0.927659	0.581234	0.726142	0.989537	0.997113	1.2487	5.14217	4.18154	4.86416
NM_138587	Fam3C	21.091	19.5727	10.8399	8.98521	9.52406	15.9675	15.8106	14.2318	24.4136	26.1314	25.0767
NM_138664	Dnajc28	0.694091	0.875262	0.53182	0.601158	0.376197	0.16785	0.615347	0.383692	0.604843	0.593119	0.349691
NM_139197	Gbgt1	1.60283	2.18115	0.603546	0.817359	0.697238	0.775279	0.427839	0.537551	1.48939	1.31214	1.36165
NM_139218	Dppa3	15.7607	18.1701	4.87431	5.43324	4.72705	12.986	15.9101	14.3746	45.2822	43.8998	44.5057
NM_144531	Kazn	2.6202	2.19657	0.856252	0.912051	0.787207	0.500413	0.508446	0.495638	1.54218	1.98227	2.11925
NM_144538	Rab3Il1	1.96	1.85368	0.366346	0.411464	0.397836	0.528368	0.520608	0.825226	2.58457	2.78947	3.02128
NM_144807	Chpt1	1.94152	1.38884	0.676497	0.555033	0.739762	1.03732	0.639102	0.653276	1.19011	1.48559	1.19344
NM_144832	Bc017643	1.30558	0.993698	0.487389	0.15544	0.460733	1.31134	1.17573	0.0021996	1.40512	1.85379	1.55613
NM_144904	Ptbp3	3.2389	1.38956	1.35376	1.32243	1.14102	2.62554	0.56955	1.33879	1.48595	2.88701	9.70173e-05
NM_144931	Nae1	21.8073	20.9907	13.6631	11.8153	13.6539	26.9395	28.183	29.0706	35.2013	31.3132	29.4827
NM_145070	Hip1R	3.36537	2.57546	0.965349	0.971208	0.911089	1.65622	1.3399	1.72564	3.40738	3.32256	3.2614
NM_145078	Zfp979	47.3448	41.6108	48.2989	24.9714	35.0417	39.4396	42.521	49.6204	26.3411	17.5445	14.8019
NM_145425	Wdpcp	0.993655	0.901925	0.450714	0.59263	0.245532	0.283319	0.322768	0.347083	0.55289	0.549839	0.543047
NM_145484	Zfp758	2.18498	1.69899	1.61883	0.71523	1.31565	1.37981	1.11701	1.78939	0.462653	0.471601	0.375995
NM_145523	Gca	5.7839	6.06998	2.79976	2.42656	2.72664	4.58889	4.10741	3.71502	8.27911	9.18489	8.16665
NM_145710	Obox6	10.4416	10.8651	3.28321	2.90735	2.7866	1.09738	1.67703	1.57772	2.52337	2.56108	3.06112
NM_145932	Slc51A	1.77109	1.56039	0.541629	0.528409	0.377105	0.411685	0.419493	0.199889	1.59701	1.63228	1.81443
NM_146090	Zadh2	3.48451	3.83451	1.57964	1.51922	1.76333	2.31269	2.41913	2.0452	2.4967	2.58714	2.50529
NM_146189	Mybpc2	1.19133	1.45241	0.492078	0.436207	0.475281	0.307816	0.53798	0.446648	2.26807	2.06059	1.80187
NM_148942	Serpinb6C	4.32113	3.78388	1.48409	1.57861	1.37089	4.58193	4.50252	3.75144	3.02901	5.06513	3.36215
NM_152823	Unc5Cl	0.918909	1.05057	0.221996	0.159057	0.22356	0.227578	0.260992	0.162953	0.600841	0.696962	0.681613
NM_153399	Syne1	0.427884	0.496692	0.104756	0.199205	0.164745	0.117322	0.096845	0.11645	0.393982	0.352308	0.305271
NM_153807	Acsf2	45.0737	45.2678	12.6246	14.8113	12.3809	3.54648	3.94895	4.29374	21.0904	21.2813	22.2511
NM_170590	Cpne1	21.6463	18.3376	5.00784	6.89087	7.84183	7.59597	6.42733	6.38441	12.569	16.5549	17.8683
NM_171824	Pgbd5	2.10168	2.603	0.475715	0.479307	0.378952	0.728664	0.669976	0.729138	3.30507	3.05621	3.47815
NM_172476	Tmc7	4.36239	3.85162	0.750661	0.760709	0.786217	0.580248	0.591611	0.732827	3.65571	3.91568	3.99452
NM_172532	Aldh5A1	3.23924	3.36669	1.00538	1.365	1.44018	1.22919	1.16129	1.23027	3.54617	3.65448	3.29525
NM_172589	Lhfpl2	6.55711	5.81501	2.31081	1.63871	2.172	1.63721	1.91037	1.75321	2.73797	2.92922	2.41504
NM_172611	Gramd4	3.79637	3.43987	1.32247	1.59309	1.92217	1.53907	1.72498	1.91082	2.24665	3.21247	3.35412
NM_172706	9330182L06Rik	0.788692	0.757414	0.204251	0.208367	0.184384	0.255848	0.286946	0.488735	1.45976	1.28481	1.47965
NM_172740	Zfp420	1.25216	1.22961	0.923938	0.854129	0.742525	0.971678	0.782699	0.737265	1.09841	1.42388	1.17279
NM_172796	Slfn9	1.5163	1.07718	0.17164	0.104856	0.162006	2.35972	2.27974	2.40472	3.78569	4.10517	3.62486
NM_172892	Slc13A4	1.13586	0.930862	0.121351	0.0830181	0.194735	0.151563	0.178289	0.230754	0.91508	1.02136	1.09512
NM_173011	Idh2	100.743	93.8096	32.49	35.6076	37.6176	32.5266	33.2973	32.8483	90.6709	87.6372	93.1684
NM_175088	Mdfic	2.94744	2.70473	1.11337	0.875219	0.719686	1.98817	2.29954	2.56767	3.7907	4.27135	3.91157
NM_175106	Tmem177	3.80914	3.83628	1.43064	2.14045	1.61343	1.33808	1.22772	1.05171	3.31688	3.11697	3.25292
NM_175130	Trpm4	2.34577	2.24455	0.834946	0.816211	0.806359	0.419608	0.570423	0.505193	1.94316	2.04594	2.10044
NM_175179	Amer1	2.3642	2.2942	0.965605	0.841578	0.906565	1.11952	1.16266	1.14294	1.89552	1.88691	1.94413
NM_175284	Fzd10	24.458	24.6501	6.55543	6.7886	6.34741	5.37081	6.14754	6.30905	11.6718	11.4907	11.7789
NM_175380	Gpd1L	8.6441	8.53254	3.83237	3.59079	3.53738	3.40164	3.404	3.48798	7.42925	7.60111	7.98769
NM_175439	Mars2	3.41914	2.68566	1.51326	1.00939	1.03028	1.25854	1.51105	1.20884	2.15197	2.49039	2.29182
NM_175498	Pnma2	3.58119	3.34661	1.48363	1.47713	1.58061	1.73951	1.7914	2.04017	4.62051	5.3007	5.21173
NM_175543	Rab11Fip4	13.35	11.4611	4.69875	5.35681	4.86173	4.0558	4.40773	4.55672	13.4344	14.0707	15.5248
NM_175658	Hist1H2Aa	20.5452	24.0063	7.21862	5.5726	4.61771	8.58038	9.75517	10.9741	56.0993	44.3729	52.8768
NM_175663	Hist1H2Ba	31.4573	24.4878	12.9282	10.2956	12.1667	12.0123	14.0086	14.0218	51.9394	46.4434	60.7366
NM_175687	A230050P20Rik	5.47541	4.89576	1.55542	1.74556	1.81237	2.8194	2.8731	2.77818	7.28758	6.26311	7.72191
NM_176952	6430573F11Rik	1.11104	0.784532	0.189818	0.32424	0.40344	0.18264	0.139598	0.356424	0.435559	0.603072	0.503153
NM_176962	Zfp944	3.08508	2.54241	1.60727	1.07636	1.44622	1.37796	1.50079	1.65416	1.67031	1.34636	1.09824
NM_177005	Glt1D1	14.4222	14.4274	5.02022	6.21862	6.44907	7.79281	7.83	6.41304	17.1899	16.6348	16.9101
NM_177078	Grk3	0.915819	1.12173	0.199785	0.0721059	0.304307	0.188896	0.11065	0.184444	0.623673	0.795764	0.311886
NM_177099	Lefty2	26.2734	24.0137	2.16941	1.81871	2.00005	41.3502	40.961	39.1943	35.43	42.3356	40.1798
NM_177337	Arl11	1.05511	0.928844	0.208829	0.378305	0.253721	0.20109	0.321978	0.239087	0.77796	0.461101	0.963308
NM_177375	Rab26	1.03542	1.43038	0.495153	0.332022	0.380202	0.387459	0.485879	0.620083	0.896635	0.67548	0.885192
NM_177448	Mogat2	0.936619	1.15717	0.294025	0.215229	0.0462927	0.0707336	0.48056	0.319002	1.6807	2.0244	1.89777
NM_177470	Acaa2	10.6636	10.4986	4.03262	4.39322	4.2835	2.46584	2.80132	3.4205	7.24966	6.58283	6.32717
NM_177473	Tmem191C	1.99288	1.84699	0.284275	0.431271	0.507475	0.243381	0.216976	0.253164	1.40318	1.37909	1.63219
NM_177572	Rimkla	0.630544	0.577401	0.182836	0.218441	0.345135	0.478058	0.457563	0.406587	0.716933	0.780973	0.944521
NM_177583	Aph1B	0.404826	0.39317	0.288622	0.123448	0.178758	0.207885	0.300272	0.279782	0.427337	0.432271	0.415145
NM_177596	Zfp947	1.30159	1.35679	1.44967	0.58815	0.897527	1.14215	1.22637	1.6018	0.597234	0.444918	0.262713
NM_177638	Crb3	9.17695	7.95725	2.44842	2.84763	2.76315	3.92171	4.26619	4.19569	15.2866	17.2778	16.2659
NM_177722	Mcmdc2	0.584695	0.829497	0.496258	0.387813	0.359238	0.556556	0.599742	0.910764	1.07122	0.899265	0.655314
NM_177741	Ppp1R3B	3.76042	3.15685	0.664408	0.573083	0.654744	0.778893	0.612342	0.537755	4.93143	5.87668	5.50505
NM_177783	Ubr3	8.40532	7.82529	2.2614	2.9437	4.60827	3.80089	4.38962	4.00536	10.5589	10.4516	10.8055
NM_178045	Rassf4	1.06039	1.21728	0.192575	0.207152	0.230176	0.308131	0.402165	0.35323	1.06773	1.20656	0.939304
NM_178253	Klhdc1	0.569986	0.772494	0.265113	0.150978	0.333875	0.0850109	0.303242	0.309718	0.683099	0.821885	0.794261
NM_178381	Ano9	6.44798	5.06239	2.31961	2.56513	2.88482	2.98987	2.49008	2.64148	7.06259	7.89785	7.50949
NM_178394	Jakmip1	8.30268	8.1361	1.49593	1.06103	1.44621	2.5512	2.35611	2.28207	7.90007	7.76373	8.66401
NM_178404	Zc3H6	1.52155	2.30077	0.567262	0.554614	0.480235	0.488651	0.334878	0.500827	2.85554	2.89621	2.88723
NM_178608	Reep1	5.02577	5.10861	1.78678	1.9062	1.74821	1.55938	1.69653	1.63546	3.43396	3.95261	3.75176
NM_178644	Oaf	2.59611	2.67119	0.923571	1.11024	0.855337	0.939187	0.731045	1.08463	3.53607	3.0424	3.30574
NM_178692	C130074G19Rik	10.0304	9.21495	2.76485	2.77321	2.73526	1.79502	1.55609	1.3543	3.98045	4.5283	4.09102
NM_178789	Tmem117	0.909259	0.614876	0.362615	0.369034	0.27103	0.363035	0.133227	0.181484	0.13144	0.314739	0.292269
NM_178875	Zfp935	2.58197	3.69226	3.59044	2.54997	2.94134	3.62055	3.66186	4.24091	2.03506	1.48918	1.51412
NM_178911	Pld4	0.602491	0.965789	0.130454	0.14859	0.266967	0.0418296	0.170528	0.0870861	0.756316	0.532611	0.80168
NM_182992	Mypn	1.62416	1.48647	0.436911	0.358538	0.323961	0.209762	0.282626	0.304452	0.57338	0.528968	0.495505
NM_183278	Fam25C	6.67306	6.83726	1.64182	2.45119	2.78427	1.43364	2.36219	2.7644	2.7958	1.38197	4.10552
NM_183406	Cox6B2	20.0179	6.45706	7.49991	5.86523	4.44246	4.82281	8.71208	9.52205	4.99636	16.0733	16.4622
NM_197996	Tspan15	2.09904	2.19602	0.655875	0.787235	0.966652	0.795886	0.698715	1.04791	3.02588	3.32138	3.1044
NM_201230	Fgfr1Op	5.78861	5.96239	2.89521	3.07014	3.31294	4.10532	4.18458	3.8521	7.56189	7.22489	7.06016
NM_201362	Ccdc68	2.12707	2.1818	0.664709	1.21233	0.955804	0.918261	0.878957	0.694811	2.70769	2.91593	3.0926
NM_201373	Trim56	1.88377	1.91135	0.684061	0.980599	0.6995	0.405239	0.591803	0.661769	1.43293	1.52677	1.62718
NM_201374	Ccdc155	0.589914	0.80278	0.212244	0.320324	0.291544	0.48242	0.529535	0.424999	0.839086	0.927215	1.0491
NM_201386	Plec	1.46574	1.15561	0.396341	0.200359	0.164346	0.739921	0.426241	0.364982	2.55718	1.76272	1.91278
NM_207205	Igsf3	16.3069	16.5874	3.9595	4.04028	3.83535	2.99282	3.03551	3.09146	9.85974	10.7667	10.2021
NM_207625	Acsl4	2.80651	2.43438	0.859761	0.527297	0.702309	0.862463	1.70033	1.66697	1.4256	1.61213	1.35117
NM_207668	Acpp	2.40215	2.16584	0.507192	0.558537	0.753322	0.384268	0.35424	0.306128	1.5143	1.66804	1.72399
NM_207675	Cadm1	10.5856	11.1328	2.975	1.22838	2.43677	6.08623	2.50984	0.747747	4.81468	6.08063	5.0642
NM_207686	Elavl2	4.22017	3.91687	2.74366	1.21268	2.088	4.04349	3.99278	3.93772	3.31823	4.59892	3.54754
NM_212483	Krt42	4.32305	5.39603	1.73518	1.8871	1.93523	5.34038	5.97188	6.66763	6.34689	5.55842	7.24211
NR_003633	Meg3	6.2609	5.89006	2.16073	1.95881	2.26033	3.8737	4.05602	4.15259	7.55358	7.76678	7.98385
NR_015485	1700108F19Rik	0.635172	1.24573	0.442473	0.538046	0.261739	1.01528	0.816048	0.554853	0.480106	0.809976	0.511651
NR_015489	2900041M22Rik	0.922629	0.62749	0.0665556	0.292041	0.440348	0.416766	0.293958	0.433465	0.739099	0.757079	0.67568
NR_015556	2610035D17Rik	1.45385	1.70272	0.538339	0.274167	0.751723	0.450399	0.504916	0.351593	0.814112	0.934776	0.798435
NR_015582	C330024D21Rik	0.67437	0.80028	0.0456388	0.0670979	0.0606763	0.0614072	0.0596204	0.182735	0.0372126	0.165881	0.108327
NR_027652	Meg3	11.4402	11.4286	2.77336	2.9602	3.23877	4.98752	5.04835	5.83694	14.0833	13.827	14.3926
NR_027853	Clk1	7.64818	8.78645	5.74237	6.08612	4.62089	8.39188	6.3698	5.8008	4.14712	8.0908	6.33523
NR_028320	Au015836	2.82454	2.73328	1.04613	1.17211	1.05345	5.8173	5.45208	5.45878	5.43383	4.736	4.90752
NR_028401	Taf1D	37.6552	41.0922	32.0555	24.4361	30.8862	51.7986	48.6494	48.189	25.0668	25.6503	28.3714
NR_033600	5033404E19Rik	2.85638	3.18839	1.27824	1.24139	1.6819	2.06245	2.1687	1.56862	1.71083	2.67594	2.82949
NR_034155	Olfr1372-Ps1	0.563361	0.417605	0.196501	0.119866	0.371258	0.248181	0.168613	0.295192	0.332223	0.423727	0.407671
NR_036450	Gm14403	3.09659	3.03412	1.30584	1.65815	1.47488	1.12576	0.972841	1.54697	0.954974	0.954285	0.626877
NR_036631	Zim3	1.00053	0.918375	0.349172	0.252754	0.146497	0.136685	0.126677	0.15532	0.537583	0.667255	0.774137
NR_038043	Gm10033	2.05929	1.94285	1.22435	0.788687	1.34166	1.97932	2.78553	2.15807	1.27749	2.00091	1.19666
NR_040322	Platr14	69.8254	68.9652	32.2305	34.4526	34.3118	16.3196	17.2655	16.2629	42.241	40.5708	43.9629
NR_040327	E130018N17Rik	1.60604	1.84192	0.377101	0.133698	0.259236	0.132122	0.134603	0.103054	0.827563	0.561692	1.13914
NR_045450	Gm11413	1.24587	1.5441	0.242481	0.295647	0.544223	0.554587	0.297407	0.576935	0.644023	0.248051	0.643196
NR_045766	Gm10509	1.16885	1.01419	1.26619	0.481914	0.891861	0.908299	1.00989	1.00999	0.705058	0.739837	0.593455
NR_046214	Gm2381	5.78958	4.20324	2.84121	2.17829	2.95888	3.06947	2.69304	2.64047	2.39941	2.18516	2.35002
NR_125722	Gm2694	2.60389	2.5113	0.48752	0.721287	0.432527	1.12982	1.61512	3.07657	1.73928	3.38817	2.71997
NR_130960	B230354K17Rik	7.54083	7.6443	3.19262	2.85057	3.31301	4.1798	3.45173	3.62946	4.02345	4.17662	3.87616
NR_131964	Panct2	0.997852	0.839828	0.284953	0.299166	0.408415	0.304123	0.52711	0.322124	0.755091	0.89745	0.660752

## Sheet: K-means clustering
RefSeq	GeneSymbol	f/f-1	f/f-2	KO-1	KO-2	KO-3	W378A-1	W378A-2	W378A-3	wtRes-1	wtRes-2	wtRes-3	cluster
NM_021492	Ap3B2	4.20609	4.2645	0.293602	0.350751	0.287389	0.637179	0.89456	0.696462	7.24378	7.45717	6.98852	2 (down)
NM_013612	Slc11A1	0.952021	0.680638	0.0738132	0.0540669	0.0522774	0.248407	0.415967	0.351018	3.22792	2.87719	3.16278	2 (down)
NM_001164370	Mipol1	4.13636	4.59949	0.609455	0.386395	0.662336	1.52599	1.61464	1.43698	6.15098	7.26008	6.6915	2 (down)
NM_001305992	Ggt1	6.92051	5.72497	0.825051	0.648318	0.634389	1.06439	0.895943	1.08808	9.09	7.93669	11.8131	2 (down)
NM_001290380	Hist1H2Bc	177.152	160.645	42.8246	44.0207	42.6087	74.0086	71.4061	77.099	186.113	201.574	243.781	2 (down)
NM_007695	Chil1	1.4067	1.17043	0.129113	0.201597	0.0731876	0.298234	0.379895	0.232767	2.59436	3.54143	3.04812	2 (down)
NM_177233	Fam19A4	0.429846	0.332914	0.156485	0	0.0184728	0.0564324	0.115038	0.0979225	0.45367	0.638525	0.414615	2 (down)
NM_172892	Slc13A4	1.13586	0.930862	0.121351	0.0830181	0.194735	0.151563	0.178289	0.230754	0.91508	1.02136	1.09512	2 (down)
NM_011872	Klk7	0.642925	0.447125	0.0498332	0.0972712	0.117693	0.335692	0.342097	0.449177	1.03508	0.859746	1.01093	2 (down)
NM_027292	Tspo2	2.8077	2.70908	0.455349	0.196972	0.430844	0.63506	0.547169	0.608909	7.17512	6.15136	6.59601	2 (down)
NM_013580	Ldhc	0.8187	0.581161	0.205514	0.0667916	0.0971296	0.462028	0.268974	0.308896	0.429963	0.530025	0.663924	2 (down)
NM_178394	Jakmip1	8.30268	8.1361	1.49593	1.06103	1.44621	2.5512	2.35611	2.28207	7.90007	7.76373	8.66401	2 (down)
NM_019877	Copz2	29.9032	28.3984	3.21196	5.21007	4.14872	6.35055	6.11552	6.39173	32.5112	36.9162	31.5852	2 (down)
NM_001018013	Izumo1	0.537375	0.474604	0	0.115452	0.11184	0.341894	0.261274	0.177845	0.628714	0.618698	0.764319	2 (down)
NM_010391	H2-Q10	0.746479	0.623412	0.0901064	0.0585951	0.170299	0.260309	0.117881	0.180536	2.03062	1.58395	2.03674	2 (down)
NM_009989	Cyct	21.182	19.4835	4.76585	4.62493	5.03535	7.26785	8.08728	8.23997	19.5678	18.2012	16.0115	2 (down)
NM_028817	Acsl3	11.9385	10.3574	2.38155	1.91215	2.75285	2.86522	3.75436	2.89258	9.82166	13.0899	13.0394	2 (down)
NM_133862	Fgg	1.85988	1.16178	0.230439	0.299853	0.145131	0.197136	0.326473	0.230796	2.27582	2.53484	2.81	2 (down)
NM_201386	Plec	1.46574	1.15561	0.396341	0.200359	0.164346	0.739921	0.426241	0.364982	2.55718	1.76272	1.91278	2 (down)
NM_009292	Stra8	9.31424	8.07172	1.46157	1.4553	1.52508	2.52181	1.8823	2.01331	21.5855	23.0648	21.2952	2 (down)
NM_011157	Srgn	1.01271	1.04167	0.151206	0.14717	0.143067	0.0486638	0.0991052	0.252745	1.02113	0.921453	0.885427	2 (down)
NM_178045	Rassf4	1.06039	1.21728	0.192575	0.207152	0.230176	0.308131	0.402165	0.35323	1.06773	1.20656	0.939304	2 (down)
NM_008601	Mitf	3.85076	2.5133	0.00150542	0.44516	0.0364818	3.50181	3.4411	0.813966	5.51098	4.13186	2.27232	2 (down)
NM_021398	Slc43A3	2.60282	2.51667	0.51898	0.475294	0.41345	0.654765	0.460851	0.79551	2.30431	2.63007	2.46527	2 (down)
NM_001293635	Ktn1	3.48347	3.60222	1.38659	0.403629	0.881703	0.995611	1.33382	1.71728	2.56617	3.3967	3.98043	2 (down)
NM_001005508	Arhgap30	3.25662	3.04906	0.430852	0.716951	0.622923	1.36459	1.30155	1.36678	3.39485	3.49832	3.03801	2 (down)
NR_125722	Gm2694	2.60389	2.5113	0.48752	0.721287	0.432527	1.12982	1.61512	3.07657	1.73928	3.38817	2.71997	2 (down)
NM_031388	Usp26	2.00184	1.69281	0.608878	0.361022	0.244944	0.508116	0.46918	0.349598	1.9688	1.70636	1.70926	2 (down)
NM_007421	Adssl1	2.01355	1.96742	0.33906	0.496404	0.434685	0.256346	0.213744	0.33956	2.94818	3.21011	2.59032	2 (down)
NM_134257	Rgs3	4.31532	3.79219	0.927659	0.581234	0.726142	0.989537	0.997113	1.2487	5.14217	4.18154	4.86416	2 (down)
NM_009446	Tuba3A	9.20943	10.195	1.75442	1.59737	1.68546	2.78731	2.36676	3.41247	11.8194	11.5096	12.2466	2 (down)
NM_009151	Selplg	1.50098	1.36409	0.291569	0.205709	0.412944	0.373693	0.412671	0.389161	2.69291	2.49476	2.90993	2 (down)
NM_080575	Acss1	10.7382	10.7035	2.14706	2.35796	2.45159	2.51727	2.64552	2.57617	11.1377	11.8031	11.4157	2 (down)
NM_177741	Ppp1R3B	3.76042	3.15685	0.664408	0.573083	0.654744	0.778893	0.612342	0.537755	4.93143	5.87668	5.50505	2 (down)
NM_053079	Slc15A1	2.86092	3.46875	0.62846	0.797044	0.542789	1.16922	0.94309	1.16434	3.02473	3.40155	2.98019	2 (down)
NM_031381	Tex13	0.560182	0.286698	0.060651	0.138188	0.0954668	0.174993	0.0990876	0.0202424	0.273511	0.550052	0.428557	2 (down)
NM_134147	Macrod1	1.95852	2.1301	0.671024	0.13772	0.400621	0.306292	0.72808	0.318516	2.55751	2.57248	2.77115	2 (down)
NM_013769	Tjp3	3.28412	4.57782	0.250734	0.971785	0.777404	1.0398	1.06199	2.01957	6.73551	6.1571	8.48509	2 (down)
NM_028270	Aldh1B1	4.02338	4.12254	0.886581	0.992145	0.680238	1.15439	1.03183	1.31292	4.534	3.98494	4.13587	2 (down)
NM_010208	Fgr	2.65269	2.0403	0.423448	0.620737	0.423236	0.933342	0.902725	0.660628	2.80537	2.99841	3.16547	2 (down)
NM_001164369	Bcas1	2.05979	1.75923	0.45809	0.790087	0.446707	0.613466	0.819964	0.482751	1.52068	1.93203	1.70089	2 (down)
NM_172476	Tmc7	4.36239	3.85162	0.750661	0.760709	0.786217	0.580248	0.591611	0.732827	3.65571	3.91568	3.99452	2 (down)
NM_144538	Rab3Il1	1.96	1.85368	0.366346	0.411464	0.397836	0.528368	0.520608	0.825226	2.58457	2.78947	3.02128	2 (down)
NM_011517	Sycp3	4.92501	2.69301	2.20701	0.676944	1.12079	1.49767	1.08389	1.22905	6.1148	3.95027	3.05779	2 (down)
NM_028075	Tnfrsf13C	4.30393	4.72647	1.10904	1.34779	0.812388	0.762104	0.7767	1.01992	4.61428	4.88839	4.63209	2 (down)
NM_001033606	Acsl3	21.6831	22.2904	6.67341	5.87155	6.21991	7.46304	6.30859	7.66728	23.7026	23.0927	22.5227	2 (down)
NM_177448	Mogat2	0.936619	1.15717	0.294025	0.215229	0.0462927	0.0707336	0.48056	0.319002	1.6807	2.0244	1.89777	2 (down)
NM_029423	Rab11Fip1	5.75993	5.86496	1.01156	1.05824	1.37494	0.446909	0.58177	0.734922	5.99759	6.22056	5.90518	2 (down)
NM_172706	9330182L06Rik	0.788692	0.757414	0.204251	0.208367	0.184384	0.255848	0.286946	0.488735	1.45976	1.28481	1.47965	2 (down)
NM_010359	Gstm3	8.05311	6.75867	1.62392	1.43548	1.32108	0.873681	1.37207	1.62752	10.4638	10.2878	10.2521	2 (down)
NM_023537	Rab3B	2.69506	2.32755	0.514171	0.47797	0.580071	0.39762	0.282526	0.351434	2.10952	2.78092	2.48298	2 (down)
NM_171824	Pgbd5	2.10168	2.603	0.475715	0.479307	0.378952	0.728664	0.669976	0.729138	3.30507	3.05621	3.47815	2 (down)
NM_011060	Padi3	1.80877	2.0765	0.381456	0.37274	0.321526	0.301096	0.453751	0.313619	2.8578	2.47915	2.9486	2 (down)
NM_029639	Plet1	11.9804	12.4865	3.56191	3.84285	3.38674	5.20826	4.94023	4.81077	19.9919	21.8657	20.611	2 (down)
NM_008052	Dtx1	5.94301	6.7603	1.34935	1.07907	1.08418	2.32461	2.55565	2.61146	10.8355	10.8465	10.689	2 (down)
NM_009747	Bdkrb2	1.46463	1.83949	0.519489	0.253474	0.417171	0.374992	0.534987	0.546321	1.83173	2.78385	2.03607	2 (down)
NM_053122	Immp2L	1.82911	2.06338	0.478161	0.427097	0.640517	0.3842	0.430481	0.399398	1.46164	2.10676	2.42886	2 (down)
NM_022879	Myl7	2.16093	1.42823	0.270528	0.611783	0.513186	0.962698	1.15705	1.35955	1.9098	2.24911	2.76307	2 (down)
NM_019492	Rgs3	1.253	1.20403	0.26354	0.407122	0.285067	0.491214	0.464907	0.445868	1.22477	1.41678	1.46522	2 (down)
NM_139218	Dppa3	15.7607	18.1701	4.87431	5.43324	4.72705	12.986	15.9101	14.3746	45.2822	43.8998	44.5057	2 (down)
NM_027258	Rnf157	2.41036	2.10761	0.529517	0.440032	0.491409	0.661066	0.665377	0.768283	5.05184	4.88381	5.045	2 (down)
NM_009440	Tsx	1.02879	2.01544	0.656817	0.522532	0.960991	1.32759	1.17516	1.01856	5.12432	4.04895	5.41574	2 (down)
NM_001034963	Sorbs1	0.882042	0.940446	0.220738	0.286846	0.103957	0.379866	0.360418	0.206725	0.874766	1.30555	2.06846	2 (down)
NM_022317	Slc28A3	1.67732	1.32728	0.396316	0.352229	0.374032	0.311403	0.229308	0.225324	1.70267	1.96293	1.69978	2 (down)
NM_009802	Car6	2.58644	2.61256	0.71711	0.794659	0.708575	0.879178	0.927727	1.14306	3.27365	2.72847	2.85771	2 (down)
NM_025890	Khdc3	7.12786	6.60917	1.22671	1.55372	1.9022	2.78113	3.01198	3.59278	5.45087	6.62287	6.21771	2 (down)
NM_028199	Plxdc1	3.18038	2.86173	0.666357	0.949397	0.631292	1.39499	1.46479	1.24914	3.555	5.50791	4.9358	2 (down)
NM_010420	Hesx1	6.23584	7.5027	1.32825	2.07857	1.90299	3.10487	2.92539	3.02587	8.66415	7.59584	8.66177	2 (down)
NM_001164567	Vill	2.49384	2.16709	1.00637	0.477079	0.568156	0.759418	0.325296	0.315662	3.99845	4.74219	4.29597	2 (down)
NM_001267593	Kcnj12	2.60821	2.34297	0.216354	0.808725	0.453463	0.580255	0.415883	0.725476	2.3908	2.67319	2.05988	2 (down)
NM_009948	Cpt1B	1.77126	1.9608	0.44897	0.608584	0.270906	0.739578	0.723768	0.594182	3.99101	4.30672	3.84288	2 (down)
NM_001099303	Fam159A	1.36992	0.896106	0.106046	0.412746	0.351238	0.256059	0.156428	0.10637	1.17637	1.45506	1.42211	2 (down)
NM_001127340	Acrbp	14.1046	12.783	3.49468	3.42276	2.72361	6.53735	7.48418	7.98809	22.6248	21.0298	24.8755	2 (down)
NM_001286006	Unk	4.8043	1.41274	0.95161	1.48564	0.63482	1.09055	0.293806	1.68581	4.0155	3.77407	3.31126	2 (down)
NM_016689	Aqp3	28.9383	26.7858	6.01185	5.69921	5.72581	6.61502	6.33053	7.67412	39.4188	37.0239	39.4625	2 (down)
NM_019832	Gkap1	15.3822	16.5563	6.88442	6.09257	6.42296	7.4677	8.54965	8.87511	16.301	16.5823	16.6946	2 (down)
NM_001286728	Glcci1	1.29965	1.17683	0.279741	0.491085	0.27887	1.2064	0.508177	0.584443	0.811442	1.65221	1.03356	2 (down)
NM_026323	Wfdc2	60.0916	61.7508	17.2159	18.7229	18.6015	24.4497	25.5807	27.143	128.129	105.336	123.997	2 (down)
NM_011158	Prkar2B	0.627314	0.774511	0.235453	0.181661	0.233958	0.321467	0.279176	0.409282	0.982379	1.11037	0.650474	2 (down)
NM_001214911	Fignl2	1.62801	1.48522	0.333104	0.296895	0.490078	0.34816	0.297408	0.421566	1.34513	1.58614	1.53333	2 (down)
NM_001242558	Ncoa6	11.1404	11.0359	3.23743	3.3639	2.56733	3.54105	3.60213	3.79301	13.5889	13.2716	13.0962	2 (down)
NM_016887	Cldn7	8.67073	6.48408	2.01915	1.93529	1.68212	1.51672	1.91476	1.74889	17.5803	20.1858	18.5422	2 (down)
NM_029935	Chst15	0.858087	0.695732	0.251199	0.170006	0.209728	0.473242	0.46358	0.63809	1.11166	0.882549	0.987295	2 (down)
NM_175088	Mdfic	2.94744	2.70473	1.11337	0.875219	0.719686	1.98817	2.29954	2.56767	3.7907	4.27135	3.91157	2 (down)
NM_007702	Cidea	4.23378	3.76306	1.60635	1.06902	0.963167	0.528825	0.769533	0.431963	4.04689	4.24934	4.05238	2 (down)
NM_054095	Necab2	3.73312	4.41424	0.91669	1.04411	0.886441	1.61664	1.60485	1.79213	4.7662	5.02984	4.22503	2 (down)
NM_008812	Padi2	6.229	6.21449	1.78601	1.39185	1.31098	1.7814	1.72339	1.88208	6.16123	5.31271	5.917	2 (down)
NM_001029843	Vrk1	3.3697	3.45089	1.24256	0.814925	1.43456	1.83351	1.3117	1.78844	2.41034	4.81985	2.87158	2 (down)
NM_009694	Apobec2	5.69139	5.04629	2.04601	1.70415	1.40677	5.59352	4.85795	5.25671	11.7082	13.5549	14.254	2 (down)
NM_001081329	Zkscan2	0.557715	0.383148	0.233605	0.0527032	0.152633	0.250229	0.25513	0.242744	0.399633	0.438731	0.504529	2 (down)
NM_028325	Zcchc12	0.353871	0.534529	0.155948	0.133253	0.128865	0.356176	0.152856	0.156138	0.546305	0.494918	0.664696	2 (down)
NM_009166	Sorbs1	2.34312	0.495462	0.271816	0.365973	0.352439	0.325195	0.767597	0.299933	1.37957	2.09082	1.41364	2 (down)
NM_013543	H2-Ke6	6.48882	6.69465	1.75659	1.66249	1.93885	2.54348	3.26156	2.88699	8.70946	7.49011	8.43501	2 (down)
NM_001164220	Trim13	21.2461	15.1996	9.55709	8.68718	5.35212	17.409	12.3794	10.86	20.2915	17.8098	21.0087	2 (down)
NM_019459	Nphs1	2.48698	2.22281	0.670955	0.843021	0.599118	1.64169	1.3561	1.47257	2.59532	2.15189	2.23109	2 (down)
NM_175658	Hist1H2Aa	20.5452	24.0063	7.21862	5.5726	4.61771	8.58038	9.75517	10.9741	56.0993	44.3729	52.8768	2 (down)
NM_001015039	Zfyve28	1.06074	1.02273	0.249126	0.314544	0.382099	0.747787	0.681078	0.62326	1.88681	1.93432	1.7776	2 (down)
NM_178404	Zc3H6	1.52155	2.30077	0.567262	0.554614	0.480235	0.488651	0.334878	0.500827	2.85554	2.89621	2.88723	2 (down)
NM_201362	Ccdc68	2.12707	2.1818	0.664709	1.21233	0.955804	0.918261	0.878957	0.694811	2.70769	2.91593	3.0926	2 (down)
NM_001293648	Plcd1	2.69591	3.06236	0.731166	0.881522	0.895289	0.646634	1.0975	0.00031391	3.30624	3.25528	2.15888	2 (down)
NM_016875	Ybx2	6.33941	6.6048	1.60192	1.83708	1.38084	2.00217	1.76447	1.77353	10.4784	11.4931	10.2138	2 (down)
NM_008102	Gch1	0.63917	0.5469	0.167279	0.118857	0.244079	0.204624	0.223491	0.258775	0.984854	0.771323	0.798468	2 (down)
NM_001270537	Bin2	21.6689	23.631	8.52303	7.70544	8.88178	10.4783	11.0417	11.6695	26.408	26.887	27.2972	2 (down)
NM_008509	Lpl	2.81428	2.60345	0.866711	1.0665	0.866157	1.39073	1.48781	1.24486	6.10257	6.94518	6.42119	2 (down)
NM_001310602	Trim5	0.510097	0.505148	0.228837	0.149019	0.240084	0.228138	0.282381	0.135753	0.581605	0.545277	0.390433	2 (down)
NM_134118	Tecr	150.352	148.349	38.4346	43.9385	34.7866	71.0067	74.1023	83.8253	227.939	226.285	221.967	2 (down)
NM_011242	Rasgrp2	5.27907	5.46365	1.63425	1.40592	1.23101	3.53606	4.48134	4.22694	8.19736	6.38599	8.0145	2 (down)
NM_029360	Tm4Sf5	2.39217	1.49144	0.721291	0.421327	0.636877	1.29959	0.992563	1.06084	2.59822	2.06466	2.75585	2 (down)
NM_175687	A230050P20Rik	5.47541	4.89576	1.55542	1.74556	1.81237	2.8194	2.8731	2.77818	7.28758	6.26311	7.72191	2 (down)
NM_009337	Tcl1	12.6021	12.5073	4.95216	3.11157	3.04865	14.308	10.9724	9.36762	17.1415	16.9704	15.4773	2 (down)
NM_053273	Ttyh2	12.0364	11.6615	3.66763	3.27888	3.62096	2.40298	2.53226	2.47915	11.1953	11.1545	11.9148	2 (down)
NM_001110831	Dnpep	8.26926	4.54733	1.77937	1.36813	3.11624	2.1527	3.92995	3.27402	4.69229	7.12911	7.68309	2 (down)
NR_027652	Meg3	11.4402	11.4286	2.77336	2.9602	3.23877	4.98752	5.04835	5.83694	14.0833	13.827	14.3926	2 (down)
NM_016854	Ppp1R3C	0.646411	0.804147	0.251788	0.215232	0.356593	0.136134	0.123352	0.157526	1.14081	1.24021	1.34821	2 (down)
NR_015489	2900041M22Rik	0.922629	0.62749	0.0665556	0.292041	0.440348	0.416766	0.293958	0.433465	0.739099	0.757079	0.67568	2 (down)
NM_146189	Mybpc2	1.19133	1.45241	0.492078	0.436207	0.475281	0.307816	0.53798	0.446648	2.26807	2.06059	1.80187	2 (down)
NM_008795	Cdk18	16.3764	16.3999	3.91216	4.82871	4.717	4.77504	5.13679	5.38577	20.435	18.611	19.5076	2 (down)
NM_001127576	Meioc	4.87137	4.47656	1.86799	1.78232	1.94095	0.983212	1.16076	1.04243	5.84417	5.86334	5.50598	2 (down)
NM_001033408	Rbm44	2.43141	2.5236	1.24607	1.36497	1.03418	1.16598	0.999394	0.956737	2.76261	2.34205	2.3638	2 (down)
NM_145070	Hip1R	3.36537	2.57546	0.965349	0.971208	0.911089	1.65622	1.3399	1.72564	3.40738	3.32256	3.2614	2 (down)
NM_052993	C1Galt1	12.0772	12.3997	5.87371	4.98528	5.54743	10.2408	9.80682	10.0168	15.2224	16.4349	14.0223	2 (down)
NM_026418	Rgs10	1.10081	1.33667	0.492982	0.586177	0.311048	0.793753	0.862013	0.329692	1.42647	2.50642	1.82408	2 (down)
NM_001013784	Ccdc92B	3.22319	2.87469	0.722469	0.887808	1.05208	1.56633	1.41501	1.47695	3.8419	3.85583	3.50636	2 (down)
NM_001271540	Myh14	1.13697	1.71123	0.529104	0.397361	0.523118	0.718828	0.21171	0.767844	2.42767	2.31437	2.53118	2 (down)
NM_025572	2610528J11Rik	2.08637	2.8278	0.622985	0.353651	0.786008	1.25337	0.459433	1.19763	8.41364	9.21014	8.97757	2 (down)
NM_080467	Atp6V0A4	2.96873	2.5875	1.08385	0.929417	0.706254	1.29602	1.28794	1.43028	3.20592	3.21513	3.4138	2 (down)
NM_175663	Hist1H2Ba	31.4573	24.4878	12.9282	10.2956	12.1667	12.0123	14.0086	14.0218	51.9394	46.4434	60.7366	2 (down)
NM_001145969	Rwdd2A	3.46966	3.16328	1.29542	1.09586	1.43519	1.14199	1.4177	1.59562	2.96705	3.50021	2.7349	2 (down)
NM_028071	Cotl1	13.3153	13.3043	3.76318	4.14081	3.78238	5.87011	6.17811	6.33553	27.5606	24.5124	25.1563	2 (down)
NM_012050	Omd	9.78564	15.298	7.07464	8.38253	7.3751	7.9069	7.41268	8.14188	16.5473	8.81299	11.7308	2 (down)
NM_013834	Sfrp1	84.6588	80.3594	28.6362	28.1694	27.6488	60.7114	60.3414	61.4187	100.575	108.964	100.898	2 (down)
NM_001039494	Tex40	1.32525	0.943307	0.503384	0.428131	0.417073	1.03448	1.17684	1.6419	1.63791	2.01978	2.33022	2 (down)
NM_008081	B4Galnt2	1.2251	1.23449	0.39393	0.469001	0.514807	0.5724	0.524243	0.540769	2.47084	2.34806	2.05981	2 (down)
NM_133686	Qprt	1.26998	1.64405	0.417402	0.480767	0.502259	0.256045	0.409866	0.494393	1.64848	1.55579	1.68183	2 (down)
NM_013907	Fbxw4	1.67052	1.69395	0.686017	0.496897	0.355336	0.425766	0.672588	0.531832	1.86027	1.84733	1.77478	2 (down)
NM_145932	Slc51A	1.77109	1.56039	0.541629	0.528409	0.377105	0.411685	0.419493	0.199889	1.59701	1.63228	1.81443	2 (down)
NM_008185	Gstt1	1.11375	0.884511	0.358262	0.392523	0.211788	0.518483	0.308026	0.718392	4.32174	3.7197	3.06221	2 (down)
NM_018883	Camkk1	0.8972	0.672915	0.216778	0.258941	0.341046	0.323969	0.483629	0.445959	0.954729	0.773826	1.14227	2 (down)
NM_028025	Mageb16	7.39957	8.7687	3.57804	3.71406	4.87225	4.45193	3.42667	3.28198	9.06834	10.6931	10.5545	2 (down)
NM_007467	Aplp1	32.0463	32.9029	9.30788	10.4938	9.72674	9.80122	10.7376	11.7854	36.086	35.4793	36.4779	2 (down)
NM_001309795	Apoc2	2.51171	1.91649	0.935674	0.453233	1.0652	1.09022	0.739078	0.940629	2.4316	2.76844	2.36429	2 (down)
NM_016697	Gpc3	21.0675	21.652	6.92495	6.30478	6.78759	8.15657	9.15989	7.85374	25.1553	25.4691	27.4796	2 (down)
NM_001134300	Nol4L	3.39434	3.76967	0.85628	1.20667	1.24481	1.11633	0.844646	0.803859	4.44661	4.69881	4.40701	2 (down)
NM_177638	Crb3	9.17695	7.95725	2.44842	2.84763	2.76315	3.92171	4.26619	4.19569	15.2866	17.2778	16.2659	2 (down)
NM_029784	Fam81A	14.1717	13.6024	4.81449	5.00245	4.53159	4.47316	4.48873	5.47418	13.7929	13.1718	12.8081	2 (down)
NM_011125	Pltp	29.4708	32.6235	9.67173	9.18255	8.47885	8.26714	10.2372	10.1906	30.2818	30.2618	29.3856	2 (down)
NM_001252685	Smc5	7.58369	6.14812	4.32271	4.79657	4.8539	4.77485	5.47192	4.08893	7.32399	7.83624	6.53434	2 (down)
NM_009593	Abcg1	3.49986	3.37169	1.06624	1.12493	0.99293	1.21902	1.1743	1.0247	4.27362	4.39994	4.50637	2 (down)
NM_026316	Aldh3B1	1.33221	0.714318	0.189029	0.369022	0.51336	0.181878	0.440219	0.520578	1.55237	1.26544	1.82994	2 (down)
NM_178253	Klhdc1	0.569986	0.772494	0.265113	0.150978	0.333875	0.0850109	0.303242	0.309718	0.683099	0.821885	0.794261	2 (down)
NM_008844	Pip5K1C	11.1005	6.08601	2.99776	2.4485	3.32201	2.73255	2.75187	2.39306	7.70196	7.78089	8.99177	2 (down)
NM_001290349	Plcb3	31.4221	30.5512	11.8385	11.1544	10.8347	12.1046	11.9713	12.795	30.3254	29.2592	29.8095	2 (down)
NM_011224	Pygm	1.61939	1.60465	0.540747	0.556893	0.565708	0.365184	0.415226	0.351087	1.86478	2.06466	1.95194	2 (down)
NM_008002	Fgf10	1.30508	1.43139	0.332663	0.263695	0.458209	1.29516	1.01241	1.23254	1.77349	1.50408	1.73808	2 (down)
NM_011610	Tnfrsf1B	4.22476	4.42246	1.39401	1.39557	1.16589	1.50696	1.55285	1.79576	4.81066	4.37724	5.10194	2 (down)
NM_007412	Gpr182	1.20535	0.947914	0.257391	0.276301	0.583603	0.421127	0.30293	0.386688	1.39245	1.12209	1.42417	2 (down)
NM_019432	Tmem37	1.66538	1.46475	0.366517	0.490751	0.650045	0.574709	0.810401	0.41343	1.81264	1.75682	2.24399	2 (down)
NM_001110337	Gprc5C	3.3499	3.11691	0.989925	0.96407	1.34949	0.628634	0.686075	0.613845	3.23994	3.55671	3.43407	2 (down)
NM_028902	Hsf2Bp	6.72232	5.85786	2.29705	2.51593	2.34821	5.526	5.73358	5.84326	7.24107	6.94283	7.43905	2 (down)
NM_001282096	Tjp3	1.43296	1.78128	0.999619	0.321226	0.487361	1.19856	0.861027	5.63568e-05	5.17037	4.12978	3.90697	2 (down)
NM_001136062	Eno3	1.83504	2.75899	0.952427	0.841519	0.743733	1.00672	2.13992	1.14762	2.13483	2.09114	2.53526	2 (down)
NM_028584	Marveld3	0.62386	0.955248	0.286365	0.219356	0.331317	0.570876	0.389502	0.585806	1.00208	1.2964	0.979008	2 (down)
NM_001141921	Lrfn1	1.32456	1.35014	0.265167	0.603509	0.408758	0.516022	0.502333	0.34805	1.913	1.52859	1.08155	2 (down)
NM_007741	Col9A2	2.29649	2.37661	1.08719	0.718079	0.621659	0.662287	0.840157	1.14958	2.98982	2.60746	3.25836	2 (down)
NM_013603	Mt3	2.25507	1.99514	1.02231	0.890585	0.388147	2.58372	2.62658	2.26207	10.9168	9.94762	10.74	2 (down)
NM_144832	Bc017643	1.30558	0.993698	0.487389	0.15544	0.460733	1.31134	1.17573	0.0021996	1.40512	1.85379	1.55613	2 (down)
NM_133214	Smco4	1.33837	1.64279	0.499588	0.632159	0.425415	1.25406	0.687605	1.05217	1.83156	1.36987	1.61663	2 (down)
NM_018784	St3Gal6	0.500461	0.520272	0.19291	0.241997	0.130193	0.318354	0.0811002	0.276042	0.718745	0.45074	0.508377	2 (down)
NM_029035	Spsb1	5.74015	5.6633	1.61531	1.77903	2.08062	2.4467	2.46744	2.75397	8.35002	8.35337	8.96412	2 (down)
NM_183406	Cox6B2	20.0179	6.45706	7.49991	5.86523	4.44246	4.82281	8.71208	9.52205	4.99636	16.0733	16.4622	2 (down)
NM_001177759	Tnfaip8	3.04509	2.10202	0.539196	0.885928	1.09184	1.44599	1.6562	1.06845	3.1693	3.10695	3.47085	2 (down)
NM_001033550	Lrrc8B	1.91907	1.53799	0.310216	0.75051	0.72522	0.468505	0.607849	0.428804	2.78444	2.76927	2.77581	2 (down)
NM_010194	Fes	0.872262	0.849781	0.273939	0.416319	0.344846	0.190154	0.313127	0.274207	0.838501	0.85462	0.911231	2 (down)
NM_177783	Ubr3	8.40532	7.82529	2.2614	2.9437	4.60827	3.80089	4.38962	4.00536	10.5589	10.4516	10.8055	2 (down)
NM_011161	Mapk11	1.55741	1.85385	0.520281	0.677587	0.622285	1.13377	0.611828	0.90281	2.26281	2.2789	2.18912	2 (down)
NM_001114332	Slc16A10	0.927351	0.977796	0.286815	0.256507	0.217883	0.331201	0.296597	0.430533	1.19166	1.23462	1.19773	2 (down)
NM_001271456	Tnip1	13.1139	8.95283	4.36426	5.15042	8.36589	5.39528	8.32691	5.03114	11.1809	11.6701	11.2614	2 (down)
NM_026384	Dgat2	1.51829	1.44913	0.302697	0.424943	0.821821	0.836823	1.14963	0.79552	1.0787	1.37214	1.60391	2 (down)
NM_201230	Fgfr1Op	5.78861	5.96239	2.89521	3.07014	3.31294	4.10532	4.18458	3.8521	7.56189	7.22489	7.06016	2 (down)
NM_025829	Eif4E3	0.819578	0.636591	0.319615	0.279341	0.190603	0.743877	0.511003	0.387316	1.25191	1.46328	1.59631	2 (down)
NM_001112703	Abl1	11.3989	9.29819	2.84945	3.31554	3.4033	4.11043	4.3667	3.42133	8.22943	10.7008	10.1527	2 (down)
NM_001081127	Adamts14	1.03244	0.950003	0.35513	0.354946	0.439405	0.568337	0.540856	0.536952	1.51862	1.46252	1.40921	2 (down)
NM_001290469	Atp1A3	3.00455	2.99046	0.852721	0.957312	1.07682	1.06272	1.54617	1.04943	6.20534	5.63056	5.75094	2 (down)
NM_009023	Rapsn	0.671789	0.561467	0.216272	0.211026	0.204337	0.442386	0.318209	0.27078	0.600627	0.564905	0.748009	2 (down)
NM_026779	Mocos	1.93054	2.27082	0.741538	0.809761	0.768716	0.922251	0.683747	1.09153	4.01969	3.97643	4.11154	2 (down)
NM_028416	Kremen2	0.868806	0.76414	0.424341	0.157849	0.248087	0.15547	0.178267	0.202321	0.898221	0.916285	1.17327	2 (down)
NM_025427	Rgcc	5.17302	4.10072	1.29958	1.06233	2.85301	1.65663	1.53345	1.82488	8.97622	10.4108	11.1526	2 (down)
NM_007763	Crip1	11.0228	11.2132	4.13695	4.24859	5.71114	5.34032	9.25961	6.45372	20.6347	19.205	19.7928	2 (down)
NM_001293637	Nek1	1.38849	2.18352	1.05467	0.893084	0.680304	0.681622	0.467983	0.265903	1.96774	2.39474	2.17009	2 (down)
NM_013415	Atp1B2	21.7773	20.8581	6.72214	6.55434	6.10569	6.86793	6.51608	7.0683	30.8211	32.8302	32.0783	2 (down)
NM_008208	H2-T3	1.38571	1.14896	0.470382	0.765565	0.462731	0.753919	1.11423	0.627941	1.36369	1.3329	1.66174	2 (down)
NM_027521	Hmha1	1.82057	2.18211	0.764051	0.711726	0.946603	1.06665	0.888662	0.949791	4.56113	4.13647	4.62824	2 (down)
NM_008600	Mip	1.65276	1.43114	0.570064	0.575873	0.501233	1.03972	1.38729	1.29897	1.5007	1.49729	1.43117	2 (down)
NM_138587	Fam3C	21.091	19.5727	10.8399	8.98521	9.52406	15.9675	15.8106	14.2318	24.4136	26.1314	25.0767	2 (down)
NM_024169	Fkbp11	6.61684	5.89737	2.50663	2.43521	2.05339	2.95011	2.60203	3.26444	8.88039	8.52291	8.91102	2 (down)
NM_177005	Glt1D1	14.4222	14.4274	5.02022	6.21862	6.44907	7.79281	7.83	6.41304	17.1899	16.6348	16.9101	2 (down)
NM_201374	Ccdc155	0.589914	0.80278	0.212244	0.320324	0.291544	0.48242	0.529535	0.424999	0.839086	0.927215	1.0491	2 (down)
NM_025911	Ccdc91	7.58166	7.44245	3.16757	3.56483	4.01505	5.01468	4.97663	5.01505	8.73511	7.19177	7.61335	2 (down)
NM_021447	Trim54	0.879497	0.949737	0.258787	0.336619	0.570575	0.359901	0.310305	0.489663	1.16648	1.33292	0.822275	2 (down)
NM_026813	Ppp6R2	2.3208	2.44882	1.09964	0.783506	0.95848	1.07948	1.01728	0.752144	3.17859	2.90675	2.97635	2 (down)
NM_145523	Gca	5.7839	6.06998	2.79976	2.42656	2.72664	4.58889	4.10741	3.71502	8.27911	9.18489	8.16665	2 (down)
NM_175498	Pnma2	3.58119	3.34661	1.48363	1.47713	1.58061	1.73951	1.7914	2.04017	4.62051	5.3007	5.21173	2 (down)
NM_133772	Ssbp4	23.8226	21.1077	8.2473	8.04472	7.1701	9.58797	11.2406	10.8458	29.0521	25.9863	30.6017	2 (down)
NR_003633	Meg3	6.2609	5.89006	2.16073	1.95881	2.26033	3.8737	4.05602	4.15259	7.55358	7.76678	7.98385	2 (down)
NM_028651	Tmtc4	4.42985	4.183	1.91411	1.73874	2.30488	2.45199	2.30747	2.09987	4.91088	4.76393	4.97156	2 (down)
NM_028034	Tdrd12	11.9807	14.0272	6.40269	6.22105	7.50427	9.54383	9.64578	9.22731	20.6684	20.9363	21.0047	2 (down)
NM_001309528	Sgsm1	1.88101	1.77178	0.81676	0.576833	0.758432	0.785179	0.635899	0.88662	1.81005	1.53221	1.86182	2 (down)
NM_008591	Met	0.630613	0.661028	0.311872	0.27509	0.20773	0.551827	0.514798	0.422147	1.05858	1.00566	0.883532	2 (down)
NM_017377	B4Galt2	1.29788	1.08681	0.383168	0.407622	0.591435	0.73673	0.904411	0.627016	1.73391	1.60718	2.01796	2 (down)
NM_030556	Slc19A3	0.954668	1.23926	0.548993	0.34386	0.305655	0.297605	0.46887	0.338152	1.456	1.19812	1.54287	2 (down)
NM_009335	Tfap2C	27.9085	26.4311	8.80348	9.3127	9.49146	12.5622	12.8013	12.7532	30.8461	33.0066	33.3903	2 (down)
NM_011889	Sept3	5.02252	4.861	1.84861	1.79884	1.68729	2.48367	2.38788	2.64003	5.6898	5.68937	5.75217	2 (down)
NM_001166503	Slc39A11	3.77238	3.87878	1.62909	1.32321	1.07682	0.820116	0.817446	0.865205	4.02926	3.90684	3.65875	2 (down)
NM_001081156	Trnp1	2.32333	1.99583	0.766273	0.644601	0.674031	0.635821	0.855256	0.899822	2.06753	2.16021	2.46125	2 (down)
NM_197996	Tspan15	2.09904	2.19602	0.655875	0.787235	0.966652	0.795886	0.698715	1.04791	3.02588	3.32138	3.1044	2 (down)
NM_027251	2010107G23Rik	1.58552	1.37692	0.603291	0.490648	0.664921	0.604773	0.788873	0.956667	2.16131	2.46526	2.29477	2 (down)
NM_028841	Tspan17	1.37776	1.62719	0.339164	0.523915	0.747767	0.435372	0.693175	0.651167	1.61071	1.92649	1.92927	2 (down)
NM_023670	Igf2Bp3	25.8638	24.0285	9.09387	8.9919	9.14603	18.8506	19.4607	18.5221	35.2816	38.3545	36.5395	2 (down)
NM_019699	Fads2	46.6824	44.151	16.1233	17.6125	17.033	20.7372	19.4648	21.4279	47.6514	46.0991	45.6754	2 (down)
NM_001195485	Srsf7	7.17378	3.16683	3.42106	2.06361	2.33632	4.4124	4.18796	5.9811	9.41864	7.85311	7.12157	2 (down)
NM_001013811	Fam169B	3.03749	3.59462	1.2362	1.76075	1.15305	1.93243	2.50983	2.13188	3.21048	3.80384	3.16913	2 (down)
NM_001081441	Wdr86	1.8572	0.963752	0.510143	0.592758	0.619599	1.19215	0.952881	0.778511	1.78369	2.31574	2.19508	2 (down)
NM_177722	Mcmdc2	0.584695	0.829497	0.496258	0.387813	0.359238	0.556556	0.599742	0.910764	1.07122	0.899265	0.655314	2 (down)
NM_001310682	Prkcd	4.56413	3.30242	2.77789	2.15716	2.01705	2.87817	3.82198	3.55576	4.05326	5.91608	5.3976	2 (down)
NM_134079	Adk	11.4963	11.0181	5.34732	5.88178	5.95051	9.49024	9.4479	8.48909	13.4574	12.151	12.2081	2 (down)
NM_001166218	Zfp712	0.964126	1.20287	0.874223	0.590041	0.6385	0.779736	0.754206	0.739456	1.288	1.62872	1.18817	2 (down)
NM_023047	Dpysl5	4.05313	4.09251	1.37943	1.47639	1.63303	2.08487	2.0858	2.35214	5.17763	4.7449	5.46959	2 (down)
NM_009752	Glb1	37.368	32.2313	14.4443	16.5105	14.4997	17.364	16.9392	15.0674	42.3127	48.8747	45.2788	2 (down)
NM_001110252	Hpn	1.39427	1.33551	0.576497	0.30607	0.653168	0.378728	0.476555	0.347857	3.02048	2.26359	2.74237	2 (down)
NM_018777	Cldn6	22.2528	21.0278	6.70591	8.6556	7.22221	12.068	11.0899	11.6166	60.4706	60.8278	56.9473	2 (down)
NM_033073	Krt7	3.96752	4.3623	1.66041	1.32303	2.01335	1.11891	1.27589	1.13651	5.23931	4.47606	4.54351	2 (down)
NM_008090	Gata2	2.36933	2.42183	0.565526	1.08018	0.83718	1.79067	1.80034	1.87811	4.46065	4.25808	4.43871	2 (down)
NM_175543	Rab11Fip4	13.35	11.4611	4.69875	5.35681	4.86173	4.0558	4.40773	4.55672	13.4344	14.0707	15.5248	2 (down)
NM_013850	Abca7	3.12253	3.14762	1.20935	1.26714	1.048	0.847042	0.730832	0.870414	3.38928	3.29506	3.2934	2 (down)
NM_172740	Zfp420	1.25216	1.22961	0.923938	0.854129	0.742525	0.971678	0.782699	0.737265	1.09841	1.42388	1.17279	2 (down)
NM_001167921	Gtf2E2	12.3291	10.595	7.13562	5.99283	6.68492	6.5198	8.35754	8.05033	20.9968	21.8461	16.0036	2 (down)
NM_026555	Rcn3	14.9548	14.7584	5.85526	5.85985	5.59096	7.60646	7.75023	8.73777	16.9944	13.1171	16.7979	2 (down)
NM_001164040	Ly6E	36.4715	34.5333	12.4807	12.5894	12.1251	15.8501	15.3743	18.5127	35.3529	31.3211	33.1248	2 (down)
NM_009944	Cox7A1	40.048	34.3379	15.9441	17.4117	15.9093	8.64242	11.3187	11.4794	33.1761	38.7087	42.6231	2 (down)
NM_025998	Nkain1	26.1009	26.1791	10.0451	9.94185	9.62533	11.6925	11.8052	13.2199	36.6445	38.0248	36.6367	2 (down)
NM_001033443	Cdkl4	0.805586	0.784784	0.328769	0.321234	0.296889	0.343425	0.294078	0.286152	0.98105	0.944892	1.4351	2 (down)
NM_001289514	Tbc1D1	16.4968	15.0228	6.8944	6.9479	7.28937	8.63072	7.97797	8.1431	18.1856	20.6762	20.9228	2 (down)
NM_021344	Tesc	4.07832	4.00456	1.20355	1.70837	2.23004	1.162	1.52834	1.25733	6.04759	6.87558	7.00113	2 (down)
NM_026640	Fam111A	7.75854	8.16011	4.79809	4.43393	4.75097	4.56015	4.84046	5.02406	8.79782	9.51283	9.00567	2 (down)
NM_011976	Sema4G	6.95729	6.25885	2.5656	2.46127	2.32204	1.96757	1.92171	2.08834	10.6817	10.1904	10.1791	2 (down)
NM_177572	Rimkla	0.630544	0.577401	0.182836	0.218441	0.345135	0.478058	0.457563	0.406587	0.716933	0.780973	0.944521	2 (down)
NM_001199785	Zfp839	2.20038	3.13158	1.39059	0.763706	1.04345	1.36704	0.296952	0.714095	2.98121	2.79466	2.87415	2 (down)
NM_001160399	Ccdc112	6.34543	6.48571	3.85372	4.10206	3.8932	4.5685	4.6718	4.45783	7.66753	7.26567	6.31229	2 (down)
NM_178381	Ano9	6.44798	5.06239	2.31961	2.56513	2.88482	2.98987	2.49008	2.64148	7.06259	7.89785	7.50949	2 (down)
NM_011189	Psme1	93.0898	95.1122	48.3161	49.6569	51.2065	51.9666	55.8937	47.4874	90.9209	96.1744	94.4286	2 (down)
NM_001013756	Grhl3	13.837	15.1689	5.73065	6.07153	5.99576	6.16177	5.5998	5.22164	15.8871	16.0092	16.2681	2 (down)
NM_001290572	Ralgps1	1.55534	1.04202	0.550984	0.367308	0.41008	0.320975	0.535341	0.530231	1.15941	1.33035	1.57367	2 (down)
NM_172532	Aldh5A1	3.23924	3.36669	1.00538	1.365	1.44018	1.22919	1.16129	1.23027	3.54617	3.65448	3.29525	2 (down)
NM_025904	Yae1D1	6.93305	8.03154	4.682	4.80042	4.75076	6.17192	6.58844	6.75625	8.54987	8.74813	8.77885	2 (down)
NM_007548	Prdm1	3.39484	3.19829	1.17192	1.26121	1.30636	2.2959	2.17155	2.25863	3.06507	3.2707	3.51117	2 (down)
NM_001164628	Arhgap8	12.2037	11.8386	5.34072	3.77964	5.43065	5.09656	7.60836	7.07457	24.1109	19.9762	21.805	2 (down)
NM_011692	Vbp1	16.8315	13.8832	12.927	7.77622	10.0144	12.5495	12.4387	12.9757	17.6987	15.3788	10.7611	2 (down)
NM_177583	Aph1B	0.404826	0.39317	0.288622	0.123448	0.178758	0.207885	0.300272	0.279782	0.427337	0.432271	0.415145	2 (down)
NM_001290466	Hist1H2Bp	92.6721	74.9362	51.3616	50.5716	54.9229	47.2617	53.1379	53.1467	90.2774	97.0419	113.838	2 (down)
NM_178644	Oaf	2.59611	2.67119	0.923571	1.11024	0.855337	0.939187	0.731045	1.08463	3.53607	3.0424	3.30574	2 (down)
NM_207708	Syngr1	3.84064	3.87548	1.40086	1.51808	1.46177	1.60343	1.41729	1.52738	4.09929	3.6484	4.08079	2 (down)
NM_013472	Anxa6	16.0035	16.3088	5.39376	7.89333	7.66376	9.86833	12.7157	11.796	22.5636	20.4748	22.7618	2 (down)
NM_025314	Dtd1	4.76111	3.99902	2.03394	2.39316	2.22099	4.69699	4.85393	4.46285	7.58465	6.13001	6.47419	2 (down)
NM_007793	Cstb	94.8238	86.9837	40.4699	38.2117	35.1328	42.6717	41.4938	39.9656	107.087	118.808	120.85	2 (down)
NM_029734	Wdyhv1	5.63015	6.15762	2.87676	2.40895	2.84711	4.46716	4.31858	4.13727	7.67996	6.99232	8.05924	2 (down)
NM_178391	Setmar	2.54404	2.97785	1.16089	1.54368	1.47512	1.45291	1.93986	2.89111	4.46034	5.29463	5.21466	2 (down)
NM_001277904	Tnnt1	6.75314	6.37057	2.61872	3.52799	2.72745	0.309944	2.99718	4.57732	19.1762	15.6033	15.3392	2 (down)
NM_008992	Abcd4	5.87897	5.91721	2.59203	2.58097	2.98431	3.08656	3.06432	3.11375	6.59449	8.01558	8.58158	2 (down)
NM_145621	Camkv	0.777615	1.14951	0.400152	0.296621	0.455921	0.596677	0.554204	0.483377	1.32051	1.16185	0.95314	2 (down)
NM_028778	Nuak2	2.55449	2.30291	0.900413	0.90611	1.11639	1.40758	1.17161	1.21059	4.43014	4.56389	4.35682	2 (down)
NM_145144	Aif1L	2.01847	1.85264	0.680744	0.776007	0.937228	1.52645	1.50052	1.46211	3.19426	3.04351	3.86652	2 (down)
NM_019966	Mlycd	1.71382	1.11762	0.570719	0.597079	0.654505	0.764537	0.999018	0.530623	2.89539	2.10743	2.93062	2 (down)
NM_145475	Cerk	1.48554	1.23414	0.569776	0.450929	0.409706	0.729586	0.628752	0.524892	1.60907	1.76653	1.70674	2 (down)
NM_177128	Iqcb1	6.67304	5.62863	4.13064	4.21739	4.0603	5.50649	4.85814	4.22949	7.76609	8.08521	7.73392	2 (down)
NM_023842	Dsp	3.17638	3.02405	1.44866	1.59824	1.68467	1.89155	2.08139	1.9716	7.07079	7.20356	6.97447	2 (down)
NM_008430	Kcnk1	2.34588	2.54921	0.830783	0.919563	1.06347	3.10653	2.75028	3.12367	5.65595	5.40561	5.22272	2 (down)
NM_175184	Mvb12B	1.37919	1.34555	0.533396	0.529534	0.449169	0.969233	0.771311	0.911419	2.68999	2.68567	2.80235	2 (down)
NM_030139	Zfp449	1.74607	1.56382	1.20774	0.974696	1.03539	1.73493	1.53006	1.56348	1.73543	1.84458	1.76497	2 (down)
NM_001111277	Eif2B3	22.0391	20.0754	12.7567	11.8016	11.6905	12.5154	12.6964	13.1489	20.6514	20.8305	22.7676	2 (down)
NM_009451	Tubb4A	1.62648	1.77259	0.573836	0.80323	0.704479	0.956465	1.34985	1.16819	4.84309	4.35294	4.35389	2 (down)
NM_011498	Bhlhe40	31.1406	28.6944	12.1286	12.4155	12.425	10.5844	12.5513	11.8841	35.8744	40.058	39.8248	2 (down)
NM_001163030	Adgre5	9.76807	10.7812	3.52761	4.62286	3.23883	3.29259	2.88341	5.82847	15.0309	18.6974	17.9312	2 (down)
NM_019626	Cbln1	3.37168	3.35511	1.23703	1.29701	1.30556	2.46625	2.54949	2.67722	5.59082	4.51812	4.94497	2 (down)
NM_013675	Sptb	0.796773	0.835887	0.306644	0.3607	0.314946	0.391148	0.398873	0.399945	1.17508	1.05861	1.2428	2 (down)
NM_201353	Slc6A7	1.47457	1.4148	0.659874	0.498868	0.528879	0.514373	0.439026	0.535813	1.57678	1.80299	1.85741	2 (down)
NM_010174	Fabp3	667.688	768.874	330.613	366.627	356.094	254.063	263.165	264.195	1118.55	996.386	1099.67	2 (down)
NM_010360	Gstm5	4.94375	4.11669	1.82658	2.38691	2.91367	3.12479	3.90012	3.55947	5.43708	5.48867	4.34356	2 (down)
NM_008004	Fgf17	2.96533	2.92986	1.2411	0.857899	1.09924	2.83692	2.96704	2.58967	3.34708	3.24078	2.93287	2 (down)
NM_001025245	Mbp	2.03979	1.8691	0.901386	0.809988	0.95854	0.856388	0.779101	0.863404	2.28219	2.71112	2.96732	2 (down)
NM_178886	Ldlrad3	8.57324	8.12093	3.83812	3.20126	3.72247	4.3244	4.49013	4.88844	7.54442	8.70002	8.15743	2 (down)
NM_025336	Chchd3	65.7776	67.8581	46.5859	42.5346	43.3521	64.9264	70.6235	66.6077	93.0359	94.8004	89.1724	2 (down)
NM_001310429	Gpr161	0.856537	0.78103	0.399049	0.000577981	0.416043	0.60698	0.607219	0.0510138	1.16791	1.33867	0.129953	2 (down)
NM_028994	Pck2	5.33918	4.77253	1.83482	2.05616	2.12459	1.9626	2.00084	2.01995	6.25572	5.84521	6.43186	2 (down)
NM_008886	Pms2	7.48821	6.14131	3.10759	3.11242	3.49348	4.91865	4.86282	4.81377	7.16765	6.08109	6.92312	2 (down)
NM_144514	Commd1	23.2143	24.3011	13.8502	13.9299	12.099	15.2845	15.0912	13.7185	22.985	25.7081	24.921	2 (down)
NM_011565	Tead2	58.6732	44.3278	22.4304	14.737	19.4477	30.6728	30.3775	20.6442	70.5254	67.0255	71.8197	2 (down)
NM_144908	Galnt11	6.79745	6.59051	3.54111	3.88132	3.24938	3.32416	3.5025	3.54485	6.17028	7.75758	6.96899	2 (down)
NM_146114	Dclre1C	4.43607	6.60966	3.33144	3.89058	2.95107	3.65398	2.99987	4.17879	4.88318	6.47747	5.57416	2 (down)
NM_029001	Elovl7	3.92805	3.77107	1.54164	1.55887	1.78127	1.68963	1.76698	1.61022	4.43597	5.13903	5.29506	2 (down)
NM_031374	Tex15	5.61326	5.34326	3.61603	3.21651	3.91157	4.45518	3.78901	4.3834	7.98173	8.43761	7.25267	2 (down)
NM_010546	Ikbkb	0.92024	1.1194	0.462421	0.423388	0.491475	0.705323	0.574232	0.318975	1.03192	0.834762	1.36325	2 (down)
NM_027052	Slc38A4	73.3875	70.2764	34.7525	33.6204	34.2997	39.379	37.2556	37.639	82.4107	82.9218	83.8775	2 (down)
NM_001195565	Camta1	5.08389	4.88452	1.61539	2.02291	1.76777	2.08031	1.67934	1.96088	5.20563	6.43061	5.57423	2 (down)
NM_133255	Hook2	6.45135	5.60802	3.16535	3.38776	2.88324	6.20991	6.33184	7.64857	8.73085	8.33023	9.52813	2 (down)
NM_011950	Mapk13	6.50486	5.99303	2.50349	3.38046	2.57841	2.72058	2.92936	2.82984	9.23667	9.37278	11.018	2 (down)
NM_011705	Vrk1	3.42339	2.73593	1.51797	1.7955	1.30636	1.77826	2.82768	1.48625	4.19567	4.5638	4.10188	2 (down)
NM_011708	Vwf	1.51262	1.50706	0.668502	0.609076	0.57026	0.896526	1.0128	0.939022	2.84748	2.59722	2.69635	2 (down)
NM_010059	Dmc1	2.65324	3.10881	2.15819	1.1253	1.89668	1.53556	1.1835	1.21004	2.90692	2.77205	4.23934	2 (down)
NM_001033210	Pls1	2.7832	2.49486	1.59157	1.50083	1.39648	2.864	2.55765	2.80418	3.64098	3.87389	4.08679	2 (down)
NM_178845	Zfp277	17.7719	18.7605	13.2382	12.6889	14.1008	15.146	12.6608	11.9762	16.7825	17.4205	19.4653	2 (down)
NM_001291292	2210011C24Rik	3.16267	1.87203	1.41651	1.12314	0.695039	1.41869	0.825434	1.84178	5.16204	4.12653	3.68736	2 (down)
NM_001038621	Rabgap1L	1.72126	1.89086	1.11789	1.08737	1.18963	1.54049	1.48285	1.51208	2.00663	1.94785	1.80704	2 (down)
NM_194061	D630045J12Rik	2.55564	2.66194	1.10443	1.28335	1.24125	2.17827	2.44674	2.67741	5.24099	5.40222	5.34438	2 (down)
NM_019578	Extl1	1.88692	2.00498	0.932738	0.656872	0.77622	0.472021	0.618752	0.451639	2.39521	2.7306	2.70546	2 (down)
NM_001045518	Fam83B	0.801129	0.630237	0.412712	0.468342	0.276496	0.639629	0.65207	0.692897	1.24839	1.5668	1.47134	2 (down)
NM_001146211	Mrps10	13.2537	11.7872	6.89071	5.86761	7.94633	9.03041	8.60221	7.32203	12.1598	12.9004	14.7978	2 (down)
NM_008860	Prkcz	5.44537	5.83022	2.28387	2.33331	2.51423	1.56645	2.42276	2.66724	5.75289	5.58226	5.28145	2 (down)
NM_178362	Sorbs1	2.41267	2.60163	0.962611	0.934904	0.850189	1.36235	1.44537	1.92954	4.32648	4.51078	3.96209	2 (down)
NM_021397	Zbtb32	4.18363	4.43538	1.93209	1.55157	1.77898	2.49463	2.37437	2.89021	4.702	4.32994	4.91604	2 (down)
NM_019423	Elovl2	3.15113	3.07555	1.7789	1.47024	1.28225	2.14399	1.63665	1.87755	3.55488	3.87031	3.38012	2 (down)
NM_016780	Itgb3	0.775642	0.770072	0.303724	0.366062	0.279947	0.264483	0.29734	0.204947	0.799168	0.715005	0.773603	2 (down)
NM_199016	Enpp4	1.83506	1.82096	0.875085	1.06718	0.970623	1.57682	1.24553	1.20063	2.13717	2.46369	1.92671	2 (down)
NM_001135198	Ccdc36	0.782928	0.332483	0.248817	0.400408	0.262544	0.464186	0.516213	0.556706	0.919614	1.03386	1.01111	2 (down)
NM_029186	Mfsd13A	22.0898	21.2659	7.89365	8.29231	8.03575	6.37	6.91346	8.01498	23.4268	22.043	23.5758	2 (down)
NM_175187	Tmem161B	3.29816	2.50971	0.998793	1.65482	1.53257	2.25062	1.81092	2.40836	3.11246	3.25758	3.63773	2 (down)
NM_021568	Pcbp3	5.7386	7.27508	2.47316	2.54926	2.63221	4.41698	4.04025	4.06802	8.06146	7.92028	8.23056	2 (down)
NM_001316322	Ldhb	71.6018	68.344	33.9662	32.4711	35.5306	43.3353	47.6411	43.0649	165.796	159.036	168.599	2 (down)
NM_172658	Slco4C1	1.47227	1.65877	0.619973	0.830456	0.618878	1.27728	0.867962	1.18813	1.72908	1.20406	1.55052	2 (down)
NM_025960	Trappc6A	5.72019	4.27266	2.3128	1.87312	2.0685	1.11853	1.20171	1.80546	6.13138	4.06689	4.93745	2 (down)
NM_153788	Acap1	1.84008	1.5803	0.681814	0.782539	0.708174	1.01597	1.21934	1.21153	1.53212	1.46736	1.58615	2 (down)
NM_198831	Mrpl48	20.9663	17.6012	11.3814	10.2309	11.8296	13.1344	12.5189	13.6438	18.6882	18.0682	18.878	2 (down)
NM_025364	Sarnp	176.852	189.477	135.33	123.414	130.711	142.564	148.066	132.879	176.344	184.967	162.098	2 (down)
NM_008086	Gas1	0.585933	0.54291	0.280048	0.182438	0.188837	0.435678	0.300456	0.280293	0.709035	0.784718	0.589524	2 (down)
NM_207176	Tes	19.1031	20.8845	11.3248	11.9086	11.7088	16.1062	15.2617	15.1047	35.4339	34.8908	35.5052	2 (down)
NM_010291	Gjb5	11.3893	10.9641	4.91013	4.94153	3.98643	4.92247	4.66514	4.84089	15.7127	18.0694	16.1073	2 (down)
NM_028039	Esco2	37.7785	38.5036	27.7934	22.5922	25.4612	35.4238	38.8315	42.2358	49.2874	42.3882	40.0517	2 (down)
NR_028261	Rian	69.4061	67.8282	27.2223	26.8893	27.0746	48.7505	47.5098	46.5855	70.5819	70.8667	70.5873	2 (down)
NM_009708	Rnd2	14.5244	10.839	5.79787	5.41223	7.32515	5.97532	6.73911	5.15061	13.321	14.4959	13.8492	2 (down)
NM_008126	Gjb3	54.4674	49.9459	23.4723	24.4146	24.2898	23.993	26.1598	25.1195	51.3584	54.3076	57.5399	2 (down)
NM_008629	Msi1	16.0499	15.5265	5.81471	6.22632	6.24472	4.20546	5.20349	4.83016	21.507	18.7154	21.8735	2 (down)
NM_001252189	Epn2	11.5412	10.2889	4.48912	5.24265	4.90015	6.06895	5.3494	4.82388	9.99344	9.58302	11.4178	2 (down)
NM_031878	Smarcd2	28.7181	24.5475	13.179	13.3573	13.6294	16.852	17.4374	12.9899	25.5102	27.251	26.4369	2 (down)
NM_146026	Prr15L	2.85212	2.50388	1.24579	1.18286	1.11549	1.42115	0.707867	1.31391	5.03374	4.56398	4.56856	2 (down)
NM_145209	Oasl1	0.884962	0.818552	0.483243	0.294919	0.437366	0.193647	0.217108	0.322565	0.933956	0.858239	0.890748	2 (down)
NM_023202	Ndufa7	142.238	147.885	70.63	71.2121	75.0867	58.0306	60.2182	68.1457	148.16	137.383	152.194	2 (down)
NM_008027	Flot1	17.1701	18.5208	8.05634	8.71605	9.45923	5.84623	5.75567	6.67681	18.624	16.4806	19.3924	2 (down)
NM_011584	Nr1D2	3.43313	3.709	2.01889	1.98242	1.93042	3.03576	3.30332	3.14542	3.62173	3.48295	2.95072	2 (down)
NR_031759	Syce2	18.5945	21.034	11.906	12.8116	16.1062	18.9459	17.1565	18.8266	24.8538	26.5763	27.5529	2 (down)
NR_028265	Mirg	31.2433	31.4199	14.1086	12.7776	14.5783	23.4899	21.7923	22.315	36.6954	36.547	36.1003	2 (down)
NM_011804	Creg1	10.0181	9.68449	4.46773	4.87354	4.71356	2.7871	3.31415	3.08296	10.774	10.4396	9.42231	2 (down)
NM_011204	Ptpn13	3.88886	4.02077	1.92159	1.97509	2.16371	3.01773	2.82838	2.70504	5.18762	5.70203	5.219	2 (down)
NM_013493	Cnbp	42.5697	37.7234	24.8429	29.2188	23.3919	44.5627	44.3776	35.6821	55.7784	64.7856	65.2554	2 (down)
NM_010062	Dnase2A	21.4457	19.9788	9.98166	8.80496	9.35514	8.73667	10.5738	9.17122	26.7156	22.391	24.6469	2 (down)
NM_023514	Mrps9	24.2759	19.8468	13.6523	14.0785	13.5533	15.833	16.9307	15.4659	21.5915	22.3	21.7853	2 (down)
NM_176832	Spire1	2.84113	3.89084	1.5582	2.54501	1.11749	3.09439	1.94877	3.62689	4.90337	3.82676	3.7751	2 (down)
NM_013610	Ninj1	8.31814	7.88329	3.68139	4.05994	3.86364	2.41858	2.06618	2.83854	8.23953	8.99958	8.295	2 (down)
NM_023627	Isyna1	43.739	48.5131	20.837	18.5466	20.9061	35.9288	38.1396	44.8463	66.3103	61.2934	67.7489	2 (down)
NM_026257	Ubxn11	2.42536	1.83771	1.28096	0.923733	1.263	1.22046	1.72103	1.62062	4.19629	3.08243	3.02635	2 (down)
NM_146028	Stac2	6.26087	6.02355	2.74254	2.03668	2.60202	1.7789	2.20304	1.78425	7.54255	8.08227	8.19657	2 (down)
NM_009727	Atp8A1	2.88024	2.58971	1.21561	1.24037	1.30874	1.31028	1.44747	1.4454	2.76091	2.92976	2.75974	2 (down)
NM_001162996	Eml2	7.4327	7.82119	3.75763	4.02824	3.99429	2.81435	2.77605	2.64668	7.46356	7.7891	8.45669	2 (down)
NM_178639	Sfxn5	1.2028	1.20359	0.624015	0.465746	0.62114	0.910084	0.855614	0.965127	1.61246	1.91971	1.79687	2 (down)
NM_028404	Top1Mt	4.00461	3.70158	2.48258	1.75646	2.32346	2.45414	3.2604	2.55447	4.15918	4.29928	3.92645	2 (down)
NM_025873	Trit1	8.97203	10.2145	5.66313	5.67176	5.91883	5.5871	5.53115	5.50365	10.7435	11.4256	10.19	2 (down)
NM_174850	Micall2	2.6256	2.67382	1.25632	1.16699	1.11547	0.64535	0.852859	1.33205	3.40312	3.29861	3.82587	2 (down)
NM_146256	Hpdl	1.67415	1.29178	0.738959	0.667602	0.724053	0.922119	0.698018	1.01432	1.66555	1.9894	1.81753	2 (down)
NM_001162970	Aim1L	2.67607	2.72116	1.16403	1.26449	1.066	0.960503	0.970885	1.11298	3.63514	3.59407	3.77806	2 (down)
NM_001253716	Msra	4.05109	4.58859	2.25928	1.9734	1.87585	3.21469	2.78753	2.90139	4.59223	4.80863	3.55185	2 (down)
NM_172898	Kirrel2	3.21962	3.24197	1.27072	1.34628	0.984926	1.73515	1.65096	1.84751	2.94816	3.35427	3.46164	2 (down)
NM_013529	Gfpt2	22.4669	21.2307	10.1765	11.6282	10.3086	17.161	17.4258	16.0363	28.1974	30.3336	30.4428	2 (down)
NM_148935	Foxn4	1.4677	1.37446	0.775318	0.56473	0.505712	1.21921	1.42242	0.959456	4.46957	3.54843	4.88189	2 (down)
NM_030609	Hist1H1A	1025.92	1057.21	617.662	620.291	603.138	714.932	784.185	875.407	1101.26	1068.66	1149.16	2 (down)
NM_025436	Msmo1	31.6948	29.4038	15.242	13.6725	14.8241	25.1508	21.9068	24.2989	54.1792	60.8606	58.5101	2 (down)
NM_009387	Tk1	46.9821	41.6724	22.1868	20.8295	21.948	19.6535	19.5379	22.164	41.2139	43.8548	48.7161	2 (down)
NM_008095	Gbas	8.96778	8.75718	4.3868	5.00067	5.06799	4.1406	4.08019	4.1472	7.51206	9.93735	8.63166	2 (down)
NM_001048167	Map6	1.42878	1.28924	0.501765	0.612495	0.497162	1.31073	1.25253	1.55899	1.80975	1.45514	1.93496	2 (down)
NM_144844	Pcca	5.54196	5.88791	3.58128	3.84675	3.80982	3.00634	3.06454	3.04967	6.4061	6.01924	6.28503	2 (down)
NM_011785	Akt3	5.38249	5.42381	3.19972	2.83155	3.0443	4.10531	3.58294	4.26027	8.07449	8.04441	7.01631	2 (down)
NM_001033375	A230046K03Rik	20.7456	23.8891	14.8995	15.7614	16.091	17.806	17.1126	16.4197	22.3602	20.1675	20.5243	2 (down)
NM_027242	Ppp1R35	31.0169	27.1442	12.9873	12.8857	14.3838	14.3861	18.2122	20.9512	25.2047	30.8751	29.1819	2 (down)
NM_001101535	Ccdc8	2.56762	2.44173	1.39569	1.05766	1.2985	1.7832	1.89914	1.37663	3.09992	3.17439	3.93605	2 (down)
NM_001039692	Arhgap12	6.21267	5.50902	3.14532	3.51276	3.86456	4.25098	3.95788	3.47662	6.69067	5.46951	5.86113	2 (down)
NM_001297554	Apela	50.5729	55.2493	29.2236	31.122	35.754	48.3292	49.2626	44.2715	50.0762	60.8282	51.4457	2 (down)
NM_153526	Insig1	39.5844	39.4367	15.5153	15.2037	15.6257	16.3971	16.1222	14.2408	35.5148	38.7924	38.9504	2 (down)
NM_184109	Rtl1	0.851169	0.793012	0.390943	0.397538	0.590295	0.82585	0.60475	0.938802	1.45923	1.68223	1.47534	2 (down)
NM_027412	Ttc9C	16.6061	14.3681	9.28011	8.3792	8.73729	9.05366	9.60544	10.1624	14.8526	16.1679	14.7975	2 (down)
NM_001015046	Rap1Gap2	2.25003	2.1319	0.952724	1.03106	0.958942	1.53659	1.30568	1.63949	2.94832	3.56424	3.40778	2 (down)
NM_008915	Ppp3Cc	2.0008	1.77832	0.632572	0.622045	0.898874	0.610344	0.721902	0.91456	2.51401	1.43409	2.33023	2 (down)
NM_007511	Atp7B	1.46508	1.55308	0.775809	0.826659	0.806214	0.937557	0.870579	0.76757	1.89648	1.98624	1.86963	2 (down)
NM_148924	Zfp263	10.6102	10.7618	5.84995	6.18162	5.61941	6.1026	7.0148	6.49832	9.50836	10.5556	9.98145	2 (down)
NM_029277	Arhgap12	5.80632	6.15601	4.67129	4.17137	3.99775	4.62566	5.28498	5.26641	5.28961	6.63372	5.29215	2 (down)
NM_001253706	Sept6	5.88186	5.64645	2.74993	2.7181	2.80275	2.94743	2.90362	2.75977	6.25818	6.7334	6.56046	2 (down)
NM_025636	Ntpcr	4.84227	4.41434	2.48057	2.12519	2.61101	3.35635	3.90594	3.00881	5.65854	6.12806	6.49731	2 (down)
NM_001199113	Slc29A1	17.7681	16.9002	8.40766	7.54561	10.4696	11.0019	14.1077	12.7357	21.2035	22.9281	23.4279	2 (down)
NM_001004139	Zfp619	0.718308	0.907696	0.683864	0.488169	0.516261	0.682831	0.622611	0.485796	0.780366	0.871451	0.811913	2 (down)
NM_024433	Mtap	22.1249	21.413	14.9394	14.2871	14.137	17.2649	18.796	18.227	21.2682	20.4306	20.09	2 (down)
NM_025917	Use1	24.6038	21.0531	15.2406	14.472	14.9405	17.6394	22.5972	24.618	23.2203	21.9441	22.7165	2 (down)
NM_001034059	Ccdc160	6.35794	4.6539	2.40838	3.24462	3.11555	2.45681	3.06595	2.64228	5.62174	7.50519	7.14104	2 (down)
NM_010685	Lamp2	12.8426	11.8097	10.1057	5.65131	7.45703	9.06071	9.05123	9.50177	13.9098	13.4227	10.0646	2 (down)
NM_001007577	Tceanc	1.99732	1.28548	0.918165	0.777846	0.924375	0.979889	1.05899	1.03111	2.03195	2.05786	1.78458	2 (down)
NM_009025	Rasa3	5.45412	5.01214	2.42468	2.96764	2.79914	3.97445	4.06198	4.45168	8.69934	9.85103	10.1283	2 (down)
NM_008708	Nmt2	20.9856	20.0066	10.7034	10.8056	10.7102	15.0647	14.6898	13.9994	23.2505	24.6604	23.7094	2 (down)
NM_021391	Ppp1R1A	7.29901	7.16266	2.42905	3.61995	3.21452	4.68102	4.93919	5.14624	7.94095	7.96062	8.48815	2 (down)
NM_145380	Eif3M	69.8532	67.367	52.1022	49.206	55.4528	57.8825	54.2288	50.9974	66.9755	68.6876	69.7934	2 (down)
NM_011061	Padi4	3.53805	3.44419	1.61238	1.51276	1.44701	1.78003	2.25248	1.69393	5.15375	4.62787	4.54437	2 (down)
NM_175174	Klhl5	2.62224	2.32264	1.147	1.44294	1.52041	1.25438	1.29078	0.976966	2.54806	2.87124	2.47203	2 (down)
NM_008669	Naga	13.1836	12.8666	6.35729	5.63389	6.00481	4.16404	4.02277	3.13789	16.9899	14.8726	18.2053	2 (down)
NM_010346	Grb7	16.2072	15.16	6.36835	6.99764	6.56471	9.32017	8.1826	9.31525	15.9513	15.1829	15.9734	2 (down)
NM_152825	Usp45	9.18765	8.81196	5.23624	5.44199	5.52166	5.69977	4.90085	5.05656	9.31761	10.2089	9.22435	2 (down)
NM_015774	Ero1L	21.6883	21.3435	13.0413	11.3104	12.0445	13.2942	11.9491	12.3228	19.194	21.7344	20.684	2 (down)
NM_001025587	Nr2C2Ap	9.8012	10.7362	4.13931	4.67541	2.18923	4.56104	4.59869	5.17751	10.5783	5.66901	16.4106	2 (down)
NM_009354	Tert	5.62133	4.95311	2.60905	2.96493	2.48573	2.25013	1.74723	2.24682	7.54355	7.19345	7.74408	2 (down)
NM_207213	Snx25	1.23664	1.14827	0.926711	0.825635	0.733331	1.16551	1.50857	1.03666	2.87195	2.52935	2.59816	2 (down)
NM_029852	Cep83	18.0753	18.3248	13.9611	15.0386	14.3579	16.6626	18.8539	17.2709	21.3954	19.5582	19.1203	2 (down)
NM_030677	Gpx2	23.493	28.7735	13.0824	12.9961	12.5777	15.503	18.0453	15.4172	30.5201	28.695	29.1765	2 (down)
NM_053261	Impa2	33.9907	34.4092	18.8065	17.9328	18.5339	20.4375	23.1574	20.8717	35.0815	34.072	36.1336	2 (down)
NM_007749	Cox7C	656.423	606.73	337.763	330.107	354.736	386.164	422.671	381.284	549.375	754.597	721.324	2 (down)
NM_025404	Arl4D	4.90242	4.07549	2.19315	2.20167	2.16423	1.58441	1.51931	1.64801	6.57183	6.33787	8.12528	2 (down)
NM_007854	Slc29A2	3.71076	3.35085	1.72825	1.57113	1.74498	2.82943	2.74998	2.43245	4.26685	4.1556	4.91881	2 (down)
NM_025771	Cntnap2	2.63047	3.32182	0.919052	1.4996	1.29384	2.9758	3.16568	3.07937	8.57137	7.50383	7.23517	2 (down)
NM_028802	Gpcpd1	1.54821	1.26153	1.15769	0.963028	0.736575	1.6104	0.663762	1.56909	1.71968	1.76435	1.74918	2 (down)
NM_152821	Purg	2.88806	3.25685	1.50811	1.43014	2.02973	1.94251	3.06933	2.16433	1.867	3.04483	3.41553	2 (down)
NM_010831	Sik1	26.7664	25.9032	11.4649	10.9319	11.9824	10.2484	10.6456	11.5544	24.7024	26.8223	26.6163	2 (down)
NM_001313757	Acvr2B	9.96282	9.51334	3.73811	3.82434	3.96532	4.43516	3.84648	4.18883	9.34174	10.9949	9.73061	2 (down)
NM_026894	Tamm41	22.3612	23.6389	12.7865	13.5653	12.2377	19.0001	20.698	17.2837	28.6878	26.9778	27.8051	2 (down)
NM_001040699	Mtmr7	9.89569	12.0737	6.28404	6.67194	6.15952	11.2287	11.1876	11.4315	24.4991	23.2283	22.9023	2 (down)
NM_153547	Gnl3	65.1467	65.7166	53.0791	47.0211	51.3856	61.6855	60.5393	59.9211	63.2866	69.3259	65.0438	2 (down)
NM_146094	Fads1	26.4114	26.5525	11.537	12.3324	12.2063	13.7972	13.2657	12.6408	26.1647	27.9617	29.4923	2 (down)
NM_029629	Fahd2A	1.51818	1.39142	0.812326	0.683814	0.802872	0.569413	0.471297	0.703079	1.21205	1.74893	1.56818	2 (down)
NM_153572	Katnal1	1.46629	1.36807	0.82737	0.957942	0.612096	0.832451	0.790504	0.953615	1.4466	1.80645	1.68127	2 (down)
NM_001167593	Spata31D1B	1.47056	1.14899	0.567821	0.705616	0.626747	0.970544	1.02723	1.15567	1.36791	1.07932	1.25813	2 (down)
NM_019864	Atr	5.20788	5.31598	3.58277	3.50904	3.62669	5.37035	4.58235	4.57823	5.04711	5.3986	5.48533	2 (down)
NM_029573	Idh3A	29.6686	29.6258	16.1713	16.6906	17.5847	18.2772	17.3685	17.9547	27.7642	30.7186	30.6776	2 (down)
NM_133983	Cd276	3.6532	3.64615	1.34914	1.29278	1.92894	3.31006	3.95184	3.53963	7.66076	7.67156	7.74445	2 (down)
NM_027411	Spdl1	20.7086	22.7551	16.7085	18.6409	18.4166	17.6653	19.0137	17.131	24.077	22.6639	20.313	2 (down)
NM_001302354	Umad1	0.788816	0.836368	0.519232	0.479891	0.334152	0.226058	0.558766	0.452672	0.664862	1.05165	1.36947	2 (down)
NM_001035231	Zfp748	3.69896	3.77191	3.16104	2.28949	2.90765	3.925	4.0978	3.4838	3.9089	4.75856	4.31153	2 (down)
NM_013764	Dguok	5.6243	7.02502	3.6193	3.55073	3.14868	3.8859	5.02076	4.53917	11.4098	11.625	10.8492	2 (down)
NM_181517	Ipo7	103.944	105.325	78.4081	77.8621	79.5214	104.838	99.8812	90.9621	109.9	123.711	114.266	2 (down)
NM_011966	Psma4	120.046	117.291	98.2209	98.508	93.3228	97.2008	106.221	100.356	119.283	117.546	115.793	2 (down)
NM_027972	Cfap45	1.45375	1.41468	1.21226	1.02086	1.10023	1.18929	1.44511	1.33304	3.42182	3.10711	3.04626	2 (down)
NM_175465	Sestd1	2.93427	2.93227	1.59773	1.69556	1.60143	2.31545	2.27254	2.26396	3.12118	3.14784	3.09845	2 (down)
NR_134309	Hist3H2Bb-Ps	13.5328	18.3889	9.6903	8.26262	7.65623	4.90839	7.10511	8.11138	17.7745	20.0693	24.8669	2 (down)
NM_001076681	Lyrm9	1.37062	1.41421	0.794686	0.737345	0.71935	0.739732	0.841575	0.835724	1.68587	1.7228	1.8511	2 (down)
NM_145478	Pim3	24.8699	21.8908	10.3184	10.9339	11.9103	10.0381	10.4551	10.2421	26.2942	25.0373	28.473	2 (down)
NM_009746	Bcl7C	13.8476	13.602	6.33545	6.59443	7.14648	7.62104	8.28758	10.3608	14.6234	13.0914	16.8042	2 (down)
NM_172771	Dmxl2	2.97496	2.77583	1.71379	1.90313	1.72805	2.43975	2.19787	2.13634	3.12037	3.57225	3.17101	2 (down)
NM_025722	4921524J17Rik	11.3276	13.018	9.12423	8.96845	8.19687	13.4869	13.3767	13.0048	21.4571	20.0728	20.143	2 (down)
NM_172285	Plcg2	23.1327	20.9797	11.7343	11.7885	11.7958	16.9277	16.3801	17.9428	33.1976	31.8979	32.3025	2 (down)
NM_026878	Rasl11B	2.15955	2.73763	1.17901	1.00688	1.13698	1.46545	1.75839	1.59896	2.61032	2.63157	2.98959	2 (down)
NM_029250	Etnk1	40.3764	37.6339	19.6429	17.829	19.1385	33.0281	31.1721	31.2073	44.1365	49.2818	47.8371	2 (down)
NM_025281	Lyar	61.3529	62.4004	49.0988	48.1225	46.6612	57.9206	57.7115	57.8483	63.8909	61.8434	59.8904	2 (down)
NM_027187	Rnaseh2A	11.1886	11.8819	5.62402	5.67558	6.10448	8.90132	9.71	7.87964	14.6812	14.6574	16.383	2 (down)
NM_028945	Fam208A	11.0583	10.0185	5.64156	5.47708	6.4822	7.64399	6.84802	7.1053	9.28106	9.53194	9.24994	2 (down)
NM_031252	Il23A	1.57099	2.16918	1.44607	1.15373	0.776569	1.51967	1.45151	1.84404	3.64976	2.21294	2.9724	2 (down)
NM_025994	Efhd2	8.0681	7.54989	3.86622	3.0453	3.43209	2.96346	3.30004	2.69334	8.23077	8.67152	9.40664	2 (down)
NM_172520	Arhgef19	1.43835	2.01744	0.63666	0.76579	0.901472	0.55286	0.431718	0.686194	2.0122	2.04994	1.87159	2 (down)
NM_021287	Sptbn2	1.04243	1.05418	0.570484	0.673412	0.519711	0.972423	0.953088	1.11684	1.48399	1.32829	1.25803	2 (down)
NM_029368	Tex30	7.49554	7.72314	6.77037	5.21059	6.09697	6.55872	6.26182	7.42735	7.12186	7.33299	7.20401	2 (down)
NM_001170858	Bc068281	5.78096	6.36276	3.5243	2.8451	3.51536	3.06733	2.86218	3.12884	5.70764	7.22708	6.42385	2 (down)
NM_001111272	Stau2	1.52004	1.36828	0.839492	0.844483	1.11024	0.846548	1.21193	1.44192	1.81162	2.01973	1.2882	2 (down)
NM_170779	Wwc1	8.90174	9.11079	4.72278	4.40671	3.75864	5.67202	5.8686	5.56898	12.2278	11.6529	13.6954	2 (down)
NM_007451	Slc25A5	127.699	122.91	72.6633	63.4675	73.1139	99.873	104.336	100.908	139.084	132.235	141.544	2 (down)
NM_153533	Tns2	1.69132	1.27331	0.793939	0.725027	0.839857	0.385407	0.811546	0.619833	2.29465	2.20887	1.99174	2 (down)
NM_146188	Kctd15	3.22471	3.4091	1.49433	1.71714	1.70986	2.89026	2.92885	3.06238	5.53908	5.60839	5.88	2 (down)
NM_175659	Hist1H2Ah	137.455	110.871	75.6974	71.5349	94.7483	69.7873	81.5279	87.04	135.819	127.655	150.239	2 (down)
NM_013471	Anxa4	8.8334	8.00778	5.5768	4.98408	5.18621	6.54034	6.79202	7.21647	10.7774	10.5078	12.0999	2 (down)
NM_201610	Neil2	1.39943	1.32	0.83364	0.747829	0.702292	1.27885	0.927806	1.19578	1.80688	2.35127	1.72395	2 (down)
NM_008909	Ppl	0.923268	0.701424	0.480212	0.488636	0.398029	0.548244	0.520911	0.532393	1.76344	1.5599	1.73791	2 (down)
NM_007381	Acadl	19.4748	16.7118	9.92514	10.0564	11.379	10.7599	11.573	10.2264	21.7645	24.189	22.537	2 (down)
NM_173765	Aasdh	3.5248	3.42137	2.06406	1.68849	1.78944	2.48927	2.05445	2.09931	4.56592	5.25753	6.12504	2 (down)
NM_146057	Dap	13.898	13.8867	7.34435	7.65913	7.22238	6.58348	7.49896	7.14809	14.0714	13.1921	12.7252	2 (down)
NM_001099675	Tomm5	70.0697	65.4562	38.4739	45.9708	41.4443	42.1341	48.8818	45.2764	70.3262	73.5497	70.3713	2 (down)
NM_025736	Emc2	58.1115	66.0492	59.2514	58.2522	61.4673	59.0267	56.0704	49.6696	64.3182	66.684	69.4071	2 (down)
NM_133815	Lbr	37.4786	38.4823	18.2766	19.6786	18.6526	24.7879	24.0466	23.9396	45.2247	45.5126	45.054	2 (down)
NM_027982	Ppm1J	3.33842	2.48616	1.59473	1.25989	1.33917	1.1206	1.58882	1.06478	4.81748	4.25266	4.01487	2 (down)
NM_009342	Dynlt1B	87.9168	91.8402	56.1289	57.6009	55.5778	46.4851	48.7321	49.1362	92.4163	94.8477	101.868	2 (down)
NM_016723	Uchl3	65.3324	61.0772	41.6512	42.4699	42.1085	55.508	56.1203	49.8425	68.5743	68.7557	71.5636	2 (down)
NM_009863	Cdc7	8.98822	7.64626	5.59594	5.68843	5.76149	6.9697	7.3372	5.8342	7.0682	9.67335	8.19607	2 (down)
NM_173781	Rab6B	3.36272	3.37829	1.63924	1.39065	1.66982	1.54087	1.62202	1.34518	3.18689	3.51334	3.82428	2 (down)
NM_133186	Steap3	10.3344	11.1668	4.77587	4.75501	5.34454	2.88876	3.06442	3.74156	13.2294	13.4214	12.6656	2 (down)
NM_134050	Rab15	4.47844	4.24938	1.99034	1.73607	2.13114	1.2964	1.87119	1.591	4.93284	5.26043	6.23732	2 (down)
NM_009388	Tkt	103.044	101.159	54.1417	56.0892	57.4008	58.1891	60.2957	63.7406	119.188	112.023	124.462	2 (down)
NM_146261	Fam199X	1.30943	1.15263	0.727201	0.677838	0.792053	1.00718	0.85507	0.908157	1.78424	1.70172	1.80532	2 (down)
NM_009507	Vhl	5.28379	5.27835	2.94284	2.58904	2.54571	4.11688	4.00043	3.54724	6.6124	7.50821	7.21006	2 (down)
NM_153556	Pms1	6.20258	6.05722	4.66561	4.58565	4.90679	5.24365	5.39903	4.79266	5.88169	5.81735	5.70426	2 (down)
NM_027289	Nt5Dc2	16.3699	19.4818	8.26245	8.61178	7.48081	17.9511	18.9706	22.8434	32.4353	32.2134	34.2505	2 (down)
NM_026603	Denr	41.1068	39.4427	32.3546	31.8388	31.9398	41.4464	42.0208	37.7157	42.5923	42.567	41.4401	2 (down)
NM_029682	Stambpl1	2.22298	2.46584	1.71765	1.12504	1.62234	1.2758	1.70528	1.34983	2.45803	2.44606	2.54533	2 (down)
NM_175521	Nyap1	4.02247	3.66282	1.77954	1.87834	2.02693	1.15114	1.18521	1.54349	4.88599	4.17626	4.65378	2 (down)
NM_175347	Srl	2.66586	2.54445	1.51524	1.6586	1.39888	2.50674	2.62847	2.38957	3.76649	3.94594	4.08569	2 (down)
NM_026280	Mxra7	5.25698	6.38642	3.10364	2.75806	2.86053	2.52546	3.66246	3.63908	7.45929	7.83656	7.93439	2 (down)
NM_030248	Cdk5Rap3	19.4035	18.3871	9.22616	11.2638	12.662	13.2231	13.5311	13.8722	22.5511	21.0186	21.2723	2 (down)
NR_040721	Snhg5	57.7027	55.1531	35.795	33.1913	37.4421	53.1274	50.9729	44.5512	50.497	54.5299	58.052	2 (down)
NM_139272	Galnt2	24.3534	23.6369	12.4892	12.081	12.5174	16.4121	15.2387	17.1495	32.5864	32.3917	33.1453	2 (down)
NM_016895	Ak2	75.1009	70.8253	44.5949	42.8787	39.8344	39.8481	43.6804	45.4413	72.7134	70.907	73.1685	2 (down)
NM_001081332	Slc9A5	1.16774	1.21114	0.533045	0.513524	0.577013	1.04625	0.836542	1.01964	3.0548	3.13216	3.16027	2 (down)
NM_007379	Abca2	1.86199	1.84482	0.919781	1.06182	0.915275	1.17232	1.46601	1.43808	2.68811	2.87854	3.07092	2 (down)
NM_024198	Gpx7	2.21371	2.70842	1.71764	1.38298	1.23556	2.12348	1.97983	1.98336	3.10024	2.85733	3.65451	2 (down)
NM_008255	Hmgcr	32.5184	32.1431	19.8787	20.8963	19.691	23.2505	22.5773	21.4634	37.7861	40.2741	39.7227	2 (down)
NM_027168	Hddc2	25.2325	21.3823	17.1929	18.1248	18.2732	18.6716	16.8668	15.0161	25.3254	24.4019	24.0884	2 (down)
NM_153800	Arhgap22	0.853158	0.691393	0.24357	0.539325	0.551943	0.374611	0.556882	0.325096	1.25558	1.29458	1.16683	2 (down)
NM_001164090	Bcap29	5.48515	4.20934	3.89917	2.96275	3.72911	5.22011	4.85312	4.77385	5.1738	6.50815	5.91752	2 (down)
NM_010046	Dgat1	2.39002	2.15161	1.03998	1.08751	1.54386	1.42969	1.72409	1.51272	2.72711	2.06845	2.73987	2 (down)
NM_009434	Phlda2	4.59798	4.74797	2.16421	2.36539	2.43424	1.76703	3.06381	2.37626	9.19127	9.62602	11.5269	2 (down)
NM_001081402	Wdr70	17.6501	15.8319	13.4476	11.7544	11.7807	10.3537	10.7282	10.7595	18.0628	17.8507	18.3614	2 (down)
NM_001190357	Naxd	4.00475	5.41014	2.33074	2.22833	2.61513	5.03391	4.41953	3.58448	4.41281	4.33465	4.9553	2 (down)
NM_001161747	Palm	14.7631	15.0609	7.41641	7.50674	7.68346	6.55738	7.74892	7.77131	17.5379	17.6211	19.4766	2 (down)
NM_001033548	Dnaaf3	7.22641	6.45121	3.29441	3.40747	3.11117	1.78088	1.77695	2.10786	6.55566	7.40609	7.36555	2 (down)
NM_080419	Igsf8	14.8513	13.289	6.68068	6.72497	7.45422	6.76476	7.16952	6.93137	20.3609	18.6089	20.6525	2 (down)
NM_001123038	Eif4A2	30.2911	26.7178	19.1507	16.5752	19.1124	21.1715	18.5966	14.8691	28.12	30.866	28.5144	2 (down)
NM_053183	Ddx50	23.8605	22.7361	16.9658	17.3467	17.3731	19.2118	17.8646	19.0774	27.5632	25.52	25.7304	2 (down)
NM_007830	Dbi	104.568	112.156	77.8897	82.9466	89.2346	75.0821	83.8835	79.2684	110.552	111.109	111.877	2 (down)
NM_026115	Hat1	231.465	235.811	175.844	171.618	178.972	194.61	188.081	163.773	269.828	300.19	286.196	2 (down)
NM_144848	Eppk1	2.04236	1.74769	1.07778	1.05752	1.02606	1.2286	1.25289	1.29702	2.80833	2.82214	3.16094	2 (down)
NM_181404	Kank1	7.21795	7.44464	4.36141	3.85064	3.88042	3.42566	3.41151	3.97058	8.28153	7.82334	8.18166	2 (down)
NM_178200	Hist1H2Bm	155.651	149.743	77.988	85.1895	96.5598	78.5854	87.5656	87.7411	144.595	147.026	175.768	2 (down)
NM_145387	Pgghg	2.82267	3.06376	1.47753	1.37496	1.27533	1.94727	1.6956	1.49297	3.18302	2.94328	2.85136	2 (down)
NM_010353	Gsg2	8.71892	7.81875	4.49655	4.21804	4.58375	4.43645	4.94695	4.29154	8.20191	7.36004	7.98108	2 (down)
NM_022018	Fam129A	21.0336	21.0828	12.8429	12.6972	12.2704	13.1726	13.1936	13.3456	22.288	22.9796	22.8857	2 (down)
NM_026178	Mmd	5.06609	4.44913	2.6279	2.02596	2.57086	3.78891	2.80754	3.15351	4.62106	5.27738	5.14799	2 (down)
NM_001130485	Rpl35A	287.688	300.906	199.238	218.63	200.89	174.6	210.453	182.047	264.665	311.465	326.186	2 (down)
NM_177139	Lypd6	0.578888	0.765384	0.36838	0.336798	0.370166	0.433834	0.372449	0.344885	0.666406	0.838897	0.656593	2 (down)
NM_029508	Pcgf5	5.42224	5.02164	3.47961	3.22326	3.89591	3.77273	3.55731	3.39782	6.10032	5.58201	5.96147	2 (down)
NM_139141	Zkscan8	1.71597	1.64464	0.964768	1.04194	1.02789	1.5133	1.30472	0.986682	1.39593	1.71059	1.43806	2 (down)
NM_009321	Tbca	116.953	124.706	98.0715	97.3244	95.9212	91.1924	101.343	89.6492	125.188	121.507	122.328	2 (down)
NM_133249	Ppargc1B	2.9024	2.5347	1.57616	1.30778	1.29509	1.10019	1.04392	1.21423	3.19019	3.40631	3.49772	2 (down)
NM_172266	Lpgat1	3.07831	2.47087	1.6622	1.79356	1.37845	1.54886	2.91233	2.71766	3.65856	3.01285	4.09235	2 (down)
NM_015826	Dmrt1	4.55488	4.11482	2.19455	2.25405	1.96522	2.09206	2.50322	2.12139	4.55248	4.37368	5.0035	2 (down)
NM_001163464	Abi3	3.58983	3.6888	1.43871	1.85549	1.73992	0.917767	1.00206	1.57478	3.62771	3.33285	4.01555	2 (down)
NM_144535	Ap5M1	3.90414	3.33319	1.92505	1.90692	2.31516	2.53387	1.97612	2.44139	3.69643	3.52113	3.2665	2 (down)
NM_007806	Cyba	35.9526	28.5723	16.8788	17.0519	17.956	13.1176	13.0299	15.5082	57.7974	54.8826	60.4526	2 (down)
NM_001159513	H2Afy	69.973	65.8769	35.9048	35.3138	31.6252	30.3658	32.6522	33.9622	68.5528	69.4652	68.9212	2 (down)
NM_001005525	Rsrc2	40.7314	46.2817	41.9641	43.7185	40.4456	42.2046	43.1709	42.8207	45.539	45.3278	42.2896	2 (down)
NM_010903	Nfe2L3	1.9193	2.26217	0.996246	0.859634	0.721178	0.877881	0.797242	0.81446	2.56773	2.6478	2.27929	2 (down)
NM_178651	Slc30A9	8.46749	9.2184	5.04985	5.29698	5.64812	5.88221	5.54267	6.48691	7.3189	9.24101	7.98936	2 (down)
NM_172841	Slco5A1	0.667472	0.590901	0.275827	0.348855	0.426272	0.292134	0.25135	0.242636	0.910689	1.12116	1.03708	2 (down)
NM_009955	Dpysl2	6.16245	5.72758	2.94328	3.18598	2.9969	5.59988	5.11402	6.17842	11.0873	10.8064	11.5133	2 (down)
NM_001164564	Egfl7	13.777	11.8229	6.97283	7.01179	6.32347	10.0477	9.00353	10.0439	19.4967	16.951	18.6248	2 (down)
NM_173390	Nhsl1	4.4334	3.10597	2.01805	1.46441	1.96802	1.88548	1.95006	1.42906	3.79713	3.94647	4.35323	2 (down)
NM_144869	Gstp3	7.89382	5.93466	3.32655	4.99038	3.22402	6.51799	5.58854	5.61875	10.5616	13.8444	11.9854	2 (down)
NM_027060	Btbd9	2.06845	2.00039	1.00184	1.15952	1.42122	1.58167	1.39986	1.90225	1.80815	1.55705	2.39645	2 (down)
NM_008483	Lamb2	8.02463	8.26956	4.77927	4.76558	4.97614	4.4981	4.878	5.14523	12.7341	11.9024	13.1963	2 (down)
NM_016843	Atxn10	77.3841	79.6973	44.2222	43.6547	45.0076	49.2347	47.4804	43.344	81.0727	88.103	83.6962	2 (down)
NM_011258	Rfc1	44.7715	44.6951	33.1114	35.2298	33.8517	42.1069	42.4891	42.403	53.1821	51.7527	50.6048	2 (down)
NM_183286	Dhrs13	3.85997	3.67342	1.72032	2.18997	2.56731	3.79091	3.08081	3.19616	4.28744	4.61839	4.66699	2 (down)
NM_007494	Ass1	305.059	307.111	178.763	178.752	182.865	176.592	182.083	181.472	353.065	341.455	353.353	2 (down)
NR_045795	Gm16702	5.09104	5.58753	2.75788	3.47569	2.5034	2.15545	2.19707	2.32456	7.34274	5.31362	6.01675	2 (down)
NM_016964	Stag3	4.69248	4.28608	2.20331	2.4493	2.47517	3.76414	3.38908	3.73646	7.56936	7.44203	7.82647	2 (down)
NM_028203	Wdr89	7.83306	7.46378	4.74618	4.5552	4.61325	5.93737	6.24529	6.02951	7.51991	8.14991	8.09621	2 (down)
NR_003373	Gm15772	1300.59	1124.1	955.202	890.271	970.815	892.278	941.114	881.725	1129.73	1261.37	1204.21	2 (down)
NM_001081956	Akap17B	2.28945	1.953	1.6161	1.82001	1.46876	2.07298	1.82196	1.86874	1.72299	2.17278	2.01156	2 (down)
NM_007636	Cct2	217.408	201.156	141.893	137.628	140.567	157.49	158.123	146.071	213.805	213.064	207.49	2 (down)
NM_001177557	Gng12	5.0679	7.97788	4.11002	4.75086	5.20617	4.69	5.92737	4.47613	9.11955	7.68999	10.2862	2 (down)
NM_029777	Rhbdd1	5.70845	5.64929	3.21919	2.81079	2.77058	4.87783	4.02239	4.14564	8.69604	11.0744	9.85206	2 (down)
NM_146097	Cbwd1	15.4697	18.2136	14.8833	14.7239	14.8925	16.2748	16.0936	14.3606	16.7987	17.8361	15.675	2 (down)
NM_145404	Prmt7	21.5868	21.599	13.5453	15.3684	15.7707	23.1433	20.8119	21.0323	37.3721	36.8233	36.402	2 (down)
NM_173437	Nav1	5.088	4.97281	2.53702	2.66991	2.54515	3.00016	2.96387	3.18726	5.3986	5.52038	5.16965	2 (down)
NM_001271679	Wnk3	2.73416	2.75036	1.65536	1.66015	1.8332	2.96707	2.78698	2.65198	4.05543	4.15246	3.98372	2 (down)
NM_013692	Klf10	44.3909	41.1626	22.298	23.0313	22.4856	22.9576	21.7722	21.4005	53.7172	56.9936	58.3186	2 (down)
NM_001290530	Hist1H2Be	134.306	126.628	73.7867	67.7318	89.8936	73.6046	83.5359	86.8624	116.979	128.417	138.367	2 (down)
NM_001113554	Nudcd1	7.07253	8.212	5.62862	5.00308	4.24527	5.00139	6.01063	6.50774	9.22057	7.32647	9.3758	2 (down)
NM_001163013	Ythdc2	3.06243	3.07156	2.47653	2.36489	2.08675	2.74382	2.44965	2.29016	2.70762	3.18459	3.51694	2 (down)
NM_012015	H2Afy	35.0646	38.2615	17.7773	20.2273	21.8576	20.6485	20.6093	19.332	35.4817	39.4127	39.5366	2 (down)
NM_019654	Socs5	1.85187	1.37589	1.0211	0.934119	0.875294	1.24158	1.12828	1.18113	1.9384	2.09256	1.83691	2 (down)
NM_028887	Smchd1	14.5155	14.3505	11.7029	10.092	11.7933	15.1247	14.8977	14.246	22.3179	21.9078	19.6396	2 (down)
NM_001243908	Zfp383	3.28998	3.33492	3.04165	2.67266	2.43122	2.75358	2.79112	2.93201	3.37547	3.32416	2.89106	2 (down)
NM_176976	Cep295	11.4509	12.3602	9.34974	9.2787	9.32611	11.4223	10.5531	10.2464	11.7049	13.3222	11.8568	2 (down)
NM_015816	Lsm4	110.834	110.432	65.4428	69.1646	74.1607	103.37	118.668	117.837	182.831	187.474	199.555	2 (down)
NM_026559	Txndc17	17.439	20.7667	14.0426	14.4144	13.6183	15.945	16.9382	19.3209	20.4025	17.7054	18.3033	2 (down)
NM_011623	Top2A	161.285	156.636	124.393	128.569	122.24	139.221	137.566	134.098	161.267	167.821	152.608	2 (down)
NM_028544	Rasip1	2.09966	1.73021	0.940207	1.00934	0.925074	1.43785	1.37501	1.13983	1.70259	1.84613	1.40251	2 (down)
NM_146243	Actr2	71.7091	67.5105	47.6184	43.914	47.3679	50.0635	46.9244	43.4377	70.7881	80.6923	74.6577	2 (down)
NM_001080926	Lrp8	0.964419	1.0606	0.534154	0.699334	0.612768	0.731736	0.520124	0.556786	1.88339	1.92049	1.76596	2 (down)
NM_023858	Mtmr2	9.63893	11.7605	9.02544	7.65304	7.63597	9.53497	9.60349	9.20515	9.72875	10.6639	9.23152	2 (down)
NM_008803	Pde8A	15.2911	14.8061	9.44736	10.3946	9.8681	6.68228	6.93475	6.64494	18.2177	18.1392	19.0684	2 (down)
NM_009764	Brca1	24.0891	24.3396	18.7238	18.6339	18.4185	20.8707	20.964	18.8247	22.1432	24.0069	22.4792	2 (down)
NM_175207	Ankrd9	2.49162	1.81175	0.891411	1.33841	1.34045	1.49164	1.29404	1.40462	2.74429	2.84174	2.75268	2 (down)
NM_008940	Klk8	5.67218	6.13608	2.47484	2.47915	3.10833	2.97232	3.36094	3.46494	6.35085	7.06607	6.03913	2 (down)
NM_207634	Rps24	1367.61	1623.69	1176.9	1268.48	1178.82	1281.4	1387.28	1303.99	1525.03	1386.69	1587.25	2 (down)
NM_027560	Arrdc2	2.02325	1.62639	1.17653	0.67178	1.111	1.5663	2.1287	2.13829	4.11091	4.16726	3.96949	2 (down)
NM_031880	Tnk1	5.65231	5.32123	2.9524	3.06231	2.84819	3.23494	3.83064	3.69366	6.13392	6.01315	6.1177	2 (down)
NM_007637	Cct5	300.766	282.707	222.081	223.557	232.705	245.405	251.198	224.969	289.377	276.99	270.323	2 (down)
NM_020010	Cyp51	17.8231	16.7252	10.7079	10.4586	10.6507	13.8452	13.1621	13.053	20.707	23.0208	21.2915	2 (down)
NM_144905	Tmem268	1.70208	1.32007	0.731133	0.859747	0.862656	1.41571	0.951029	1.46339	1.93282	1.964	1.64097	2 (down)
NM_028298	Zfp655	21.3593	22.7684	20.5669	17.7553	19.3651	19.8502	18.7363	17.3703	23.7676	24.7425	22.4296	2 (down)
NM_023579	Ipo5	125.319	126.996	87.8108	88.4806	92.9313	110.96	110.97	106.885	130.757	128.925	127.639	2 (down)
NM_028003	Rpap3	16.468	15.3205	10.8318	12.0134	12.2213	12.5893	13.6628	13.617	14.8372	15.5412	16.6129	2 (down)
NM_029674	Got1L1	2.51984	2.7337	1.97682	1.6385	1.40131	2.91997	2.42522	2.24477	8.17666	8.36428	8.81783	2 (down)
NM_028546	1700066M21Rik	2.06005	1.8836	1.41925	0.9789	1.31358	1.56441	1.49939	1.46232	2.12517	2.2047	1.93513	2 (down)
NR_015505	Firre	10.8436	10.6793	6.26049	5.98451	6.21241	6.09834	6.0945	5.71607	13.5946	14.0251	13.7459	2 (down)
NM_001163360	Fignl1	25.8429	26.0428	20.4874	16.5567	16.4343	21.6076	22.6306	20.6117	22.8767	27.8253	22.4166	2 (down)
NM_009076	Rpl12	1859.34	1690.96	1199.86	1203.98	1243.63	1222.12	1304.89	1201.07	1858.78	1832.47	1958.1	2 (down)
NM_146244	Rps6Kl1	1.115	1.56174	0.783665	0.716645	0.645487	1.31434	1.19272	1.18509	1.62767	2.7647	2.61145	2 (down)
NM_198423	Bahcc1	3.17648	3.00655	1.50751	1.61069	1.55707	1.66324	1.90948	2.20377	3.69427	3.71738	4.03987	2 (down)
NM_009201	Slc1A5	25.8295	25.1141	12.0718	13.566	13.3977	13.5216	13.2313	13.7162	40.9138	40.864	42.669	2 (down)
NM_026114	Eif2S1	60.0426	56.8839	48.52	47.5556	49.7415	55.4016	53.9498	50.1792	54.8543	58.0573	57.3078	2 (down)
NM_148938	Slc1A3	1.49776	1.25377	0.970399	0.632409	0.804864	0.555448	0.633503	0.863166	1.44057	1.36529	1.3536	2 (down)
NM_025274	Dppa5A	1245.58	1179.94	730.099	754.421	742.346	519.953	526.212	488.951	1253.01	1290.07	1374.08	2 (down)
NM_028352	Pgm3	6.48497	7.09831	4.86207	4.85859	4.98992	5.40189	5.36682	4.90883	6.36669	6.70779	7.1596	2 (down)
NM_133817	Zfp451	16.7059	18.0327	13.2931	13.3525	13.9739	15.5423	15.035	14.0192	19.0033	19.9171	19.634	2 (down)
NM_144536	Cdkal1	13.6593	15.4584	9.37566	8.97594	10.4258	10.8983	11.0561	8.5302	12.8897	14.7394	13.8465	2 (down)
NM_010209	Fh1	37.1616	34.8347	24.9381	25.0926	24.7524	28.1603	27.6437	25.5962	36.7308	39.2698	39.397	2 (down)
NM_030082	Hist3H2Ba	12.0774	9.16279	6.73388	5.15164	7.36783	3.22154	5.66374	7.67782	17.6995	19.2014	20.1342	2 (down)
NM_001081346	Rtkn2	5.38108	5.35762	3.1641	3.56549	3.61154	3.66527	3.77807	3.85016	6.14891	6.71363	6.51354	2 (down)
NM_054102	Ivns1Abp	36.9505	34.7494	23.8924	21.5255	23.359	24.6368	23.3453	21.6955	32.2346	36.41	34.9605	2 (down)
NM_001081079	Ogfrl1	1.18091	1.2282	0.838532	0.612798	0.727409	1.35019	1.25226	1.2967	1.53975	2.18257	1.96476	2 (down)
NM_198095	Bst2	20.5486	13.1608	9.539	10.0221	11.2917	18.4537	21.4475	18.7603	46.9105	49.9097	50.9083	2 (down)
NM_013753	Pald1	16.8757	16.6977	9.28373	9.65977	9.54455	9.13861	9.22302	9.56975	17.9621	17.281	18.3449	2 (down)
NM_013865	Ndrg3	11.7761	9.98318	5.77194	7.24028	6.74586	6.18256	6.3405	7.24354	13.5975	13.2153	14.5755	2 (down)
NM_008698	Nipsnap1	28.8585	27.4883	17.0594	16.3152	16.4625	16.4794	16.4783	14.5902	25.704	27.911	28.0331	2 (down)
NM_133705	Pycr2	12.5821	11.2875	6.63696	6.58276	6.58181	11.59	10.9493	12.3069	17.7231	15.1759	18.643	2 (down)
NM_026759	Mrpl13	86.5389	79.1504	63.4903	68.6344	68.5112	59.9478	67.4716	57.0764	81.7968	83.0089	86.0571	2 (down)
NM_011163	Eif2Ak2	9.1374	9.58926	8.0257	8.56241	8.68886	7.63488	7.36479	6.64968	9.99696	10.7111	10.3597	2 (down)
NM_133729	Stk26	1.21129	1.20086	0.66547	0.821873	0.865228	0.820082	0.996175	1.21882	1.89366	1.59106	1.113	2 (down)
NM_001110211	Anxa6	23.5143	22.3199	14.3869	12.4865	13.5684	19.2881	19.0954	18.2217	32.0628	32.5187	29.6014	2 (down)
NM_026515	2810417H13Rik	17.5019	17.0763	13.2734	11.6974	11.569	14.1112	13.5652	13.733	17.07	18.9712	17.9278	2 (down)
NM_008389	Ipp	3.8594	3.03592	2.38318	2.16932	2.30795	2.75818	2.69244	2.34573	4.29366	4.56077	3.85308	2 (down)
NM_001033213	Ttc7B	10.7151	9.65235	5.59126	5.60603	5.88203	7.27444	7.30976	6.9494	14.1382	15.049	15.1237	2 (down)
NM_001191004	Lsm6	11.3302	8.61552	5.69431	5.30752	6.23644	10.9849	11.9934	10.048	14.8356	12.961	13.7315	2 (down)
NM_027760	Rassf8	5.71025	5.66674	3.43944	3.06269	3.08323	2.65763	3.91475	3.77154	8.27055	8.77701	7.91736	2 (down)
NM_025768	Grtp1	24.2008	26.572	16.7152	16.1302	18.0661	22.5073	21.0472	18.9799	37.4729	35.3558	36.4842	2 (down)
NM_001082483	Efr3B	0.676574	0.766158	0.491024	0.328228	0.36363	0.54299	0.383313	0.472607	1.20217	1.17383	1.2584	2 (down)
NM_026210	Tvp23B	5.84676	5.28501	4.40197	4.22338	4.135	3.92499	3.56087	3.33759	5.81444	6.54883	5.91657	2 (down)
NM_025833	Baiap2L1	2.79448	2.80675	1.70667	1.60512	1.56263	1.15897	1.08097	1.25862	3.20054	3.06643	3.20253	2 (down)
NM_011275	Rnaseh1	12.4726	13.4228	8.8472	9.90466	9.36614	10.5695	11.7239	11.4522	13.4189	13.5466	14.7547	2 (down)
NM_198019	Cep78	12.489	12.3064	8.98067	8.06052	8.58915	13.4434	12.7942	10.5161	13.8369	15.5983	14.731	2 (down)
NM_133990	Il13Ra1	1.84203	1.73184	1.30438	0.991597	1.25224	1.27443	1.32114	1.5285	1.87547	2.00729	1.92984	2 (down)
NM_011871	Prkra	4.70728	4.54121	3.31155	2.62329	2.78138	3.43345	3.08209	2.8352	5.30378	5.37618	4.93449	2 (down)
NM_133360	Acaca	11.7157	10.824	6.15996	6.95341	6.68632	9.24225	9.16172	9.31521	12.8767	13.1047	12.7609	2 (down)
NM_009765	Brca2	10.5351	11.3037	9.48621	9.11275	8.32938	10.3619	8.70672	9.33489	11.8156	12.3992	10.9637	2 (down)
NM_198014	Slain1	3.47471	3.57314	1.67294	1.79935	1.37662	2.47828	2.90226	3.47208	5.6671	6.68672	5.8532	2 (down)
NM_011503	Stxbp2	24.2294	24.1649	14.0912	13.5534	15.3624	17.5698	18.8409	19.1785	28.6554	29.6747	32.6311	2 (down)
NM_013563	Il2Rg	2.35966	1.9913	1.36579	1.05994	0.917222	1.56743	1.4169	1.44692	2.46117	2.22739	3.0209	2 (down)
NM_001110152	Pfdn4	21.0561	20.6749	14.3188	14.6272	13.0981	19.828	17.4931	15.1909	18.3901	22.3619	19.029	2 (down)
NM_009109	Ryr1	1.19537	1.29729	0.679638	0.756956	0.680629	0.459017	0.516702	0.554326	1.59291	1.55513	1.57267	2 (down)
NM_001164806	Bend4	8.91445	8.16703	3.78974	3.7365	4.04807	4.99075	4.50922	4.32275	9.54332	10.658	10.9504	2 (down)
NM_027420	Arpin	3.0433	2.51289	1.71965	1.58387	1.69782	0.99599	1.24501	1.38913	2.92707	3.27807	3.42171	2 (down)
NM_009281	Zfp143	22.2815	23.7652	17.7868	18.3296	17.919	18.6668	16.2547	17.3582	23.7575	24.8167	23.8506	2 (down)
NM_172307	Mbtps2	6.9499	6.42725	4.19047	3.76251	4.44707	5.85548	5.50134	6.04141	7.94687	9.45673	8.57281	2 (down)
NM_016811	Dgka	18.9362	18.9318	12.1659	11.7112	11.19	14.2462	15.3854	14.4338	25.8138	25.2	26.0153	2 (down)
NM_007376	Pzp	0.829567	1.08103	0.631775	0.703447	0.554837	0.926918	0.850572	0.992157	1.23026	1.15839	1.13083	2 (down)
NM_026610	Ndufb4	194.455	180.946	116.696	102.049	111.456	99.3519	106.206	103.499	180.478	194.914	214.052	2 (down)
NM_001270475	Mical3	8.36719	8.44916	4.12638	4.48698	4.30937	5.09063	5.45876	5.94721	12.6543	12.3194	12.221	2 (down)
NM_133887	Stx12	15.7325	13.3742	11.9246	10.6444	11.0356	11.2542	11.8304	10.7096	15.1534	14.5617	13.2835	2 (down)
NM_001159724	Nectin2	16.1091	14.0891	8.79666	8.63696	9.87329	7.88103	6.66831	7.6562	17.2279	17.3889	18.8281	2 (down)
NM_001099276	Pik3C2B	2.52071	2.82867	1.24718	1.38977	1.35522	1.37621	1.46087	1.4139	3.35658	3.42612	3.56987	2 (down)
NM_011394	Slc20A2	15.5428	14.2979	8.83958	7.99728	8.75022	13.2383	12.1092	12.8386	18.9769	20.6005	19.7222	2 (down)
NM_008883	Plxna3	0.87186	0.938024	0.47411	0.658287	0.497072	0.752928	0.807858	0.960374	0.973626	0.978383	1.15808	2 (down)
NM_001109684	Kazn	34.6026	31.5739	17.3011	18.5872	17.0629	16.6514	16.4457	18.2974	35.4147	37.0316	37.5469	2 (down)
NM_001110009	Apoc1	45.4754	43.6752	25.391	24.5197	22.1706	18.538	18.8176	18.5428	51.6076	47.2328	55.7772	2 (down)
NM_146041	Gmds	3.40736	3.06041	2.30829	2.53682	2.59536	3.29167	2.78068	3.07335	3.72524	4.01076	3.66589	2 (down)
NM_178633	Klhl2	6.59	7.28183	4.52865	4.2663	4.09731	6.05055	5.48027	5.37362	10.0173	10.0599	9.80799	2 (down)
NM_133728	Asnsd1	22.273	22.1146	14.5509	12.8155	12.1515	15.934	15.931	13.6444	20.8512	21.9634	21.0592	2 (down)
NM_173028	Vps13A	3.41924	3.2607	2.88096	2.744	2.81004	3.75225	3.21516	3.35144	3.72931	4.50214	3.86293	2 (down)
NM_020034	Hist1H1B	348.224	310.183	214.928	207.082	223.29	229.58	260.511	263.392	347.158	339.834	378.684	2 (down)
NM_030004	Cryl1	2.71325	2.8851	1.67141	1.53782	1.84785	1.33646	1.29978	1.70614	3.35013	2.75377	3.49198	2 (down)
NM_029948	Pramef12	10.1429	9.68567	5.73014	5.4794	5.9956	4.40042	4.03017	4.01374	11.8746	12.662	12.4297	2 (down)
NM_001033525	Kcnk6	1.83143	2.07504	1.07996	1.04582	1.08599	1.13423	1.19594	1.04031	1.91271	2.05413	1.84917	2 (down)
NM_025478	Isoc1	11.85	12.4846	8.31907	7.48281	7.43494	9.80222	9.81432	8.21237	15.3967	17.3582	17.4379	2 (down)
NM_030205	Coro7	4.01539	3.65448	2.01275	2.40944	2.18097	2.51722	2.54296	2.7772	4.64018	3.97701	4.25518	2 (down)
NM_023503	Ing2	5.97461	5.77844	3.56767	3.51483	3.21326	4.83482	4.65073	4.06419	6.85385	6.70557	6.46257	2 (down)
NM_019770	Tmed2	59.6198	57.5069	44.9283	42.3537	45.171	49.7755	50.7088	47.6054	53.2605	56.5303	56.5112	2 (down)
NM_173444	Nbeal1	3.4001	3.46096	2.70675	2.47543	2.74504	3.03152	2.77905	2.84402	4.2069	4.33861	3.88217	2 (down)
NM_024241	Kif24	3.94436	4.12334	2.55429	2.72598	2.36221	2.82386	2.5721	2.6141	3.88857	3.8721	4.16452	2 (down)
NM_027460	Slc25A33	3.51858	3.4138	1.63394	1.595	1.36949	1.88198	1.5344	1.45188	4.13574	5.1589	4.41299	2 (down)
NM_010247	Xrcc6	28.6323	29.7088	22.9409	24.536	23.5972	26.7954	26.4373	24.997	30.4647	31.75	34.0944	2 (down)
NM_175664	Hist1H2Bb	187.75	177.593	117.204	107.526	121.431	97.8455	119.157	111.519	212.441	205.699	245.196	2 (down)
NM_020046	Dhodh	5.99052	4.61245	3.44683	3.1873	3.18563	4.83022	5.21089	5.96547	9.63905	8.50911	10.1534	2 (down)
NM_007805	Cyb561	3.46406	2.65365	1.67619	1.58716	1.74423	2.15405	2.1454	1.5924	4.52951	4.3708	5.1058	2 (down)
NM_030749	Sil1	7.47847	7.17134	5.69565	4.13119	4.48407	4.64209	4.68023	4.88223	10.4097	10.5087	11.6168	2 (down)
NM_021339	Cdon	4.01469	4.24888	2.471	2.44413	2.40062	2.75562	2.73827	2.596	4.62702	4.88198	5.17449	2 (down)
NM_010914	Nfyb	18.8129	15.7513	12.3123	11.2028	12.3754	16.5445	15.3241	13.0542	16.1229	16.6733	17.5941	2 (down)
NM_030251	Abtb1	5.8834	4.68859	3.42303	3.49844	3.32013	3.93423	4.52762	4.4631	4.7057	5.12906	5.16778	2 (down)
NM_028421	Zc3Hav1	10.934	11.7561	6.69469	6.03151	6.30913	7.42373	8.92123	7.3351	13.2993	14.1684	11.9196	2 (down)
NM_008655	Gadd45B	15.6584	15.9022	10.4313	9.57893	9.05311	9.67485	9.36682	9.81101	31.0057	31.4126	29.086	2 (down)
NM_172903	Man2A2	3.84752	3.50282	2.0737	2.5076	2.20283	1.60931	1.90231	1.70822	4.83946	5.16145	5.0681	2 (down)
NM_199025	Zbtb26	1.86234	1.50247	1.14219	1.02562	1.20987	1.54437	1.41493	1.36052	1.69054	1.88241	1.6592	2 (down)
NM_008921	Prim1	42.5149	42.6532	38.3303	34.6748	35.7573	41.9119	40.7614	37.7631	38.9933	44.3982	39.9707	2 (down)
NM_028283	Uaca	9.76263	10.4619	8.64292	8.93088	8.35883	9.60368	9.52779	10.2109	10.3069	9.4634	10.1809	2 (down)
NM_145443	L2Hgdh	5.21675	5.1839	3.46666	3.8997	3.62557	3.84589	3.85972	3.31977	4.94268	6.8057	5.93696	2 (down)
NM_001039556	Rad54B	10.9928	10.0295	8.5808	7.342	8.12563	10.325	10.703	9.26956	14.9743	15.9879	14.3689	2 (down)
NM_027526	Rasgef1A	1.59897	1.43159	0.73949	1.0825	0.708369	2.54902	1.48178	0.801501	2.75211	3.21824	3.01281	2 (down)
NM_001080929	Cdr2L	8.27837	8.12533	3.99795	4.58625	4.17534	4.28161	4.31033	4.91999	9.97177	10.3149	11.2807	2 (down)
NM_172711	Guf1	3.58986	3.70022	2.94023	3.07436	2.87497	3.56842	3.9629	3.36693	3.64868	3.69395	4.05208	2 (down)
NM_010500	Ier5	1.38738	1.13411	0.611601	0.747103	0.685596	1.15079	0.711403	0.739641	1.40423	1.34938	1.26727	2 (down)
NM_008576	Abcc1	9.71296	10.0411	6.32309	6.33766	6.20025	6.31488	5.65179	6.62896	13.0934	13.0567	13.0747	2 (down)
NM_023243	Ccnh	26.4346	27.8944	23.2245	22.1216	24.8757	26.3606	25.2445	22.1005	26.0794	29.6023	29.3135	2 (down)
NM_028230	Shmt2	67.1434	65.5762	37.8615	37.8438	40.0506	55.5839	57.0586	58.4478	64.2391	70.5945	74.1042	2 (down)
NM_001159910	Ccdc85C	12.9148	12.0807	6.65627	6.10532	6.12822	5.66902	6.86488	7.69342	13.9851	11.0134	12.595	2 (down)
NM_011026	P2Rx4	6.98701	5.60363	4.08815	3.52561	4.14136	2.31923	2.546	2.22857	6.66828	6.83565	7.72168	2 (down)
NM_001081163	Chsy1	9.14784	9.113	5.96452	5.24172	5.09819	7.45489	7.56202	7.72758	9.89173	10.8878	9.55499	2 (down)
NM_175137	Vars2	8.68799	8.98203	4.45574	4.89248	4.89006	4.21671	4.43589	5.15678	8.70657	9.37133	9.81366	2 (down)
NM_015806	Mapk6	36.4877	37.8368	24.6224	24.7366	26.8072	36.1402	34.7547	31.3134	38.1274	39.282	36.0516	2 (down)
NM_026063	Uqcc2	91.6704	88.8229	56.4607	53.4651	52.4935	53.4751	57.4864	46.0989	100.257	92.8692	93.091	2 (down)
NM_207204	Ninl	4.53174	4.02538	3.23346	2.79184	2.96797	3.83862	4.13443	3.79873	4.27781	4.10847	4.53844	2 (down)
NM_008609	Mmp15	2.07595	1.98746	0.800865	1.27689	0.998812	1.17206	1.04563	1.26888	4.3235	3.81119	5.0293	2 (down)
NM_026530	Mpnd	18.9658	17.6458	11.4796	11.6549	11.7207	11.2466	12.2182	11.8584	23.5225	21.7404	23.7836	2 (down)
NM_001168346	Nfatc4	2.87723	2.16015	1.16686	1.41077	1.59533	1.35477	1.79307	1.81154	3.45627	3.75799	4.10897	2 (down)
NM_175489	Osbpl8	3.02782	2.7629	2.27871	2.0678	1.80592	2.79033	2.49727	2.31581	3.58485	3.21629	2.99899	2 (down)
NM_025843	Ndufb7	42.4136	45.4144	31.1721	29.6675	33.13	37.7569	35.4135	42.188	51.8038	49.8276	51.5181	2 (down)
NM_024250	Phf10	26.0709	25.9046	18.2388	16.44	17.99	20.9795	22.9525	18.8575	25.0845	23.4203	23.1107	2 (down)
NM_198861	Lrrc75A	10.1053	11.224	6.08964	6.07231	5.83357	6.27471	6.07639	6.31477	11.9568	12.3277	12.5651	2 (down)
NM_001113179	Bub1	11.5482	12.6318	8.9574	8.57237	8.59543	11.8261	12.4068	9.62124	10.7778	12.4257	12.1638	2 (down)
NM_011690	Vars	39.45	38.5385	20.1127	21.7314	20.8156	21.7916	23.8233	25.1555	37.6669	37.0702	40.177	2 (down)
NM_025609	Tab1	3.04375	2.20472	1.82902	1.88483	1.74022	1.73024	1.48386	1.93083	4.14379	3.71351	4.35639	2 (down)
NM_026382	Snrnp48	11.5399	11.2004	10.2085	10.9342	9.84962	11.8997	11.6752	11.8263	12.8378	13.7808	12.7662	2 (down)
NM_172287	Spire2	11.3942	9.9023	6.20902	6.02859	6.20708	7.61562	8.86894	9.0234	14.3418	14.2435	13.1036	2 (down)
NM_027769	Cpne3	8.66258	8.25709	6.61211	6.19665	6.56733	6.79305	6.54405	5.81226	8.60471	9.53345	9.02197	2 (down)
NM_001037997	Fer	10.6023	13.175	11.0278	11.1768	10.5778	11.2629	11.7405	11.4916	12.1048	11.7624	11.8915	2 (down)
NM_134082	Farp1	4.96065	4.79518	2.54244	2.33707	2.60665	2.55502	2.52241	2.33269	6.65655	6.48376	6.75658	2 (down)
NM_133966	Taf5L	26.9147	28.8286	16.1798	16.8161	15.8511	24.1197	23.9191	24.0163	32.4312	32.9208	33.097	2 (down)
NM_001313751	Map7D2	6.59078	5.6782	3.60534	4.24289	4.34261	5.50574	5.81632	5.67759	9.64896	9.19349	8.83703	2 (down)
NM_207000	H2Afy2	14.5656	12.9737	7.5198	7.53932	8.14806	10.6234	10.3619	11.6684	16.8443	20.1442	18.1531	2 (down)
NM_026438	Ppa1	108.01	102.473	67.4265	57.0191	64.0319	76.1331	83.0602	83.7417	98.2622	97.8392	95.4462	2 (down)
NM_181412	Zbed4	15.6546	14.8041	9.5364	9.75613	9.58837	12.0359	11.2514	10.7297	16.0368	15.9611	16.0558	2 (down)
NM_025522	Dhrs7	12.0481	13.1436	10.2258	10.3727	9.8937	9.52099	9.63215	9.28061	15.8914	15.7961	16.6846	2 (down)
NM_133707	Kdf1	5.59995	4.91923	2.72941	3.3481	3.19356	2.91583	2.89777	3.0596	6.72545	6.2918	6.67336	2 (down)
NM_009837	Cct4	134.574	134.134	87.544	89.8695	90.1287	102.635	102.565	90.6643	137.669	142.893	143.402	2 (down)
NM_016661	Ahcy	99.3571	85.016	54.6461	58.6744	60.2783	65.9238	72.6239	69.7987	99.8815	96.8568	108.624	2 (down)
NM_028617	Mvb12A	10.9153	9.75247	6.62059	7.33952	5.89084	11.0505	10.9552	11.3534	20.6401	17.4872	20.3629	2 (down)
NM_019702	Hbs1L	15.5284	14.4325	11.7428	9.46867	10.3926	11.1668	13.5948	12.2329	18.6205	17.5451	18.0031	2 (down)
NM_011952	Mapk3	35.053	32.7248	19.4792	19.0358	20.5308	19.8054	19.3666	19.3855	39.8159	36.9063	39.2657	2 (down)
NM_026021	Zmynd19	17.3644	17.9447	12.2489	11.6272	12.3846	16.6132	16.7031	15.7579	17.8698	17.4175	19.6736	2 (down)
NM_011034	Prdx1	288.713	280.006	219.91	214.232	226.532	269.707	267.935	235.528	310.269	355.655	350.737	2 (down)
NM_001081133	Kif16B	4.68216	4.31346	3.73188	3.66369	3.40126	3.88605	3.85943	3.66635	4.08074	4.26247	4.62358	2 (down)
NM_013762	Rpl3	793.827	813.191	530.227	551.313	533.427	497.563	502.841	500.225	864.995	837.098	899.692	2 (down)
NM_025573	Srsf9	30.3557	27.6194	18.8786	20.8726	20.6038	20.6688	23.5261	23.2264	26.2846	30.6815	29.6456	2 (down)
NM_008513	Lrp5	21.9091	22.1597	11.5191	11.7118	10.8707	7.58678	7.82866	8.73743	23.648	22.6734	23.7269	2 (down)
NM_001007574	A830010M20Rik	1.25861	1.28623	1.16164	1.11836	1.00661	1.04004	1.0723	0.939189	1.77533	1.87241	1.47718	2 (down)
NM_018730	Rpl36	452.412	459.61	268.821	249.874	285.926	249.818	284.313	280.945	450.712	426.431	465.595	2 (down)
NM_030235	Avl9	5.52559	4.96278	4.01193	3.77482	3.72831	5.5262	5.08752	5.76534	6.56639	6.94813	6.11426	2 (down)
NM_001134717	2810006K23Rik	17.2143	15.515	9.84293	10.2919	9.39174	13.2191	13.1874	13.2142	17.2516	18.1432	17.546	2 (down)
NM_153195	Fbxo7	5.49844	6.52157	3.67011	3.78711	3.67948	4.20693	3.71373	3.14229	5.54318	6.44055	5.29715	2 (down)
NM_008756	Ocln	2.50892	2.62316	2.11706	1.85171	1.85048	2.42346	2.43221	2.38048	3.41099	3.34782	3.28561	2 (down)
NM_007957	Esx1	4.53167	5.30355	2.27475	2.72756	2.79663	2.34806	2.23137	2.08634	5.58594	7.04728	7.05265	2 (down)
NM_177814	Erc2	0.812682	0.883166	0.676852	0.674984	0.556494	0.598353	0.603556	0.697314	0.93322	0.932678	0.912804	2 (down)
NM_019738	Nupr1	21.2503	32.4354	19.6753	18.9212	22.29	30.8004	38.8132	41.6311	92.3301	86.4071	94.1397	2 (down)
NM_025697	Spryd7	1.78815	1.80741	1.3699	0.994426	1.10323	1.7077	1.11203	1.38099	2.3636	2.13023	2.55342	2 (down)
NM_194446	Cdk10	12.5167	9.61063	6.61772	6.94943	6.21568	9.36558	9.28657	10.0769	12.1895	12.2886	16.8948	2 (down)
NM_001040695	Uevld	5.31562	5.35946	3.62165	3.64533	3.16543	3.44376	3.10944	2.74027	5.89974	6.67075	6.01496	2 (down)
NM_028986	Gzf1	6.80285	5.99276	4.43959	4.89573	4.66102	4.93487	5.00207	4.89192	6.57868	6.87616	6.2825	2 (down)
NM_010220	Fkbp5	36.0877	36.5822	22.5398	22.9476	23.5859	30.1495	29.7688	29.7163	47.0849	48.3716	48.6909	2 (down)
NM_001113488	Sept9	16.5455	19.1768	7.18554	11.382	13.8023	9.19877	7.75057	12.192	22.5865	14.2738	19.8412	2 (down)
NM_027226	Fyttd1	18.9964	16.9621	12.1561	9.54175	12.1924	11.707	10.9718	10.1513	17.3611	18.4354	17.1063	2 (down)
NM_001128607	Epb41	12.8125	12.109	7.12581	7.78988	6.96314	6.39854	5.75458	6.13561	12.4013	15.4385	15.0162	2 (down)
NM_008722	Npm1	952.704	845.164	578.136	351.601	476.099	732.408	757.962	688.451	926.215	771.71	686.155	2 (down)
NM_009569	Zfpm1	3.30889	3.85078	1.84276	1.74088	1.89025	1.75865	1.82901	2.72952	6.46091	6.27084	6.10901	2 (down)
NM_009734	Cep131	3.90994	3.77848	2.64416	2.38028	2.66008	2.40649	2.79418	3.29618	4.2718	3.46304	3.98318	2 (down)
NM_133955	Rhou	5.27594	6.19051	3.01526	3.32114	3.47622	3.45499	4.1275	4.05663	8.96006	9.33894	8.77388	2 (down)
NM_025409	Ier3Ip1	17.802	15.3025	13.7987	9.81233	12.377	13.414	13.5102	11.7127	16.7496	15.6616	17.1545	2 (down)
NM_053207	Egln1	11.1636	11.1704	5.30224	5.63122	5.4832	6.74652	6.62418	6.43847	12.0407	12.7417	13.0523	2 (down)
NM_028042	Ercc8	3.29893	3.16811	2.23409	2.22114	2.28257	2.48072	2.52842	3.19268	4.61215	4.67863	4.49249	2 (down)
NM_145510	Rabif	10.8328	11.0877	7.27228	6.75656	7.20086	8.96123	8.98227	7.41411	9.80782	11.0438	11.0176	2 (down)
NM_028064	Slc39A4	17.561	15.4436	9.87949	11.069	11.5537	8.67173	8.72619	8.97118	18.8174	18.6438	19.7614	2 (down)
NM_001081322	Myo5C	6.07374	6.1119	4.28294	4.62564	4.6342	4.72047	4.32258	4.6053	6.18083	6.75741	6.54869	2 (down)
NM_172705	Phf13	14.5228	13.8265	6.58108	6.39175	7.12002	6.82396	6.77361	6.68038	15.8468	17.245	16.6094	2 (down)
NM_001033348	Ralgapa2	5.67048	5.29499	3.50128	3.7002	3.7595	3.69118	3.5995	3.57829	5.87231	5.94472	5.30211	2 (down)
NM_010043	Des	8.97502	9.02462	5.23678	5.30367	5.17546	6.40816	7.0671	6.64737	14.0005	12.8777	13.3263	2 (down)
NM_026842	Ubqln1	64.4479	65.9048	43.326	49.6004	46.2162	46.293	47.1621	47.3877	64.3809	64.2052	63.9828	2 (down)
NM_197992	Pcgf1	11.3907	12.7157	8.99562	9.23161	8.7733	10.3331	12.4626	9.1341	15.9244	16.9169	14.7651	2 (down)
NM_009713	Arsa	3.60265	3.57233	2.02285	2.00025	1.97684	2.56068	2.83204	3.08432	4.60151	5.43789	5.32515	2 (down)
NM_133354	Sumo2	396.063	410.322	298.23	268.991	294.832	379.034	365.33	342.533	379.841	395.085	397.504	2 (down)
NM_021524	Nampt	41.6201	39.9549	30.2365	28.6142	27.8793	33.4752	32.4752	31.4683	42.1761	37.7591	37.5981	2 (down)
NM_009984	Ctsl	33.1995	41.9775	29.9553	28.8716	30.1192	26.4132	30.2202	26.9468	45.723	41.5129	42.122	2 (down)
NM_016684	Zscan12	4.16329	4.00742	3.66089	3.23284	3.41115	3.77533	3.9587	3.67261	4.46748	4.75123	4.46781	2 (down)
NM_026147	Rps20	77.956	78.3933	52.6967	54.9315	53.1472	53.4433	57.2375	54.1033	75.258	74.7714	79.0141	2 (down)
NM_027976	Acsl5	3.25176	2.43313	1.72208	1.82519	1.81325	2.29114	2.54332	2.39975	3.48316	3.9933	4.28214	2 (down)
NM_153424	Nphp4	2.83312	2.53387	1.60567	1.60974	1.63068	1.18181	1.3646	1.61477	2.72697	2.72642	2.62583	2 (down)
NM_145577	Zfp772	2.2013	2.10921	1.63737	2.01442	1.63177	1.95256	1.66363	1.47204	2.21283	2.19703	2.1786	2 (down)
NM_028639	Ttc7	2.01529	1.67078	0.92605	1.10557	1.04205	0.778159	0.985215	1.00683	2.60019	2.86641	2.77053	2 (down)
NM_025443	Pno1	30.7249	30.1805	24.2708	22.6641	23.2518	26.886	28.7205	28.4811	27.5456	28.9577	29.3401	2 (down)
NM_023065	Ifi30	54.303	57.4821	32.1288	33.697	33.7816	42.4834	45.1398	48.7335	135.012	117.394	129.779	2 (down)
NM_001081007	Zfp382	3.38307	2.20753	1.7899	2.56486	2.18641	2.43221	1.92602	2.02582	2.933	2.85782	2.99423	2 (down)
NM_181415	Atrnl1	1.88853	1.85781	1.24232	1.227	1.36473	1.59018	1.40366	1.40989	3.01253	2.87624	2.68473	2 (down)
NM_001013375	Utp18	17.098	16.5691	12.2657	12.8809	12.5107	15.2498	15.3395	13.7647	15.4433	16.8729	16.5185	2 (down)
NM_001008498	Wdr34	8.3555	8.85088	5.51582	4.79599	5.66556	4.35723	3.84999	4.0766	9.44796	9.22765	10.1714	2 (down)
NM_001168333	Tinagl1	7.30503	7.01652	4.3622	4.23717	4.34912	2.08105	3.36957	2.42671	8.74924	7.81826	8.85609	2 (down)
NM_177869	Fam185A	4.58451	4.13324	2.72524	2.91471	2.81591	3.77827	3.69235	2.93122	4.28591	3.91572	3.55886	2 (down)
NM_153804	Plekhg3	12.8242	12.2811	6.95876	7.67738	7.70727	7.24638	7.86647	8.22967	12.7297	12.5679	12.9556	2 (down)
NM_145564	Fbxo21	18.8783	20.1085	10.9253	13.0362	11.4699	10.8702	10.6061	11.3671	20.5126	19.3555	20.5756	2 (down)
NM_178218	Hist3H2A	160.379	129.072	86.4036	82.9155	101.309	70.608	80.6338	82.0394	183.532	177.692	198.637	2 (down)
NM_021280	Plcg1	13.0074	12.089	8.26695	8.47185	8.48527	11.0048	11.3656	12.0975	15.1615	15.1955	14.025	2 (down)
NM_177327	Wwp1	10.0496	10.6514	9.44021	8.79922	9.34252	10.639	10.3023	10.4007	15.1169	13.9819	14.1906	2 (down)
NM_009273	Srp14	52.2635	56.5698	43.7378	41.3114	43.9391	42.7733	42.195	46.2593	54.3715	53.5282	54.9626	2 (down)
NM_207671	Zfp318	3.70872	3.98563	1.96746	2.18666	1.89421	2.56295	2.58653	2.51991	3.86934	3.71729	3.46328	2 (down)
NM_138599	Tomm70A	51.0825	50.4365	38.5833	36.395	39.2832	47.3787	44.3974	43.4043	51.892	54.2102	50.135	2 (down)
NM_007450	Slc25A4	67.615	69.3998	43.3103	44.752	46.7517	72.5236	74.2369	72.4153	124.686	105.155	117.327	2 (down)
NM_133691	Puf60	39.3611	39.0858	29.2156	28.6003	28.1889	25.0525	28.0917	29.9853	42.7089	40.613	40.9466	2 (down)
NM_001168568	Ctps2	3.0218	2.82831	2.31429	2.05016	2.05966	2.44285	2.34072	2.22306	3.75798	4.69192	3.47648	2 (down)
NM_206534	Churc1	27.4885	30.3394	21.7098	21.8878	20.6186	21.3992	23.9697	22.7476	33.0644	26.5135	27.0646	2 (down)
NM_001033259	Mcu	9.33257	10.077	5.73939	7.14869	5.73565	5.36144	5.53704	5.3209	11.4628	12.6962	11.6627	2 (down)
NM_133949	Ptov1	24.1065	24.5294	13.2556	12.2234	12.521	12.4441	13.8741	14.0321	23.4657	21.875	26.513	2 (down)
NM_001242391	Trip10	19.7839	18.6645	13.4396	14.6544	13.8993	12.5892	14.7582	12.626	19.7151	18.6416	19.4335	2 (down)
NM_012055	Asns	341.921	382.592	225.875	228.062	231.137	238.058	232.467	208.088	375.615	409.522	394.943	2 (down)
NM_009941	Cox4I1	228.712	181.175	129.43	133.081	135.27	144.506	162.68	148.42	267.998	263.445	288.879	2 (down)
NM_011695	Vdac2	161.772	168.208	125.031	123.855	132.28	132.232	130.882	121.912	155.008	157.907	169.968	2 (down)
NM_199317	Jade3	11.6014	11.7745	9.698	10.1929	10.5367	11.7197	12.255	11.098	14.4338	15.6417	15.0937	2 (down)
NM_001085493	Ndufaf6	8.98793	9.28427	5.72373	7.3647	4.84753	5.80923	5.79087	4.75311	11.0073	8.41681	9.35233	2 (down)
NM_009500	Vav2	2.66286	2.25654	1.25285	1.5769	1.5683	2.13671	2.01306	1.90237	3.00318	2.88321	2.89713	2 (down)
NM_026232	Slc25A30	6.27316	5.37857	4.29084	4.28714	3.74001	4.64574	3.88261	2.96731	8.95659	8.02561	8.69095	2 (down)
NM_026647	Zdhhc21	2.41882	2.55643	2.256	1.72729	2.03698	2.64899	2.50216	2.64539	2.98673	3.52425	3.32215	2 (down)
NM_025790	Acot13	25.1099	25.8905	20.5872	22.7912	19.9285	20.7274	26.0526	22.9795	29.4685	30.5845	31.3698	2 (down)
NM_029249	Parpbp	6.20088	5.48902	4.80082	4.63636	4.99549	5.49039	5.18329	5.38793	6.64168	7.6123	6.48346	2 (down)
NM_175660	Hist1H2Ab	181.835	139.252	105.619	89.6549	119.091	93.9886	110.49	111.456	190.064	165.431	195.236	2 (down)
NM_001009947	Dock11	4.17822	4.72793	4.44293	4.03457	4.30755	4.56399	4.34315	4.28021	4.9282	5.56418	4.73459	2 (down)
NM_145926	Mgat4B	4.13235	4.15774	2.02322	2.47023	2.35512	4.10825	3.79449	4.34774	5.7651	4.96326	6.70129	2 (down)
NM_001042527	Blm	46.1697	46.9569	32.5597	32.7524	31.7205	31.045	29.3429	30.0388	49.6656	54.9331	51.0752	2 (down)
NM_178198	Hist1H2Bj	210.567	177.845	130.454	112.119	132.645	115.744	140.763	138.01	239.348	233.337	285.968	2 (down)
NM_025614	Rwdd1	58.0514	55.4268	37.4228	38.1151	40.269	43.907	45.0967	39.5242	53.1089	54.2407	53.8275	2 (down)
NM_175665	Hist1H2Bk	154.541	138.931	92.565	89.7118	105.464	94.465	106.254	104.274	179.356	187.551	222.992	2 (down)
NM_198048	Prx	4.93086	4.2868	3.36927	2.54245	2.60382	2.72389	2.62517	2.93269	5.14751	5.59524	6.77344	2 (down)
NM_001010833	Mdc1	41.1276	41.9087	27.4	29.1594	27.3124	37.7596	37.7549	38.9008	46.5106	47.8607	46.399	2 (down)
NM_172453	Pif1	4.25945	4.26697	2.43263	2.75191	2.58319	2.8129	2.82367	2.89659	5.77085	5.45167	6.84414	2 (down)
NM_009840	Cct8	161.235	169.621	135.14	134.436	141.025	152.831	148.846	134.794	163.179	166.577	166.111	2 (down)
NM_001025246	Trp53I11	5.62339	4.80675	2.97499	3.61745	2.7043	2.67704	2.99248	2.70872	7.08178	6.32173	6.98274	2 (down)
NM_018773	Skap2	37.7265	36.6122	26.2755	29.2201	27.5105	33.1398	33.4037	27.6945	47.0516	47.764	44.1836	2 (down)
NM_207245	Zfp870	5.25304	5.10457	4.11034	3.92075	3.90079	3.94673	4.00906	3.88849	5.83501	6.33472	6.73451	2 (down)
NM_007856	Dhcr7	24.6691	22.1987	12.689	11.9312	12.4303	13.0121	13.3667	13.7012	34.0578	36.2043	36.9874	2 (down)
NM_007713	Clk3	36.4834	34.862	22.6561	22.6771	24.3869	25.2527	25.2257	24.2083	43.4832	47.9896	47.1063	2 (down)
NM_007633	Ccne1	46.9151	46.1917	30.4579	30.8309	27.3339	45.0289	49.2365	48.5914	56.7968	55.5905	58.2428	2 (down)
NM_018815	Nup210	22.9444	22.1683	13.1324	13.7919	13.5249	17.3796	16.4443	18.0899	38.7879	38.4029	39.8845	2 (down)
NM_152817	Ttc27	12.6432	12.0199	10.0794	8.14586	10.1908	10.3311	10.9107	9.85067	10.3474	12.0544	12.4661	2 (down)
NM_023203	Dctpp1	65.7751	71.3694	42.0777	49.2175	45.836	45.1962	49.8807	51.2272	76.4385	67.0086	64.6035	2 (down)
NM_008894	Pold2	47.0093	50.0537	30.077	29.7718	28.5204	23.7647	26.8863	30.0718	51.8229	47.3339	54.6532	2 (down)
NM_145376	Lpcat1	27.0704	29.7274	17.5346	19.4006	18.3736	19.3244	18.2181	18.9313	32.2926	29.7543	30.8089	2 (down)
NM_009196	Slc16A1	19.3919	18.3086	14.6861	13.0768	14.0008	19.9299	19.4469	18.702	22.0144	23.5382	22.9776	2 (down)
NM_019879	Suclg1	41.1972	36.9294	28.0256	26.0834	27.3338	30.9391	31.7735	31.9574	46.5602	51.6886	47.561	2 (down)
NM_016804	Mtx2	20.2288	19.6315	16.5307	16.1146	14.8473	19.8355	19.3621	16.7094	18.6958	20.3758	20.5904	2 (down)
NM_009295	Stxbp1	6.05157	6.43674	3.46442	3.35953	3.40916	2.90533	3.54951	3.4284	6.34686	6.41954	5.96845	2 (down)
NM_027246	Snrpf	189.238	165.982	118.703	122.988	121.564	125.056	135.494	120.373	183.297	170.851	169.117	2 (down)
NM_023053	Twsg1	20.2265	18.7022	12.5483	11.3885	12.6428	13.7772	13.3273	12.7613	21.4637	21.5291	21.3774	2 (down)
NM_008222	Hccs	3.9812	4.63235	3.50831	3.33964	3.91823	4.12643	4.45043	4.9742	4.88806	5.1005	5.33296	2 (down)
NM_013782	Ptdss2	11.2688	12.0067	7.35185	8.10061	8.20537	7.9586	7.76496	7.49862	13.8483	12.4061	13.9675	2 (down)
NM_026632	Rpa3	33.9734	30.9697	29.1954	26.8235	26.2117	35.7127	37.6125	28.5133	45.1155	47.8914	43.453	2 (down)
NM_025877	Slc25A23	8.36953	8.95442	4.57943	5.49142	4.82521	3.80522	4.82494	4.6823	11.6901	10.0704	11.3064	2 (down)
NM_030133	Srbd1	15.1542	15.094	13.432	13.0817	13.1341	14.3617	14.8606	13.5603	15.5103	15.4757	15.1519	2 (down)
NM_029271	Mrpl32	52.6504	51.994	43.622	48.545	41.8566	43.747	42.9452	39.7847	52.3954	55.404	53.4197	2 (down)
NM_175482	Usp28	21.4469	22.3794	16.1079	15.5458	17.0745	21.3533	20.0014	18.4258	22.1671	22.0785	23.6065	2 (down)
NM_026467	Rps27L	178.387	166.054	125.794	125.845	130.388	143.917	146.591	130.862	160.94	186.207	184.792	2 (down)
NM_009908	Cmas	25.5716	29.8664	18.1679	17.563	18.0489	29.6451	27.9838	26.6746	37.2742	35.1882	34.6425	2 (down)
NM_025519	Chmp4C	20.3562	21.8836	15.8244	16.2257	14.6052	17.8386	19.2725	17.765	20.0411	21.2525	20.2884	2 (down)
NM_026964	Ccdc124	76.6531	75.0316	55.3192	54.1879	50.3719	68.947	75.1287	87.7306	109.195	97.9847	103.763	2 (down)
NM_024176	Drap1	83.7013	93.1889	62.9698	69.6176	62.5357	60.5809	66.9997	67.2176	87.8536	84.2474	86.9346	2 (down)
NM_172958	Mtmr12	18.1407	17.147	11.4412	13.0806	12.7308	12.3427	12.2457	11.1572	17.1355	17.8446	18.0316	2 (down)
NM_178211	Hist1H4K	162.845	153.75	99.0383	90.1956	102.821	90.0279	95.6259	102.05	191.94	172.497	231.192	2 (down)
NM_022655	Ireb2	23.7069	24.5695	21.3064	19.6936	21.5847	24.6395	23.2593	21.6059	23.5192	27.8373	26.0965	2 (down)
NM_172301	Ccnb1	70.55	71.3157	57.6408	56.9404	61.0854	70.1559	67.3366	69.6492	79.5777	80.6453	80.4402	2 (down)
NM_178193	Hist1H4B	154.231	137.464	90.5681	85.8577	102.459	87.1574	106.851	114.867	205.574	184.699	213.549	2 (down)
NM_172561	Spag7	34.7223	37.1862	28.3132	28.4893	28.3492	29.5509	30.2169	33.675	35.9228	35.4575	39.2291	2 (down)
NM_175287	A430005L14Rik	23.9505	24.7165	19.2809	17.0188	18.7292	19.1478	18.5452	19.2522	28.7872	29.8812	29.2179	2 (down)
NM_010418	Herc2	6.14055	5.93458	4.22604	4.92283	4.57933	5.31062	4.98041	5.02298	6.76561	6.44915	6.40323	2 (down)
NM_007462	Apc	16.1371	15.9419	12.984	12.3251	11.6731	14.5387	13.9244	15.113	15.9546	16.5839	15.5174	2 (down)
NM_022327	Ralb	24.4063	26.2088	15.3798	14.7282	14.753	13.5846	14.5058	13.6765	24.6879	23.4634	26.6744	2 (down)
NM_001080932	Foxk2	20.08	20.4705	12.8185	13.5283	13.4498	14.2405	14.2567	14.4599	22.0971	22.5297	22.4437	2 (down)
NM_007437	Aldh3A2	7.12498	6.77841	4.46788	4.90224	5.14265	4.51895	3.45516	4.56326	6.78186	6.62248	7.74813	2 (down)
NM_026412	Knstrn	9.49276	9.6502	6.54967	7.34252	7.43484	8.01818	8.97447	8.59311	8.94704	9.19123	8.8323	2 (down)
NM_153538	Zcchc6	9.7991	9.46977	8.4289	8.47217	8.57242	8.28385	8.80688	8.24202	11.4255	11.1786	10.8069	2 (down)
NM_134010	Nup107	34.6541	34.9367	27.5787	27.477	27.1067	30.7076	30.934	29.5777	35.2942	34.9011	32.7795	2 (down)
NM_001305432	Akna	2.90101	3.66232	1.85392	2.323	1.88922	1.8325	2.04388	2.41617	3.39719	3.46454	3.58495	2 (down)
NM_145633	Ankrd27	12.1803	12.1253	9.10662	9.27671	8.81613	9.74234	10.3748	9.7361	14.1471	14.676	13.4404	2 (down)
NM_145221	Appl1	10.2396	9.96995	7.22713	7.20491	7.26562	8.34437	8.08579	7.58676	10.6647	12.4269	11.0344	2 (down)
NM_010925	Rrp1	100.789	108.958	87.3416	92.1043	88.0291	82.6552	88.4358	89.8345	111.412	98.5835	103.519	2 (down)
NM_133692	Pold3	56.1584	56.9761	35.5713	39.7829	36.8184	45.3806	46.2214	45.7881	55.0413	59.051	55.8962	2 (down)
NM_054081	Mta1	39.5926	40.5882	23.2755	24.974	23.7622	25.8782	29.3919	31.9385	52.5204	48.4987	49.8692	2 (down)
NM_021436	Tmeff1	23.9907	24.5102	15.1749	13.484	15.1314	25.1097	22.4677	21.5285	28.8969	29.4057	29.0018	2 (down)
NM_011778	Coro1B	70.2635	70.9064	49.9726	46.6265	49.6201	43.0924	48.0345	48.0001	69.1586	69.5932	69.5633	2 (down)
NM_001004164	Gnptab	9.89356	10.253	8.22868	8.0687	8.24802	9.85017	9.35028	8.66635	9.81319	10.9306	10.5356	2 (down)
NM_020590	Gabarapl1	24.1265	22.4353	16.1859	16.18	17.3028	14.892	15.7286	14.1991	28.9564	31.9701	32.355	2 (down)
NR_030738	2410006H16Rik	72.2083	61.7473	53.4064	53.648	47.5003	55.069	60.7356	53.6614	103.841	102.747	127.614	2 (down)
NM_028431	Pmpcb	50.5905	48.3561	42.2129	40.3558	41.4425	41.6945	41.0038	38.0159	53.4916	50.8916	51.6347	2 (down)
NM_025380	Eef1E1	49.3221	52.7004	42.9842	43.9948	44.4598	53.1537	45.968	49.0542	58.342	57.096	59.0003	2 (down)
NM_176836	Fam76B	9.71334	10.6916	9.17694	9.21222	8.05484	9.18439	9.24201	9.85045	11.9935	10.775	9.86342	2 (down)
NM_015798	Fbxo15	79.1124	85.1825	68.1877	67.9603	67.9834	68.5464	65.6947	64.8362	106.497	119.068	113.945	2 (down)
NM_025840	Bzw2	53.4704	50.0099	37.5037	36.8125	37.476	41.526	40.5318	36.8167	52.7246	57.5127	56.9518	2 (down)
NM_021366	Klf13	16.4359	15.9285	8.32001	9.1945	8.43058	9.20663	9.45317	10.3176	15.2979	15.3647	14.892	2 (down)
NM_008682	Nedd1	8.64224	8.46967	7.05084	7.97073	7.06593	7.04466	7.66543	7.69149	8.87301	9.61318	10.1717	2 (down)
NM_009230	Soat1	10.2884	10.3487	6.14171	6.78036	6.43575	8.08077	7.35729	7.64754	11.3923	12.0835	11.2912	2 (down)
NM_001036293	Nrbf2	12.768	12.2082	8.53533	9.67983	8.81884	9.23974	9.53512	10.1507	11.2214	12.4379	12.6321	2 (down)
NM_011289	Rpl27	615.329	621.883	436.829	434.411	447.116	391.547	407.849	397.581	696.536	721.787	752.363	2 (down)
NM_001110253	Fyco1	3.4472	3.44903	2.56829	3.29938	2.9075	3.45038	3.30202	3.47239	4.13521	3.50166	3.7726	2 (down)
NM_023220	Sppl2A	3.05842	3.28471	2.37305	2.25634	2.46606	2.99834	2.62965	2.58555	2.97055	3.9148	3.06848	2 (down)
NM_172086	Rpl32	1412.58	1514.9	1112.49	1150.02	1176.52	1417.84	1535.31	1536.18	1980.6	1914.22	1992.33	2 (down)
NM_001033136	Rmdn3	9.1777	10.0676	7.58274	8.14396	7.44644	8.49153	8.97024	8.63297	8.49757	9.92609	9.04383	2 (down)
NM_010798	Mif	515.313	508.979	309.501	315.113	325.291	277.32	289.328	321.982	512.862	496.488	540.109	2 (down)
NM_001033270	Slc4A7	7.65693	8.02173	6.17922	6.07553	6.4939	7.04931	6.24732	6.12153	10.7568	12.5993	12.5602	2 (down)
NM_029447	Nln	6.98715	6.91966	5.03793	5.35241	5.3031	5.77573	6.04939	5.19513	6.06733	7.16392	6.54451	2 (down)
NM_008957	Ptch1	13.7069	13.2279	8.37245	8.83948	8.76891	9.50228	9.56643	10.2452	12.86	13.1711	13.6097	2 (down)
NM_025709	Gapvd1	14.0907	13.5679	10.3152	9.9595	11.2862	11.904	11.3395	11.1298	13.1236	13.7763	13.4739	2 (down)
NM_010722	Lmnb2	24.4961	23.2704	16.5633	15.3789	16.9983	16.127	18.2061	18.7263	22.5633	23.2345	24.9023	2 (down)
NM_026065	Mrpl42	108.244	117.636	86.8423	97.0515	84.0514	91.7384	104.709	104.373	122.934	117.325	113.969	2 (down)
NM_010585	Itpr1	9.62849	9.26806	7.50531	7.54125	7.55941	9.00005	9.23776	9.28696	15.4117	15.3432	14.7926	2 (down)
NM_007981	Acsl1	7.61471	7.4733	4.39311	4.64615	4.45641	6.34927	6.12008	5.91377	10.4772	10.4374	10.1596	2 (down)
NM_008567	Mcm6	93.2979	94.098	79.0637	80.1824	77.9362	86.4414	84.788	85.0968	101.541	100.945	103.347	2 (down)
NM_001081282	Ibtk	14.4893	13.8021	10.858	10.193	11.1673	12.4865	12.1302	11.117	13.4779	14.9301	14.591	2 (down)
NM_010324	Got1	69.9198	72.1867	44.1854	46.1135	48.7783	48.3121	49.1788	49.0631	79.2304	80.8383	84.6023	2 (down)
NM_008635	Map7	25.3055	26.8268	16.9666	17.7956	17.4988	15.7022	15.9405	17.9199	25.7348	26.2423	25.7286	2 (down)
NM_080633	Aco2	100.37	103.034	75.0543	80.2993	78.2582	75.7847	76.7186	73.0607	113.893	114.407	113.629	2 (down)
NM_145462	Haus4	28.652	30.6455	26.88	22.8266	21.5566	25.85	25.9612	27.9496	32.7229	31.0466	34.1546	2 (down)
NM_139140	Spats2	27.1491	27.2331	17.7691	18.8141	18.6118	15.5679	16.9289	14.7675	27.3558	28.6262	30.3172	2 (down)
NM_010325	Got2	117.021	119.294	73.431	81.0394	75.7362	106.662	110.335	107.29	175.607	179.8	184.849	2 (down)
NM_173748	Nudcd3	12.6197	12.8344	7.80108	8.84878	8.80027	9.22623	9.05927	9.2052	11.7474	11.7458	12.4252	2 (down)
NM_026217	Atg12	23.3324	20.7937	14.7153	14.2412	16.2825	16.137	15.1018	12.964	21.0958	22.3928	23.9251	2 (down)
NM_013556	Hprt	77.8111	72.1752	67.5376	57.8425	66.6848	69.4684	69.1492	63.1545	78.6586	77.4102	75.0844	2 (down)
NM_031391	Gtf2A1	17.2207	16.3757	13.9521	12.8303	14.2081	17.9872	15.0865	15.6984	20.941	21.8575	18.63	2 (down)
NM_011390	Slc12A7	40.4369	38.4494	23.6557	25.3226	24.17	20.5606	20.4637	20.2185	48.3741	48.0252	49.0814	2 (down)
NM_010790	Melk	22.7501	23.7423	19.6029	19.7577	19.5523	20.2625	23.0089	22.5868	26.4147	27.7663	27.8322	2 (down)
NM_016795	Srpk1	79.7226	85.4549	57.9336	59.1324	57.2777	71.2041	72.3095	71.9348	91.7924	91.3672	88.0776	2 (down)
NM_025516	Ergic3	46.7646	51.815	41.1873	42.9249	38.998	34.2118	34.0378	35.7178	53.1487	51.8738	52.8223	2 (down)
NM_011274	Uri1	25.7887	25.662	17.6313	17.2902	17.6207	24.0431	21.374	21.5266	30.9938	31.6724	29.1113	2 (down)
NM_013765	Rps26	4685.79	4289.17	3308.33	3169.01	3397.29	2803.6	2916.65	3230.32	4602.1	4562.53	4407.63	2 (down)
NM_013820	Hk2	61.1101	58.9854	43.9199	45.3525	44.7497	60.5419	61.9487	59.0523	93.2113	92.0949	93.9332	2 (down)
NM_008907	Ppia	1191.62	1162.54	956.314	939.531	893.868	1053.06	1021.2	980.759	1041.36	1147.98	1133.02	2 (down)
NM_145354	Nsun2	76.5246	74.0272	59.1013	59.6581	58.7247	72.9925	71.1396	70.7901	84.7304	82.1639	82.8375	2 (down)
NM_001081337	Sipa1L2	16.86	16.3899	11.1124	11.6489	11.8321	9.64873	9.97003	9.72259	20.4288	20.8294	21.0835	2 (down)
NM_010240	Ftl1	918.324	867.559	834.384	801.862	829.61	607.443	672.233	671.576	1415.98	1384.4	1535.85	2 (down)
NM_133791	Wwc2	15.7332	16.2649	12.9784	14.5544	13.6713	18.2084	18.2463	19.0631	33.0378	32.4437	33.1598	2 (down)
NM_177093	Lrrc58	19.398	18.7946	16.8854	16.5615	16.9717	19.1726	18.4536	18.221	18.5538	20.3466	19.0863	2 (down)
NM_001159492	Gpatch8	13.6365	13.5594	13.1028	13.8444	13.3524	12.7212	12.9658	13.1804	14.7845	15.1471	14.6821	2 (down)
NM_177298	Pisd	25.7668	25.5917	23.6892	23.2294	25.4689	27.6748	28.0904	25.5491	33.3012	33.3045	35.9353	2 (down)
NM_010301	Gna11	11.5791	12.6886	11.1648	11.5724	11.1666	10.1015	10.4733	10.7652	14.807	14.4189	14.3171	2 (down)
NM_172560	Cntrob	8.19325	7.45333	7.16659	6.91318	7.55422	7.33598	7.8994	7.12987	8.58797	9.32227	10.3645	2 (down)
NM_026234	Pigm	5.28097	5.00137	4.70555	4.74887	4.97095	5.48403	4.92586	4.92745	4.91366	5.70843	5.50872	2 (down)
NM_183017	Ttll12	16.5197	14.0231	13.003	14.8886	15.0722	12.2058	12.5947	13.9689	16.2136	15.7983	17.9486	2 (down)
NM_027654	Pcgf6	10.7982	11.7145	9.11157	9.09045	8.20263	11.0687	11.0813	10.2522	13.0453	12.5639	12.8341	2 (down)
NM_001004143	Usp22	31.1827	30.6077	27.8543	28.7882	29.0337	29.2596	27.1839	28.9292	36.2836	36.599	35.227	2 (down)
NM_025481	Smurf2	12.7801	12.5699	9.36997	10.0696	9.55934	12.0917	11.0969	10.0433	12.1701	13.0415	12.9824	2 (down)
NM_001081214	Pprc1	51.5687	48.7027	42.8653	45.2928	43.31	47.0951	48.7988	52.0739	52.0773	50.6386	52.5514	2 (down)
NM_053272	Dhcr24	48.8069	47.4648	38.8851	41.3073	39.9333	47.226	47.868	49.777	58.64	58.135	57.9246	2 (down)
NM_172508	Dse	16.4358	16.177	12.9076	14.1248	12.9375	14.5804	14.9612	15.3376	15.0838	15.901	16.1405	2 (down)
NM_029293	Phpt1	43.0403	46.6825	40.2258	44.9295	37.8964	39.5812	45.5881	40.8952	55.5675	48.1811	49.6943	2 (down)
NM_021395	Hyou1	42.1618	42.2662	36.8606	39.212	37.7592	42.0883	40.8667	44.4196	43.5234	47.3147	48.1731	2 (down)
NM_011192	Psme3	160.752	170.805	145.382	145.734	146.814	163.038	163.402	156.217	160.252	181.27	167.126	2 (down)
NM_172117	Entpd6	11.2952	11.3297	10.0136	11.6649	11.2599	10.9761	11.4038	10.5154	14.5337	15.0512	15.1165	2 (down)
NM_018871	Ywhag	253.068	265.171	222.592	228.177	226.92	227.685	237.081	239.676	263.988	280.805	277.996	2 (down)
NM_198035	Zbtb39	7.20696	7.11659	6.13536	6.29447	5.78315	5.51533	5.70427	5.53499	7.02698	7.05662	7.72865	2 (down)
NM_029418	9130401M01Rik	18.8461	16.5086	15.5222	15.6361	16.2303	16.6432	18.1355	17.2398	19.3983	18.6306	20.2865	2 (down)
NM_172397	Limd2	4.77358	4.35432	4.8413	4.1755	4.49012	3.35633	4.57593	4.37683	5.13276	5.06511	5.40063	2 (down)
NM_008695	Nid2	67.3286	69.2578	65.0881	65.4266	67.1961	58.4058	57.3225	59.6484	85.8389	89.168	90.4188	2 (down)
NM_146006	Lss	5.72032	6.50381	4.80675	5.50599	5.16118	5.52276	5.5495	5.37569	7.65407	7.34418	6.99971	2 (down)
NM_001014976	Espl1	22.1757	21.0966	20.5061	21.7458	19.8187	18.3782	18.5416	21.1606	24.1985	24.0071	24.3317	2 (down)
NM_053074	Nup62	51.1148	50.0254	44.9407	44.1528	44.2453	41.1525	45.1393	49.7099	51.509	52.8333	55.7527	2 (down)
NM_023217	Pgpep1	13.2788	12.5021	10.1496	10.1985	10.0861	12.2234	12.1834	12.1315	23.504	25.5926	25.878	2 (down)
NM_030256	Bcl9L	4.25272	4.47625	3.66262	4.05421	3.5506	2.67632	2.72133	3.30361	5.96975	5.54587	5.95785	2 (down)
NM_144880	Ppp2R5A	11.8369	10.4743	8.24351	9.07535	8.88293	9.97985	8.69959	7.96586	10.7869	12.0909	11.6131	2 (down)
NM_028721	Nphp3	2.36877	2.0606	2.17478	2.40521	2.25562	2.2662	1.94393	1.9021	2.90133	3.01308	2.58164	2 (down)
NM_144528	Rnf126	39.672	39.2197	35.7701	39.3219	35.3807	29.6025	33.0228	40.4033	42.4301	40.1311	42.9852	2 (down)
NM_018807	Plagl2	6.7743	7.1406	6.11098	6.71473	6.06662	6.03826	5.59037	6.1825	7.15997	7.46548	6.95421	2 (down)
NM_133739	Tmem123	14.4349	14.926	14.3517	13.3369	13.9633	14.1017	14.2465	14.8773	14.8759	15.3791	14.7809	2 (down)
NM_019793	Tspan3	20.7581	20.5372	18.8264	20.3385	21.0667	19.886	19.2285	18.5778	20.6435	22.787	21.9557	2 (down)
NM_153762	Rnf26	10.9217	11.6083	9.95108	11.3838	11.0961	9.60463	11.002	9.71885	13.7462	12.8439	12.9519	2 (down)
NM_007838	Ddost	77.4763	80.172	75.7532	79.7947	78.7619	76.3755	74.1978	69.4858	82.4242	86.3684	86.3181	2 (down)
NM_029775	Dcun1D5	13.6636	13.4233	13.3061	12.8579	13.8667	14.0287	14.5875	11.8202	13.9042	14.8782	13.2636	2 (down)
NM_007479	Arf4	50.5625	50.6752	46.0901	41.4118	43.848	49.4233	49.5075	43.9623	43.0548	57.3768	52.8607	2 (down)
NM_175352	Unc119B	7.65259	6.78069	6.76058	7.05265	7.05818	5.32465	5.08299	5.21671	9.089	10.1541	9.71483	2 (down)
NM_011739	Ywhaq	113.058	108.28	84.644	79.7004	86.9494	109.569	104.659	102.354	102.919	122.561	115.168	2 (down)
NM_181750	R3Hdm1	16.3612	17.2075	14.6513	16.1837	15.6622	15.4209	15.2222	16.7254	17.8533	15.8688	16.4776	2 (down)
NM_145851	Cables2	5.3663	5.51992	4.63661	4.66935	4.33702	4.51047	4.9882	4.49855	6.07683	6.02722	6.27491	2 (down)
NM_022022	Ube4B	42.7422	43.9085	39.418	40.814	41.0774	41.6379	41.0535	43.3005	43.234	47.0526	45.1318	2 (down)
NM_153459	Dusp7	7.77519	7.43717	7.15361	6.05178	6.42211	5.46389	6.16794	6.83489	7.54308	8.05029	7.52065	2 (down)
NM_025607	Rnf181	52.2809	56.7982	51.8518	51.8545	55.3716	61.6174	56.1054	56.1485	81.9725	87.0745	86.7479	2 (down)
NM_010950	Numbl	9.27632	8.97154	8.38735	7.81827	8.74705	7.10001	7.16224	8.95022	10.2195	9.96676	11.8232	2 (down)
NM_019402	Pabpn1	136.824	139.221	123.776	122.581	120.284	143.844	140.353	132.558	139.284	144.805	143.788	2 (down)
NM_201407	Dennd4B	2.99754	3.02571	2.78443	2.62666	3.22579	2.60108	2.84422	2.71048	3.68494	3.47867	3.60461	2 (down)
NM_018888	Uqcc1	7.8136	8.76751	7.59531	7.59815	6.77769	7.38884	7.61861	6.34774	8.1603	9.01755	9.21114	2 (down)
NM_145156	Slc25A28	9.77026	11.0282	9.27417	10.3081	10.2826	10.3391	10.1689	11.1884	16.1407	13.5969	14.9914	2 (down)
NM_007984	Fscn1	65.0232	61.1088	53.6015	54.7405	53.6058	53.9959	59.9781	60.169	66.9526	67.6406	76.3663	2 (down)
NM_010273	Gdi1	31.9294	35.2445	32.7902	32.5289	32.6212	28.0127	25.8364	27.5539	44.2305	43.7948	46.7419	2 (down)
NM_018861	Slc1A4	7.74257	7.62027	7.99125	8.07883	8.08919	8.46477	9.15602	8.35526	16.0024	15.2773	15.0156	2 (down)
NM_013933	Vapa	62.2002	57.4736	52.0909	48.726	52.2077	49.653	50.702	44.6297	56.491	63.3283	61.47	2 (down)
NM_177566	Arhgef15	1.88603	1.82384	1.77539	1.638	1.57211	1.75312	1.54322	1.77662	2.33379	2.26441	1.99263	2 (down)
NM_194341	Synrg	5.49837	6.02148	5.27861	5.68197	5.07514	5.29203	5.17536	4.99812	6.24032	5.83506	6.11926	2 (down)
NM_023312	Ndufa13	23.0216	26.6036	19.7028	23.0121	23.6839	24.8066	24.3481	27.8238	32.7754	28.4457	34.1096	2 (down)
NM_018788	Extl3	9.70643	9.32038	7.60677	9.0328	8.81329	9.17641	8.7891	9.5902	9.81032	9.16214	9.10422	2 (down)
NM_001081241	Fam65A	7.48309	8.17088	7.13685	7.87418	7.44253	6.37542	6.66626	7.28164	12.4594	11.5112	12.7275	2 (down)
NM_172536	Zfp609	18.5072	18.609	15.7822	17.1285	15.9984	14.3473	14.9117	15.7745	19.0571	19.4161	19.1369	2 (down)
NM_010688	Lasp1	88.3962	83.7945	78.3589	85.4212	79.6594	73.9562	75.9668	77.2832	88.6322	89.7203	92.1731	2 (down)
NM_172784	Lrp11	10.4076	9.75095	10.2968	10.6971	10.3207	9.97501	9.40186	9.79052	14.9258	15.3247	15.6153	2 (down)
NM_001080930	Atxn1L	7.19043	6.27278	5.77876	6.34763	5.6459	6.58197	6.66943	6.32061	7.39259	7.71411	7.48039	2 (down)
NM_177460	Parp16	3.48325	3.44938	3.81652	3.37846	3.08889	3.16125	3.10549	3.58186	4.26505	4.26123	4.26979	2 (down)
NM_025616	Timm50	25.9551	27.3426	24.5938	27.1281	25.6989	23.821	25.9333	22.4825	34.0291	28.2523	32.658	2 (down)
NM_008551	Mapkapk2	5.73768	5.39493	5.1444	5.92591	5.28454	5.0283	5.5268	5.09076	5.60847	6.0484	6.75775	2 (down)
NM_145628	Usp11	16.0519	16.2458	14.7431	14.9246	14.0865	15.7775	14.8044	13.8665	19.3097	18.3793	17.6633	2 (down)
NM_007669	Cdkn1A	195.459	205.031	175.108	191.166	178.431	132.201	134.862	144.175	236.119	238.816	252.099	2 (down)
NM_021433	Stx6	5.01606	4.88564	5.06123	5.01094	4.69778	4.58438	5.60082	4.99781	5.79013	5.91254	6.39204	2 (down)
NM_011496	Aurkb	20.4641	19.3913	19.117	20.1174	20.6004	18.2001	18.9785	19.362	23.1903	21.279	23.3348	2 (down)
NM_177326	Pak2	21.3767	19.3015	16.6761	16.8071	16.6829	16.7894	16.4162	15.7387	19.104	21.8533	20.5974	2 (down)
NM_009903	Cldn4	72.7139	75.2457	69.5383	72.8226	69.054	57.8216	60.9667	61.9285	130.718	123.495	130.423	2 (down)
NM_172477	Dennd2A	6.22016	6.17197	5.35357	5.7507	5.50799	6.04149	5.61466	5.94199	8.72909	9.1794	9.0966	2 (down)
NM_010213	Fhl3	9.20451	8.94765	8.10354	8.43854	8.16947	6.17962	8.63343	7.70135	8.95382	9.31181	11.4364	2 (down)
NM_009287	Stim1	4.13334	3.48848	3.53354	3.70107	3.205	3.68204	3.20149	3.11009	5.4526	5.20743	5.82906	2 (down)
NM_029557	Tsen54	6.81598	6.90636	6.28242	5.77143	5.85142	5.89646	5.77429	5.63556	8.1782	6.88748	7.33946	2 (down)
NM_029083	Ddit4	32.9828	32.2213	32.2588	33.4762	32.7268	29.8017	33.7973	31.5315	101.393	98.644	109.47	2 (down)
NM_008714	Notch1	7.44316	6.86192	6.71435	7.42543	7.57224	7.59656	7.79651	9.06802	11.8226	10.8247	11.6035	2 (down)
NM_144860	Mib1	9.02586	8.83846	7.93371	8.04268	8.33313	9.41362	8.46455	7.98329	11.8065	12.529	12.4796	2 (down)
NR_015608	1810058I24Rik	39.157	39.46	34.8548	37.48	37.8567	34.6546	36.4387	38.701	54.4841	49.4894	56.8928	2 (down)
NM_011519	Sdc1	11.6945	9.4151	11.5046	10.0253	10.6929	9.05708	9.79596	9.13251	12.2982	13.3141	13.355	2 (down)
NM_201406	Pigs	17.3303	16.1164	15.4035	16.9891	16.7117	16.0176	16.2772	15.7775	17.6811	17.1008	18.1391	2 (down)
NM_178111	Trp53Inp2	8.74967	7.76345	7.68018	7.72287	7.9035	7.36703	7.79907	8.02217	8.06555	8.58242	8.26095	2 (down)
NM_172606	43896	8.81455	8.73386	8.06179	7.62803	8.10052	8.47353	7.47621	7.39914	8.63651	9.35762	8.91046	2 (down)
NM_033080	Nudt19	11.6592	13.1831	10.6314	11.3202	12.5418	12.4501	11.6331	12.1958	12.3744	12.8224	12.2198	2 (down)
NM_183170	Mpv17L2	16.8048	13.9081	12.8281	15.0806	13.1638	15.6705	14.5992	15.1408	28.8471	25.9258	25.1329	2 (down)
NM_145939	Alg3	10.904	10.2886	10.5962	9.14919	10.8681	9.66503	9.08295	9.77286	13.3636	14.5977	14.3783	2 (down)
NM_180600	Ube2Q2	14.435	14.1566	13.8443	12.1771	12.9356	15.3165	14.9442	12.8592	14.3877	14.9478	15.1522	2 (down)
NM_175259	Shisa4	3.83561	4.24549	3.70548	4.57926	3.82845	2.50411	1.95063	2.41205	6.38002	7.10082	7.68987	2 (down)
NM_020619	Mogs	5.65239	5.52831	5.38619	6.04788	5.54365	6.12464	6.37718	5.80151	8.99006	9.68808	9.78326	2 (down)
NM_024179	0610009O20Rik	13.9666	15.3467	14.7252	15.7777	15.2534	14.1233	15.8823	15.2536	17.9641	19.4828	18.5723	2 (down)
NM_001310543	Scrib	16.1453	16.5328	15.6041	15.8525	15.4348	14.2913	15.2364	17.367	18.4754	17.4867	17.7163	2 (down)
NM_197943	Sgsm2	4.43912	4.12757	4.47602	4.65434	4.75329	3.90082	4.12082	4.10771	6.99666	6.58147	6.72419	2 (down)
NM_175021	Samd4B	30.8058	30.4687	28.6486	30.9027	29.1175	23.3095	25.6109	27.3541	32.0061	31.8685	35.0123	2 (down)
NM_013515	Stom	6.29547	6.23767	5.96427	5.44842	5.40571	4.57142	5.186	4.65662	7.37942	7.87284	7.16949	2 (down)
NM_008112	Gdi2	158.403	158.967	130.813	133.196	134.911	138.522	131.464	125.473	162.601	171.165	164.72	2 (down)
NM_146115	Tor4A	4.36111	4.76633	3.89906	4.47432	4.11555	3.78677	3.58141	4.09035	5.45196	4.20916	5.03672	2 (down)
NM_175212	Tmem65	6.06381	5.23764	5.07467	5.08224	4.98335	5.12637	4.92552	4.48645	5.54424	6.23896	5.33272	2 (down)
NM_172977	Gtf3C4	10.5394	11.0186	8.99254	9.71799	9.37052	9.26	9.42555	9.53832	11.6088	11.7331	11.5405	2 (down)
NM_028763	Cbx6	7.08163	6.66948	6.55215	6.96028	6.4365	5.69657	5.91762	6.50312	7.52926	7.33039	8.15788	2 (down)
NM_025439	Tmem9	7.25623	8.61338	6.28165	8.49136	6.7872	6.33875	6.42284	5.62743	11.5872	11.6196	12.5659	2 (down)
NM_029100	Sepn1	2.97307	2.58229	2.83531	2.97144	2.47139	2.30669	2.44618	2.9342	3.8142	3.49403	3.96635	2 (down)
NM_199304	Zfp341	2.11223	2.38778	2.09503	2.04731	1.75796	1.50353	1.97616	2.01916	2.38787	2.65732	2.50106	2 (down)
NM_010414	Htt	5.00787	4.77785	5.07809	5.20878	5.31036	5.35184	4.8086	5.28663	6.39499	6.74406	6.64508	2 (down)
NM_176838	Esrp2	3.43292	3.62438	3.21539	3.1412	3.30372	3.04516	3.50568	3.84974	7.12991	5.99673	5.96766	2 (down)
NM_007525	Bard1	17.4639	16.241	14.011	14.4483	13.9231	16.1334	15.4216	15.6858	19.9495	22.8333	19.9827	2 (down)
NM_197991	Emc10	50.2525	46.1601	45.2447	47.9421	47.4061	43.1725	48.4783	48.3672	65.9656	58.6055	66.5778	2 (down)
NM_177876	Vps37B	9.05133	8.97972	8.21253	9.00844	8.48543	7.44192	7.60232	8.06968	9.71048	9.74407	9.65947	2 (down)
NM_008990	Nectin2	21.0832	22.932	20.054	20.4138	20.6786	13.9094	15.9948	16.7699	29.4047	25.9941	26.8274	2 (down)
NM_017367	Ccni	54.9125	55.9383	47.5105	43.0231	46.8635	45.0143	42.3508	42.9537	59.7798	69.4	61.9753	2 (down)
NM_001170849	Luc7L2	17.2287	20.2231	13.874	14.7968	13.3193	15.5355	14.8792	15.0545	22.031	17.5269	19.4276	2 (down)
NM_207206	Lpcat4	5.93955	5.87328	4.89997	5.86847	5.52829	4.40849	3.98135	4.77048	8.70163	9.88157	10.0382	2 (down)
NM_009242	Sparc	144.488	146.479	142.891	146.619	134.433	132.389	139.344	144.683	159.447	159.671	163.275	2 (down)
NM_029576	Rab1B	24.478	24.2215	24.7187	22.9079	23.3942	20.7878	23.4519	22.7229	27.7335	24.0431	25.6387	2 (down)
NM_172445	Wdr37	4.14885	4.17856	4.26849	4.42249	3.92507	4.37084	3.79152	3.90829	4.8869	4.60707	4.80657	2 (down)
NM_001033441	Alg10B	11.3472	10.7698	10.8364	10.2983	10.8683	11.4879	10.591	10.9113	11.5943	13.9072	12.8533	2 (down)
NM_029537	Tmem98	4.37005	4.79337	3.80408	4.98803	5.37775	4.4339	4.70572	4.54794	6.66817	7.58998	7.34522	2 (down)
NM_177411	Rab5B	34.495	32.726	30.4393	30.6311	30.5581	30.3589	29.8042	27.3231	31.0262	36.8905	34.6876	2 (down)
NM_007874	Reep5	5.93008	5.39688	5.33986	5.34463	5.16426	4.9788	4.46583	5.12761	6.19688	6.23773	6.26472	2 (down)
NM_026917	Zdhhc3	5.45292	5.57543	4.30932	4.6125	4.49424	5.1249	5.25996	4.85824	5.20239	5.90603	6.11702	2 (down)
NM_001033630	2310061I04Rik	11.8499	12.0198	11.1173	11.6184	10.82	11.1712	12.3822	10.7393	15.4141	16.3332	15.85	2 (down)
NM_028839	Tmem110	3.43924	3.48448	3.71186	3.3248	3.27351	2.94832	3.50504	3.23785	4.6171	4.49115	4.47874	2 (down)
NM_008996	Rab1A	99.166	96.7162	87.8739	78.689	86.7703	90.4087	87.732	82.4237	93.442	109.092	103.168	2 (down)
NM_016698	Rnf10	49.8942	41.8799	46.2754	43.7212	40.5642	40.7259	45.9389	41.6649	51.5022	48.6521	52.5613	2 (down)
NM_011514	Suv39H1	5.66138	5.52071	6.20406	3.65344	6.94551	4.41679	4.00932	4.8693	5.96203	8.1224	6.49554	2 (down)
NM_025858	Shisa5	11.145	11.5562	11.6223	10.3103	11.8211	11.4917	9.95489	12.9518	15.0064	15.3015	13.902	2 (down)
NM_001313983	Thra	2.81688	3.30069	3.14306	3.12333	2.97415	2.14841	1.89409	2.51012	3.79343	4.43276	4.23998	2 (down)
NM_197940	Wipf2	8.78816	8.16624	7.91058	8.29604	7.74401	7.47536	7.77438	8.04773	8.2734	8.63858	9.19749	2 (down)
NM_028023	Cdca4	20.0666	20.1176	19.9009	19.2156	19.5196	19.8235	20.3609	20.3263	20.9608	22.0366	22.1457	2 (down)
NM_198622	H1Fx	24.5802	28.1101	25.437	25.158	25.4995	14.3699	17.9306	20.6545	36.2357	29.2514	33.2406	2 (down)
NM_133917	Mlxip	3.68846	3.73586	3.76996	3.56708	3.23584	3.33543	3.24749	3.38862	3.94606	4.50112	4.00233	2 (down)
NM_033072	Mbd6	7.08498	7.39579	6.888	7.29168	6.00998	6.46893	5.90587	7.05625	8.16933	8.10435	8.68092	2 (down)
NM_172151	Zdhhc8	4.83642	5.23128	4.98875	5.29766	5.30454	5.1143	5.16506	6.18913	7.56182	6.42289	6.95025	2 (down)
NM_028427	Tmem192	28.3585	31.7038	27.305	28.9242	28.3425	24.7639	26.0974	30.2465	42.7173	38.1554	43.9558	2 (down)
NM_181405	Rnpepl1	3.16756	3.54323	3.21987	3.4555	3.4554	3.01478	3.5182	4.10421	4.57576	4.79644	5.25942	2 (down)
NM_183020	Atxn2L	67.1272	63.8945	65.9957	70.5382	65.4481	62.6153	65.2561	70.5059	88.421	82.8979	86.4557	2 (down)
NM_001033231	Fam195B	7.95817	8.58414	9.11328	7.12039	7.58349	8.27628	8.83756	9.09571	11.5248	11.1846	11.6137	2 (down)
NM_001305980	Diaph1	27.9685	27.2404	24.0171	25.8506	26.6286	30.1689	29.2478	25.3533	31.224	34.1081	33.442	2 (down)
NM_009383	Tial1	11.6416	11.6596	9.25299	9.10177	9.32188	10.8596	11.8053	10.748	11.7402	11.4589	12.1591	2 (down)
NM_198167	Tmem63B	22.4355	22.5338	23.7725	23.2437	22.8666	19.7604	20.2712	21.4341	30.3017	29.0137	30.0285	2 (down)
NM_001029877	Nova2	1.68535	1.54577	1.54269	1.92984	1.59703	1.1883	1.3206	1.29175	2.48358	2.75206	2.73667	2 (down)
NM_027215	Tmem147	9.52758	12.5092	10.8959	11.1914	12.2494	10.4734	9.57496	12.7616	15.8968	15.592	13.7122	2 (down)
NM_026345	Mansc1	1.04063	0.861397	0.874977	1.34294	0.674471	1.06444	1.18999	1.21562	2.39884	2.57334	2.50092	2 (down)
NR_001579	Terc	14.958	17.8174	14.5924	16.1976	14.5119	12.0942	16.5751	12.1351	28.1422	20.679	36.7533	2 (down)
NM_013549	Hist2H2Aa1	601.61	484.793	472.229	436.401	552.051	412.059	487.96	511.88	632.114	593.65	614.604	2 (down)
NM_001252153	Tmem106C	6.04075	8.29004	6.91324	7.16676	7.32728	6.19052	8.79668	7.7593	12.9717	12.3151	12.5021	2 (down)
NM_001145927	Pianp	2.35476	2.10772	3.12596	2.74613	2.07747	2.93132	2.50629	2.01719	4.57259	5.98878	6.55073	2 (down)
NM_175387	Rbfox2	0.506232	0.000180505	0.42867	0.0218983	0.000140815	0.194445	0.00491162	0.229767	9.28106e-05	0.236016	0.596155	2 (down)
NM_001286544	Ccpg1	3.46585	3.30069	0.627199	0.380269	0.688901	0.356783	0.539331	0.469499	2.33002	2.54611	2.76915	3 (down)
NM_016668	Bhmt	3.51894	2.67955	0.206904	0.323236	0.19541	0.0398002	0.121695	0.103584	0.639788	0.6193	0.686524	3 (down)
NM_001252508	D430019H16Rik	0.862251	0.735677	0.0705459	0.0620843	0.0832141	0.067732	0.0828754	0.0635251	0.579872	0.720491	0.668757	3 (down)
NM_008314	Htr5A	2.60292	2.91747	0.256465	0.207784	0.159041	0.0703554	0.0717372	0.0879789	0.644816	0.55635	0.613725	3 (down)
NR_015582	C330024D21Rik	0.67437	0.80028	0.0456388	0.0670979	0.0606763	0.0614072	0.0596204	0.182735	0.0372126	0.165881	0.108327	3 (down)
NM_007586	Calb2	9.51851	8.01703	0.682429	0.93788	0.615612	0.836488	0.48702	0.652613	2.15695	3.24431	3.23424	3 (down)
NM_001081219	Myo1A	2.57245	2.5152	0.186174	0.27898	0.421782	0.369668	0.255298	0.385078	0.839924	1.04471	0.777217	3 (down)
NM_009854	Cd7	1.79307	1.63718	0.089264	0.217338	0.253288	0.129182	0.26313	0.0447479	1.11988	1.34431	1.196	3 (down)
NM_009312	Tac2	4.65404	4.12211	0.523247	0.580527	0.283325	0.144795	0.220992	0.600544	1.94454	2.68202	2.56384	3 (down)
NM_001112702	Tnni1	2.13927	1.85105	0.0893364	0.304806	0.253712	0.12933	0.175657	0.0895432	0.172564	0.489819	0.289202	3 (down)
NM_001252490	Osbpl1A	1.17309	1.94617	0.267945	0.32016	0.223772	0.505852	0.489794	0.369869	0.629185	1.00718	0.554612	3 (down)
NM_019417	Pdlim4	0.807537	1.15683	0.115156	0.187043	0.0725844	0.29603	0.339244	0.192358	0.555845	0.769508	0.708911	3 (down)
NM_007675	Ceacam10	3.25435	3.32506	0.265114	0.387314	0.585078	0.213138	0.130244	0.177197	0.938136	0.766165	0.734884	3 (down)
NM_001199352	Pnck	1.22063	0.840552	0.118698	0.115789	0.22443	0.228694	0.233023	0.118912	0.917812	0.620942	0.767094	3 (down)
NM_010473	Hrc	0.799458	0.989505	0.139472	0.272458	0.181084	0.083805	0.0170848	0.0349063	0.421241	0.39499	0.546148	3 (down)
NM_007470	Apod	3.54286	5.48572	0.569349	1.10579	0.542219	5.5513e-05	0.559914	1.08711	2.59946	2.56652	2.76412	3 (down)
NM_133664	Lad1	8.69791	8.60684	1.00711	1.38041	1.22808	0.873711	0.986606	0.714019	6.04405	5.35729	6.05507	3 (down)
NM_010127	Pou6F1	2.80759	2.61511	0.460177	0.181938	0.495586	0.243943	0.323556	0.364919	0.781368	1.55898	1.90147	3 (down)
NM_009659	Alox12B	1.07166	0.770046	0.199015	0.123693	0.0854225	0.139163	0.15958	0.217354	0.89175	0.819952	0.666836	3 (down)
NR_040327	E130018N17Rik	1.60604	1.84192	0.377101	0.133698	0.259236	0.132122	0.134603	0.103054	0.827563	0.561692	1.13914	3 (down)
NM_009850	Cd3G	0.870484	1.02691	0.1365	0.177236	0.21519	0.0878062	0.0447118	0.091241	0	0	0.294331	3 (down)
NM_001172160	Flrt3	1.15171	0.956974	0.179076	0.238993	0.261439	0.295211	0.43047	0.425289	0.319717	0.352029	0.542963	3 (down)
NM_207675	Cadm1	10.5856	11.1328	2.975	1.22838	2.43677	6.08623	2.50984	0.747747	4.81468	6.08063	5.0642	3 (down)
NM_028772	Dmgdh	3.86561	4.1369	0.702593	0.837539	0.902079	0.18905	0.192722	0.126583	0.421086	0.203574	0.297675	3 (down)
NM_027872	Slc46A3	0.601971	0.430478	0.070012	0.153864	0.0826373	0.0504826	0.102916	0.157701	0.338327	0.396562	0.435427	3 (down)
NM_001172117	Hck	2.65954	2.47658	0.347934	0.599532	0.676533	1.08264	1.48465	0.983649	1.16687	1.13233	1.22613	3 (down)
NM_001042670	Mterf1B	1.18512	1.32272	0.37516	0.365842	0.493327	0.534227	0.544288	0.343201	0.708821	0.979501	0.888125	3 (down)
NM_001243139	Zfp981	10.861	11.4225	6.33985	3.49984	4.69806	5.19932	1.96735	6.00488	4.89828	6.17948	3.25452	3 (down)
NM_177078	Grk3	0.915819	1.12173	0.199785	0.0721059	0.304307	0.188896	0.11065	0.184444	0.623673	0.795764	0.311886	3 (down)
NM_001291001	Tekt5	1.00562	0.924601	0.171303	0.143308	0.254295	0.353231	0.191987	0.343117	0.661995	0.710993	0.925147	3 (down)
NM_001079873	Brdt	3.16046	2.59005	1.14245	0.419166	0.702301	0.443975	0.318893	0.283081	0.44059	0.703457	0.418317	3 (down)
NR_045450	Gm11413	1.24587	1.5441	0.242481	0.295647	0.544223	0.554587	0.297407	0.576935	0.644023	0.248051	0.643196	3 (down)
NM_001081250	Myh13	3.31289	3.88445	0.919097	0.974199	1.07917	1.58636	1.35996	1.64262	3.03616	3.01202	2.77662	3 (down)
NM_030218	Misp	3.25208	3.41827	0.768104	0.528581	0.741774	0.671325	0.581649	0.733999	1.90651	1.59787	1.70494	3 (down)
NM_010858	Myl4	2.64418	2.44112	0.43343	0.527114	0.666567	0.575696	0.58614	0.380436	1.41097	1.3385	1.95442	3 (down)
NM_001081089	Gpat2	0.796854	0.865202	0.0962488	0.141038	0.257482	0.262132	0.314361	0.224811	0.449646	0.697556	0.591121	3 (down)
NM_001105561	Gm11545	5.34576	6.12407	1.00042	1.42022	1.12166	0.676113	0.658581	0.578949	3.03695	2.70448	2.77916	3 (down)
NM_130888	Nxf7	1.59631	1.46868	0.162409	0.40766	0.438315	0.156256	0.204745	0.162639	0.470748	0.442215	0.770041	3 (down)
NM_001205274	Crxos	1.23351	1.32318	0.219864	0.312308	0.216827	0.711374	0.489886	0.360263	0.741527	0.81589	0.939721	3 (down)
NM_177473	Tmem191C	1.99288	1.84699	0.284275	0.431271	0.507475	0.243381	0.216976	0.253164	1.40318	1.37909	1.63219	3 (down)
NM_022884	Bhmt2	2.44695	2.09176	0.594147	0.500123	0.270892	0.197048	0.0803341	0.102569	0.55434	0.241566	0.472076	3 (down)
NM_001080965	Aurkc	3.68245	3.93764	1.07048	1.07688	0.580052	1.52008e-05	0.27875	0.278166	2.25142	1.58837	4.77874e-05	3 (down)
NM_001146007	Trim12C	1.89004	2.19474	0.870172	0.736701	0.774281	0.596353	0.317987	9.57635e-05	1.39197	1.83021	1.73386	3 (down)
NM_021350	Chml	2.20183	2.36316	0.753082	0.651702	0.698058	1.17089	1.19391	1.28023	1.85612	1.87309	1.82164	3 (down)
NM_029458	Hormad2	6.30462	7.34774	2.26479	1.59133	1.51103	2.53479	2.22288	2.76983	4.72775	2.93995	2.67425	3 (down)
NM_001008426	Teddm1B	0.383411	0.553749	0.0919754	0.17152	0.26843	0.289365	0.180254	0.200887	0.468726	0.287894	0.231102	3 (down)
NM_177337	Arl11	1.05511	0.928844	0.208829	0.378305	0.253721	0.20109	0.321978	0.239087	0.77796	0.461101	0.963308	3 (down)
NM_001122666	Suds3	8.87488	10.3971	5.84437	8.31094	3.1416	6.14387	4.59818	4.58581	6.38003	6.5016	7.1192	3 (down)
NM_152823	Unc5Cl	0.918909	1.05057	0.221996	0.159057	0.22356	0.227578	0.260992	0.162953	0.600841	0.696962	0.681613	3 (down)
NM_001113734	Mageb16	7.77704	6.34044	2.677	3.01336	2.41599	2.98956	2.66434	3.47447	6.04749	6.04665	6.71674	3 (down)
NM_001082976	Tc2N	0.442803	0.513543	0.270888	0.120543	0.160671	0.167405	0.174259	0.0774243	0.166643	0.60869	0.380079	3 (down)
NM_001081096	Saxo1	0.946661	0.84675	0.259452	0.299299	0.200522	0.363106	0.323793	0.283446	0.478556	0.406785	0.630638	3 (down)
NM_001166065	Gcnt4	3.09416	3.09403	0.852259	0.841145	0.713239	0.756605	0.558906	0.7884	2.41793	2.36232	2.235	3 (down)
NM_001033428	Tmem211	1.33618	1.11943	0.23699	0.300722	0.313412	0.114013	0.185909	0.0474665	0.595319	0.602348	0.611802	3 (down)
NM_133649	Slc12A6	5.12774	3.19025	1.40495	1.27106	1.02285	1.57307	1.47771	1.28676	2.07851	2.73937	3.51138	3 (down)
NM_207205	Igsf3	16.3069	16.5874	3.9595	4.04028	3.83535	2.99282	3.03551	3.09146	9.85974	10.7667	10.2021	3 (down)
NM_018876	Fut2	0.852457	0.898945	0.121716	0.318386	0.250372	0.299524	0.194362	0.265426	0.838871	0.636091	0.758773	3 (down)
NR_036631	Zim3	1.00053	0.918375	0.349172	0.252754	0.146497	0.136685	0.126677	0.15532	0.537583	0.667255	0.774137	3 (down)
NM_133229	Ripply3	0.688603	1.00618	0.25935	0.196786	0.136147	0.360687	0.395794	0.230931	0.807173	0.681015	0.425326	3 (down)
NM_013585	Psmb9	1.85408	0.624158	0.121057	0.529644	0.458449	0.409627	0.119136	0.121478	1.34234	0.943109	1.28856	3 (down)
NM_007455	Ap1G2	5.30448	2.73441	1.04178	0.516605	1.43345	1.01574	0.386476	1.99062	3.78044	2.76378	3.88091	3 (down)
NM_182992	Mypn	1.62416	1.48647	0.436911	0.358538	0.323961	0.209762	0.282626	0.304452	0.57338	0.528968	0.495505	3 (down)
NM_027322	Prrg1	0.474877	0.371186	0.285931	0.00208215	0.00195923	0.00196978	0.207417	0.148351	0.00197089	0.354463	0.11681	3 (down)
NM_153399	Syne1	0.427884	0.496692	0.104756	0.199205	0.164745	0.117322	0.096845	0.11645	0.393982	0.352308	0.305271	3 (down)
NM_001164704	Renbp	2.54038	7.10887	2.42575	1.42595	1.27871	1.657	2.23904	2.17483	2.5113	2.62121	1.29605	3 (down)
NM_013832	Rasal1	1.58724	1.35393	0.294238	0.463837	0.401349	0.383805	0.54264	2.09009e-05	0.457557	1.86602	0.503607	3 (down)
NM_001037709	Rusc2	2.73933	3.72707	0.444299	0.87957	0.82814	0.820289	0.657013	0.771424	2.35293	1.4824	1.65997	3 (down)
NM_001145959	Ndrg2	10.71	10.3043	2.24591	3.00215	3.09104	1.93342	1.87566	1.77084	9.17446	9.07965	9.89803	3 (down)
NM_178911	Pld4	0.602491	0.965789	0.130454	0.14859	0.266967	0.0418296	0.170528	0.0870861	0.756316	0.532611	0.80168	3 (down)
NM_133198	Pygl	1.77706	2.45097	0.580429	0.727037	0.632296	0.386197	0.291622	0.253251	1.82702	1.92745	2.04263	3 (down)
NM_009982	Ctsc	8.691	9.1629	3.07795	2.80181	3.15453	1.97372	1.80391	1.87543	7.62447	8.0858	7.77889	3 (down)
NM_013553	Hoxc4	5.03468	4.20105	0.975741	1.3125	0.962553	0.709159	0.956598	1.10732	2.26277	3.02952	2.25856	3 (down)
NM_145710	Obox6	10.4416	10.8651	3.28321	2.90735	2.7866	1.09738	1.67703	1.57772	2.52337	2.56108	3.06112	3 (down)
NM_009880	Cdx1	35.4877	34.7439	7.55099	8.48472	7.79035	2.4859	3.48334	2.68664	9.57465	9.74324	10.4441	3 (down)
NM_207668	Acpp	2.40215	2.16584	0.507192	0.558537	0.753322	0.384268	0.35424	0.306128	1.5143	1.66804	1.72399	3 (down)
NM_207625	Acsl4	2.80651	2.43438	0.859761	0.527297	0.702309	0.862463	1.70033	1.66697	1.4256	1.61213	1.35117	3 (down)
NM_009127	Scd1	79.3365	79.365	21.2872	20.9616	19.9416	16.3079	15.3569	15.9869	69.0517	73.5782	72.6759	3 (down)
NM_170590	Cpne1	21.6463	18.3376	5.00784	6.89087	7.84183	7.59597	6.42733	6.38441	12.569	16.5549	17.8683	3 (down)
NM_028749	Npl	11.3381	13.2493	4.28113	4.45355	5.12499	4.18458	3.85894	3.49491	9.0345	9.77898	9.53968	3 (down)
NM_176952	6430573F11Rik	1.11104	0.784532	0.189818	0.32424	0.40344	0.18264	0.139598	0.356424	0.435559	0.603072	0.503153	3 (down)
NM_010517	Igfbp4	11.0601	12.8638	2.67602	2.67364	2.78206	1.95531	2.64361	1.74476	8.98036	8.59886	9.1011	3 (down)
NM_175284	Fzd10	24.458	24.6501	6.55543	6.7886	6.34741	5.37081	6.14754	6.30905	11.6718	11.4907	11.7789	3 (down)
NM_001163288	Susd1	3.41674	3.54294	1.07444	0.827644	1.05005	1.36024	1.15148	0.961478	2.2607	2.50562	2.1768	3 (down)
NM_178692	C130074G19Rik	10.0304	9.21495	2.76485	2.77321	2.73526	1.79502	1.55609	1.3543	3.98045	4.5283	4.09102	3 (down)
NM_028973	Lrrc15	3.01053	3.29529	0.817072	1.05516	0.938375	1.71712	1.51688	1.7122	2.5194	2.34821	2.51868	3 (down)
NM_001025084	Rhox1	1.03835	2.18978	0.59678	0.633395	0.410756	0.471671	1.06717	0.653068	1.20357	0.744642	1.20437	3 (down)
NM_009113	S100A13	26.7797	25.8322	8.71229	9.75835	9.31835	4.55685	7.9593	5.36121	15.3026	17.1735	17.1212	3 (down)
NM_022004	Fxyd6	15.2427	16.9873	3.38854	4.34681	3.01807	2.0961	2.23107	2.42395	11.6686	11.668	12.4751	3 (down)
NM_183278	Fam25C	6.67306	6.83726	1.64182	2.45119	2.78427	1.43364	2.36219	2.7644	2.7958	1.38197	4.10552	3 (down)
NM_011246	Rasgrp1	2.74311	2.68471	0.994971	0.862986	0.757233	0.963108	1.09199	0.883152	2.04062	2.13992	2.02369	3 (down)
NM_173011	Idh2	100.743	93.8096	32.49	35.6076	37.6176	32.5266	33.2973	32.8483	90.6709	87.6372	93.1684	3 (down)
NM_144531	Kazn	2.6202	2.19657	0.856252	0.912051	0.787207	0.500413	0.508446	0.495638	1.54218	1.98227	2.11925	3 (down)
NM_026056	Cap2	3.42028	3.60667	1.04262	1.15196	1.1018	0.685866	0.710348	0.578416	2.56385	2.92242	2.94267	3 (down)
NM_009309	T	1.62244	1.62486	0.272519	0.614037	0.455373	0.100815	0.184953	0.209902	0.141796	0.057046	0.135254	3 (down)
NM_007929	Emp2	4.39713	3.73054	1.13585	1.45255	1.22046	0.998378	1.07701	1.20933	1.98593	1.90278	1.99175	3 (down)
NR_040322	Platr14	69.8254	68.9652	32.2305	34.4526	34.3118	16.3196	17.2655	16.2629	42.241	40.5708	43.9629	3 (down)
NM_028454	Tm7Sf2	4.54438	3.15951	1.4651	0.787477	0.988923	1.00773	1.05613	0.838695	3.37875	3.47972	3.08956	3 (down)
NM_028538	Zfp974	0.424548	0.346153	0.142903	0.170772	0.17232	0.160088	0.202094	0.182704	0.318594	0.355265	0.2923	3 (down)
NM_025371	Acy1	6.99489	6.32683	2.97177	1.50885	1.95782	3.1605	3.0112	3.68936	5.36521	3.69371	5.30589	3 (down)
NM_001085513	Fam131C	5.42222	4.23519	1.51667	1.71605	1.34726	0.525801	1.07148	0.638153	3.33975	3.55813	5.12152	3 (down)
NM_001004148	Slc13A5	2.36174	2.3655	0.66278	0.560506	0.794102	0.612318	0.749086	0.688852	1.42932	1.28059	1.4907	3 (down)
NM_001081433	Ankrd44	1.29933	1.62368	0.550933	0.41542	0.526143	0.528929	0.454856	0.484802	1.23246	1.43367	1.25232	3 (down)
NM_144807	Chpt1	1.94152	1.38884	0.676497	0.555033	0.739762	1.03732	0.639102	0.653276	1.19011	1.48559	1.19344	3 (down)
NM_001289579	Chfr	5.38519	3.40869	1.77895	0.905797	1.98917	1.74154	0.787135	0.545341	2.77292	5.66263	3.39026	3 (down)
NM_011139	Pou2F3	16.5695	16.4571	4.64198	4.4689	5.14257	4.43019	4.6965	5.11664	11.6294	11.3276	12.1662	3 (down)
NM_001289850	Cox6B2	8.88808	7.3467	3.09718	3.10895	1.97801	2.59615	2.82729	2.25475	5.68665	6.41935	9.94266	3 (down)
NM_011562	Tdgf1	605.385	626.874	232.16	233.367	244.964	296.518	291.148	275.458	378.23	393.326	382.51	3 (down)
NM_008594	Mfge8	93.4039	103.267	30.0683	36.1362	36.0024	32.8426	28.6029	28.6622	85.1087	67.3717	77.7614	3 (down)
NM_172589	Lhfpl2	6.55711	5.81501	2.31081	1.63871	2.172	1.63721	1.91037	1.75321	2.73797	2.92922	2.41504	3 (down)
NM_001159967	Ralgps2	3.22835	4.29252	1.60704	1.06732	0.907854	0.869432	1.27769	0.670639	2.54928	2.7368	2.50646	3 (down)
NM_025712	Snx31	0.656504	0.576453	0.140574	0.0915549	0.324435	0.120103	0.214253	0.171985	0.301947	0.198078	0.417266	3 (down)
NM_153807	Acsf2	45.0737	45.2678	12.6246	14.8113	12.3809	3.54648	3.94895	4.29374	21.0904	21.2813	22.2511	3 (down)
NM_001309848	Synj2Bp-Cox16	10.6738	10.5326	8.07059	9.59853	8.04953	7.74781	5.6202	7.9837	7.05387	9.09261	7.67018	3 (down)
NM_001276340	Dnm1L	8.14467	9.09543	8.30056	6.52919	4.10001	0.000679967	3.86959	5.79206	11.9774	10.4526	6.6911	3 (down)
NM_029475	Adal	4.53621	5.21102	2.29439	2.6733	1.82124	3.19904	3.18667	3.219	3.40941	3.80803	4.30512	3 (down)
NM_001039048	Trim63	6.80377	7.33318	2.33519	3.37465	2.07601	1.78409	1.59377	1.23801	6.03879	5.36056	6.12077	3 (down)
NR_033600	5033404E19Rik	2.85638	3.18839	1.27824	1.24139	1.6819	2.06245	2.1687	1.56862	1.71083	2.67594	2.82949	3 (down)
NM_001139516	Rbl1	2.9213	3.44325	1.15262	1.40593	2.13836	2.1874	1.96717	0.898468	2.44337	2.24731	2.61138	3 (down)
NM_028838	Lrrc2	8.90466	9.52931	4.01524	4.03531	3.80072	3.0618	3.21042	3.16698	4.64958	5.38803	5.49352	3 (down)
NM_010189	Fcgrt	3.39622	2.88359	1.10116	1.00141	0.827484	0.72252	0.834476	0.676738	2.17598	2.38615	2.1231	3 (down)
NM_028182	Sh2D4A	0.449808	0.819412	0.243036	0.178082	0.286822	0.233587	0.163705	0.288888	0.704759	0.467764	0.419764	3 (down)
NR_131964	Panct2	0.997852	0.839828	0.284953	0.299166	0.408415	0.304123	0.52711	0.322124	0.755091	0.89745	0.660752	3 (down)
NM_025451	Camk2N1	6.99525	7.99183	2.0664	1.99721	2.0372	1.40061	1.70902	1.19485	7.20316	7.19869	6.60671	3 (down)
NM_001024806	Cebpz	34.5458	34.3282	15.5301	15.3986	16.3683	17.2795	18.6682	18.0839	22.3961	24.725	22.5654	3 (down)
NM_009217	Sstr2	0.462828	0.576981	0.258786	0.196361	0.135849	0.0830542	1.18953e-05	1.21251e-05	0.142746	0.313624	0.212198	3 (down)
NM_027149	Wdr20	5.87876	5.62281	2.11229	2.33599	2.34071	2.26572	2.43779	2.65638	3.89739	4.55631	4.576	3 (down)
NM_019444	Ramp2	1.21066	1.39378	0.440025	0.214035	0.468514	0.318828	0.270503	0.496596	1.11407	1.45984	0.712325	3 (down)
NM_001113545	Lima1	30.4209	28.8199	17.8091	18.8691	12.721	7.73235	10.4703	10.2423	18.102	16.6202	18.1944	3 (down)
NM_021426	Nkain4	3.08749	2.33234	1.39011	0.821535	0.65761	0.958599	0.97613	0.796633	0.957975	1.13433	1.60647	3 (down)
NM_001195672	Ccdc170	1.87888	3.02365	1.45004	1.31898	1.3319	0.859627	0.700934	1.39217	2.24585	2.64789	2.21508	3 (down)
NM_001037713	Xaf1	2.89075	3.16997	1.17294	1.1124	0.917895	0.589122	0.718509	0.671632	2.23646	1.52485	1.71546	3 (down)
NM_008390	Irf1	15.1671	14.6366	5.75402	5.59884	5.78002	5.01214	5.14316	6.24566	12.7974	10.7204	13.1677	3 (down)
NM_001168491	Pdcd4	18.8655	17.9794	8.24684	10.008	9.45258	7.43128	6.96213	7.2661	11.9294	14.1145	13.0486	3 (down)
NM_001039677	Slc30A2	10.456	10.2829	3.56946	3.80764	3.90339	1.60608	1.80971	1.67301	7.75202	7.09854	7.24554	3 (down)
NM_007921	Elf3	73.1667	63.806	20.9807	24.2072	25.5522	7.1914	12.0831	7.49661	42.5024	33.5692	39.921	3 (down)
NM_175179	Amer1	2.3642	2.2942	0.965605	0.841578	0.906565	1.11952	1.16266	1.14294	1.89552	1.88691	1.94413	3 (down)
NM_027406	Aldh1L1	9.00747	9.69753	3.75312	3.81302	3.59424	2.64298	2.50855	2.82073	8.97202	7.75249	9.28416	3 (down)
NM_177470	Acaa2	10.6636	10.4986	4.03262	4.39322	4.2835	2.46584	2.80132	3.4205	7.24966	6.58283	6.32717	3 (down)
NR_130960	B230354K17Rik	7.54083	7.6443	3.19262	2.85057	3.31301	4.1798	3.45173	3.62946	4.02345	4.17662	3.87616	3 (down)
NM_015814	Dkk3	0.935344	1.0917	0.421468	0.302862	0.30424	0.643134	0.594952	0.583099	0.826894	0.67316	0.799077	3 (down)
NM_011912	Vax2	3.78844	3.0415	1.43073	0.893968	0.832357	0.247502	0.396205	0.882353	1.27507	1.23632	1.59189	3 (down)
NM_001007460	Zdhhc23	0.740909	0.829877	0.457902	0.206033	0.166481	0.0678833	0.449514	0.282372	0.510145	0.352768	0.682812	3 (down)
NM_001185182	Pfdn6	31.9198	38.1748	26.4131	19.517	22.2598	20.4869	12.0256	27.5439	25.6845	28.9411	21.9597	3 (down)
NM_013862	Rabgap1L	2.16125	2.09818	1.13503	0.975754	1.03386	1.12899	1.01787	0.98497	1.65832	2.00422	1.74255	3 (down)
NR_015556	2610035D17Rik	1.45385	1.70272	0.538339	0.274167	0.751723	0.450399	0.504916	0.351593	0.814112	0.934776	0.798435	3 (down)
NM_026686	Mettl26	7.47515	7.43403	3.00357	2.10268	2.27487	1.16145	1.24142	1.56724	6.1978	6.77132	7.83942	3 (down)
NM_010351	Gsc	0.890421	1.20568	0.426768	0.151234	0.366826	0.112209	0.1143	0.388854	0.299625	0.353568	0.537413	3 (down)
NM_025429	Serpinb1A	3.73768	3.31381	1.39375	1.66785	1.61374	1.51384	0.991825	1.21559	3.12775	2.8355	2.71477	3 (down)
NM_001004174	Aa467197	57.3479	66.3787	23.9739	22.9437	22.0352	8.63627	6.70891	6.67199	28.9409	32.989	36.4377	3 (down)
NM_133676	Osgep	42.1763	40.8077	18.7251	18.5098	17.9753	20.5702	19.5174	18.5647	29.1985	28.4544	30.0163	3 (down)
NM_001164212	Rerg	3.86247	3.41998	1.47037	1.45748	1.24877	0.349509	0.429434	0.401205	0.582361	1.06187	1.09668	3 (down)
NM_001081457	Ppp2R5C	9.7416	8.61803	3.64751	3.7592	3.35456	2.35093	2.46035	3.09959	6.57714	6.8125	6.57269	3 (down)
NM_009847	Cd2Ap	58.9857	60.9167	33.1617	31.4621	33.7747	35.9212	33.1855	31.9146	48.3723	54.851	48.7188	3 (down)
NM_175130	Trpm4	2.34577	2.24455	0.834946	0.816211	0.806359	0.419608	0.570423	0.505193	1.94316	2.04594	2.10044	3 (down)
NM_001161712	Gcat	7.84283	8.36814	2.58769	4.53696	2.61937	3.38883	2.1709	2.26702	8.89548	5.19767	4.8897	3 (down)
NM_001136181	Hsbp1L1	0.86104	0.61094	0.252146	0.351134	0.306467	0.0694277	0.282911	0.144389	0.41734	0.360832	0.698333	3 (down)
NM_001159402	Upp1	122.585	116.378	50.0889	45.6553	43.2177	42.4178	44.1335	41.4751	63.575	64.7232	67.5529	3 (down)
NM_009909	Cxcr2	0.538135	0.839056	0.295434	0.456517	0.265931	0.303701	0.296143	0.584522	0.504764	0.36701	0.386001	3 (down)
NM_029609	Lhpp	35.4274	33.755	12.1101	13.1467	14.0963	11.3424	10.8088	11.2284	18.2583	17.5702	17.5342	3 (down)
NM_001285425	Tcf24	0.633523	0.408413	0.187944	0.097253	0.26088	0.159301	0.129928	0.221277	0.577191	0.470119	0.376638	3 (down)
NM_010377	Hist1H1T	5.00362	2.92188	2.1716	1.31856	1.47841	1.70744	2.47283	2.24814	2.22387	3.42755	3.96028	3 (down)
NM_001033316	Ffar3	1.21027	0.890235	0.296366	0.446916	0.381831	0.207474	0.158564	0.188903	0.312311	0.562978	0.745468	3 (down)
NM_172611	Gramd4	3.79637	3.43987	1.32247	1.59309	1.92217	1.53907	1.72498	1.91082	2.24665	3.21247	3.35412	3 (down)
NM_001286203	Timm9	3.7969	3.98381	2.88497	1.92596	2.96046	1.9181	2.42266	2.77542	3.26992	2.27228	4.61431	3 (down)
NM_028157	Spata31D1A	2.85197	2.82049	0.982608	1.02649	1.20925	1.11027	1.00936	1.25319	1.85359	1.69025	1.756	3 (down)
NM_023617	Aox3	2.51616	2.68448	1.08601	1.21861	1.09627	0.208602	0.268168	0.198446	0.191751	0.0854049	0.199955	3 (down)
NM_011297	Rps24	1028.63	1083.23	585.535	618.917	554.729	409.2	414.858	403.492	760.154	767.297	805.579	3 (down)
NM_145425	Wdpcp	0.993655	0.901925	0.450714	0.59263	0.245532	0.283319	0.322768	0.347083	0.55289	0.549839	0.543047	3 (down)
NM_009940	Coq7	20.1449	24.3114	12.32	10.8762	13.478	13.1024	13.5455	12.0442	16.9997	17.9693	18.3633	3 (down)
NM_175106	Tmem177	3.80914	3.83628	1.43064	2.14045	1.61343	1.33808	1.22772	1.05171	3.31688	3.11697	3.25292	3 (down)
NM_020052	Scube2	1.76939	1.6553	0.67579	0.808529	0.527913	0.436544	0.410823	0.419785	0.889904	0.959451	0.772479	3 (down)
NM_001013365	Osm	1.124	1.62447	0.610754	0.485811	0.491428	0.21762	0.17743	0.271823	0.655686	0.780053	0.834135	3 (down)
NM_001286575	Ehmt2	14.2432	17.2389	5.40262	4.39488	4.83952	2.50914	2.26451	2.07751	8.885	8.54087	7.70819	3 (down)
NM_009616	Adam19	7.38381	4.89722	1.66838	2.56068	1.65246	1.97511	3.99533	2.21801	2.28746	3.87876	5.92085	3 (down)
NM_201373	Trim56	1.88377	1.91135	0.684061	0.980599	0.6995	0.405239	0.591803	0.661769	1.43293	1.52677	1.62718	3 (down)
NM_008809	Pdgfrb	1.93107	2.25858	0.838971	0.544254	0.975591	0.000601453	0.510749	1.299	1.18864	1.31912	1.02319	3 (down)
NM_175380	Gpd1L	8.6441	8.53254	3.83237	3.59079	3.53738	3.40164	3.404	3.48798	7.42925	7.60111	7.98769	3 (down)
NM_027261	Taf1D	25.8216	23.3526	15.8481	13.4732	15.3495	15.3111	15.6292	14.3963	19.8519	20.7993	17.372	3 (down)
NR_034155	Olfr1372-Ps1	0.563361	0.417605	0.196501	0.119866	0.371258	0.248181	0.168613	0.295192	0.332223	0.423727	0.407671	3 (down)
NM_009437	Tst	3.49415	3.31956	1.30177	1.14544	1.27078	0.729006	1.07252	0.799818	2.55345	1.95336	2.87058	3 (down)
NM_133204	Zscan5B	1.08568	1.28029	0.655498	0.597291	0.43339	0.525463	0.578383	0.371948	0.422251	0.574908	0.624382	3 (down)
NM_001033157	5730507C01Rik	14.6635	17.3982	9.9973	7.39092	9.02725	9.27332	9.23431	8.79029	10.1757	8.56688	9.10039	3 (down)
NM_008184	Gstm6	7.24198	7.91406	3.2115	3.12938	3.63645	2.10251	3.15404	2.50363	5.39648	7.04738	7.39657	3 (down)
NM_133915	Pxn	5.16444	2.67847	1.64725	1.61685	2.11563	1.30516	1.33144	0.6484	0.737968	1.19715	1.59436	3 (down)
NM_177375	Rab26	1.03542	1.43038	0.495153	0.332022	0.380202	0.387459	0.485879	0.620083	0.896635	0.67548	0.885192	3 (down)
NM_008043	Frat1	2.18839	1.40437	0.580773	0.882544	0.609285	0.573769	0.474224	0.371432	1.65286	1.30076	1.85776	3 (down)
NM_133774	Stard4	4.39318	4.63258	2.20148	2.26069	2.07833	2.43897	1.95062	2.25963	3.98509	4.10093	4.10696	3 (down)
NM_010019	Dapk2	0.516095	0.486907	0.343665	0.215626	0.208704	0.118108	0.168508	0.0737523	0.379449	0.312026	0.36215	3 (down)
NM_013705	Zfp30	0.851072	0.842978	0.372561	0.617128	0.351767	0.342552	0.412671	0.324301	0.861106	0.660378	0.671523	3 (down)
NM_146090	Zadh2	3.48451	3.83451	1.57964	1.51922	1.76333	2.31269	2.41913	2.0452	2.4967	2.58714	2.50529	3 (down)
NM_029556	Clybl	46.4856	44.536	24.9454	26.8718	24.7529	22.041	18.9138	19.7437	40.6095	44.0787	44.9174	3 (down)
NM_175439	Mars2	3.41914	2.68566	1.51326	1.00939	1.03028	1.25854	1.51105	1.20884	2.15197	2.49039	2.29182	3 (down)
NM_139197	Gbgt1	1.60283	2.18115	0.603546	0.817359	0.697238	0.775279	0.427839	0.537551	1.48939	1.31214	1.36165	3 (down)
NM_019701	Clcnkb	1.52593	1.25316	0.544503	0.531802	0.514174	0.31412	0.444696	0.399758	1.01738	1.28323	1.05363	3 (down)
NM_015775	Tmprss2	0.51704	0.31251	0.145231	0.206427	0.224345	0.126862	0.051732	0.0264285	0.229738	0.274894	0.255344	3 (down)
NM_008595	Mfng	2.45827	1.98435	0.87322	0.737171	0.891738	0.976429	0.809965	0.756305	1.93816	1.97087	1.93656	3 (down)
NM_001040691	Ung	20.3709	11.2449	6.57335	9.93455	7.09275	4.63855	11.7783	17.3224	14.8196	6.58748	14.3347	3 (down)
NM_054052	B3Gnt5	4.05953	4.59868	2.16662	1.85012	2.99958	1.85982	2.03334	2.87228	2.56622	3.40163	2.70645	3 (down)
NM_009123	Nkx1-2	2.92475	2.48509	1.13361	1.0181	0.89944	0.719787	0.333442	0.431369	0.350496	0.55552	0.501625	3 (down)
NM_178608	Reep1	5.02577	5.10861	1.78678	1.9062	1.74821	1.55938	1.69653	1.63546	3.43396	3.95261	3.75176	3 (down)
NM_138664	Dnajc28	0.694091	0.875262	0.53182	0.601158	0.376197	0.16785	0.615347	0.383692	0.604843	0.593119	0.349691	3 (down)
NM_178789	Tmem117	0.909259	0.614876	0.362615	0.369034	0.27103	0.363035	0.133227	0.181484	0.13144	0.314739	0.292269	3 (down)
NM_009128	Scd2	141.101	141.33	51.7972	54.5375	53.9658	51.7433	49.9946	49.0457	120.144	130.722	127.398	3 (down)
NM_001166138	Armc8	4.3908	3.77268	1.70063	1.93984	1.96281	1.8401	1.90045	1.60192	3.45351	3.66966	3.30027	3 (down)
NM_010142	Ephb2	4.52587	3.21031	1.73724	1.32626	1.50909	0.972977	0.758549	1.45289	3.89172	3.15591	3.43704	3 (down)
NM_175314	Adamts9	4.41837	4.68799	2.66823	2.79414	2.42861	2.31526	2.35416	2.67636	3.29234	3.36374	3.30116	3 (down)
NM_033320	Glce	9.86729	10.4738	5.58831	5.81952	5.56752	6.70621	6.18515	6.72088	7.82611	9.44761	8.97181	3 (down)
NM_145590	Bc017158	3.08397	3.08541	1.48371	1.3379	1.07763	1.23816	1.10236	1.40365	2.41114	2.52597	2.52349	3 (down)
NM_028087	Gcnt3	0.503069	0.517284	0.306487	0.196622	0.207909	0.183974	0.21571	0.162931	0.537121	0.485081	0.379146	3 (down)
NM_025402	Ogfod3	6.98614	6.7813	3.52596	3.11811	2.92092	2.80261	3.10488	3.05995	5.12396	4.96584	5.23522	3 (down)
NM_177776	Smtnl2	65.6626	63.5504	25.6918	26.1655	25.1831	16.1549	19.7424	18.9629	45.9612	49.7669	52.8577	3 (down)
NM_001276442	Acy1	5.62546	6.73809	1.78615	3.22613	2.77371	1.68726	2.59275	0.489641	4.24206	5.58063	4.60971	3 (down)
NM_016709	Auh	10.7762	10.0942	4.28925	5.3172	5.09119	3.01101	2.67604	3.26492	6.99952	7.32235	7.33418	3 (down)
NM_013628	Pcsk1	0.625941	0.651682	0.504015	0.344632	0.333132	0.69448	0.460965	0.201821	0.64952	0.365353	0.526269	3 (down)
NM_023835	Trim12A	5.44198	4.88179	3.35245	2.59383	2.73087	2.97739	2.60852	2.60554	3.54512	4.99122	3.62581	3 (down)
NM_009037	Rcn1	19.4353	19.922	9.1843	7.94763	9.28874	11.8416	11.4568	11.4599	12.8492	12.5036	11.9655	3 (down)
NM_027320	Ifi35	2.48011	1.88873	0.985144	0.928631	1.24148	0.759206	0.70904	0.822553	1.39528	1.10555	1.72741	3 (down)
NM_026728	Echdc2	40.3332	20.6016	19.0142	18.0376	10.3149	10.0198	5.76658	11.6385	15.8081	22.0485	20.9235	3 (down)
NM_001134457	Nxpe3	1.16677	1.00853	0.493839	0.464358	0.59743	0.389002	0.477226	0.430738	0.991892	1.08703	0.943914	3 (down)
NM_001081387	Ctcfl	1.80135	1.74275	0.784188	1.26032	0.972757	1.08352	1.15539	1.21297	1.57883	1.51356	1.30113	3 (down)
NM_153530	Dis3L2	9.43208	8.70372	4.00699	4.51117	4.10855	3.14731	4.22856	3.59955	6.54487	7.94689	8.90356	3 (down)
NM_001130169	Zfp207	42.0565	43.2734	21.8608	21.294	23.3783	9.41233	8.50443	6.0405	37.5305	38.2767	33.7594	3 (down)
NM_153063	Zfp472	4.75771	3.64429	3.07157	3.15968	2.96914	3.09309	3.24183	2.60199	3.98728	4.34923	3.39969	3 (down)
NM_138595	Gldc	21.0684	19.8499	9.64639	9.17213	9.7864	9.17171	8.50461	7.98992	9.54846	9.30124	9.06309	3 (down)
NM_020564	Sult5A1	2.06886	2.48151	1.21937	0.689937	0.706645	0.568851	0.579442	0.473101	1.63274	2.68886	2.36117	3 (down)
NM_173066	Ep400	4.32183	4.13422	2.63249	2.29509	2.30288	1.81315	1.86574	1.92155	3.1803	4.16181	1.85563	3 (down)
NR_027980	1700001L05Rik	6.99899	7.1231	2.75799	2.92944	2.85256	2.71963	2.66004	2.63708	3.61308	4.56761	3.81368	3 (down)
NM_177740	Rgma	6.3209	5.42443	2.02478	2.56699	2.38085	1.3227	1.6998	1.92215	3.98222	3.40261	4.12837	3 (down)
NM_001033469	Foxr1	0.97709	1.21283	0.340784	0.690677	0.247663	0.176617	0.385669	0.105023	0.734381	0.78577	0.846142	3 (down)
NM_026164	Pnpla8	6.07806	5.38439	4.08415	3.76425	3.92515	4.53276	4.60319	4.31129	5.63887	5.1557	4.44811	3 (down)
NM_001024606	Pdp2	18.7808	16.7786	6.15085	6.76576	6.53457	5.52132	6.24535	5.6804	12.5474	11.7341	12.3228	3 (down)
NM_001037927	Wdr93	0.284592	0.669061	0.242027	0.163641	0.246134	0.250622	0.237207	0.0745566	0.4678	0.25316	0.377427	3 (down)
NM_001110311	Snx12	13.2901	13.3895	6.22837	5.09946	5.99343	6.93663	5.89608	4.88542	11.1877	10.0996	10.7597	3 (down)
NM_027592	Ak6	19.5825	20.5021	14.5188	14.4238	14.5256	12.9304	15.9025	13.0763	18.5866	18.9125	18.5805	3 (down)
NM_001081287	Mpp7	3.12467	3.25657	1.72574	1.91551	1.99059	1.69239	1.38225	1.68938	2.44072	2.80514	2.90005	3 (down)
NM_181073	Plekhh1	16.897	16.0175	7.25158	7.36347	7.23645	5.23187	5.16151	4.8958	12.8945	13.8883	13.9988	3 (down)
NM_172404	Kyat1	4.70981	4.99633	2.44202	1.92468	2.03151	1.74579	1.44975	1.83964	3.52848	3.63906	4.5437	3 (down)
NM_001146212	Mrps10	11.8612	15.4396	8.59345	8.33549	6.37589	6.24397	6.27835	6.70928	13.5242	12.0983	9.30331	3 (down)
NM_153789	Mylip	8.68534	8.76693	4.04123	4.22293	3.98738	2.49463	2.47436	2.65448	7.35183	7.41993	8.34897	3 (down)
NM_001081406	Lrr1	7.14129	8.21509	3.9414	4.41868	5.61445	4.19165	2.9724	2.94652	4.94318	5.58856	5.1828	3 (down)
NM_021551	Slc22A17	2.99338	2.64753	0.926966	1.28554	0.962891	0.463483	0.59961	0.816678	2.13211	2.10078	2.23796	3 (down)
NM_025942	Ola1	48.2656	47.6417	31.4929	27.2839	29.7316	34.6922	35.6938	32.0516	37.9761	40.9481	39.1519	3 (down)
NM_008477	Ktn1	7.30027	7.65609	5.12387	6.25744	4.88788	5.783	5.05113	5.3367	8.37159	6.86592	5.85572	3 (down)
NM_001110327	Dmtf1	13.005	11.1788	8.06968	8.06358	8.8866	9.34062	7.45881	5.83608	6.80699	8.15073	7.63459	3 (down)
NM_025590	Acot11	1.21095	1.37981	0.569228	0.577742	0.543962	0.401253	0.578432	0.490233	1.04517	1.05179	0.842228	3 (down)
NM_001291508	Pbx1	2.32508	2.14531	0.70617	0.811496	0.957616	0.67753	0.559697	0.22592	1.67598	1.77722	1.66997	3 (down)
NM_023887	Gcnt2	6.25898	6.09105	2.82676	2.71702	1.9776	1.17459	1.55376	1.18406	4.91444	5.37306	4.76652	3 (down)
NM_025807	Slc16A9	2.74788	3.43098	1.12987	1.21813	1.13248	0.738551	0.559012	0.442977	1.6892	2.25563	2.03789	3 (down)
NM_001039368	Polr2K	6.36372	10.8049	6.08388	6.32273	4.49435	5.76498	6.79584	5.05595	6.36974	5.39527	6.95513	3 (down)
NM_001161817	Myo1B	13.7307	14.0453	8.76768	8.17543	6.97909	9.4069	8.66674	7.58167	10.7284	10.6864	11.5769	3 (down)
NM_009006	Map4K2	3.99836	4.14132	1.38152	2.32864	1.21431	1.43444	1.57782	1.1534	3.07827	3.10363	2.23402	3 (down)
NM_145479	Klhl22	27.049	24.1863	10.6141	12.8077	11.3752	4.62914	4.05593	3.69217	7.28571	7.61677	7.76026	3 (down)
NM_016968	Olig1	5.12986	4.63026	1.69137	1.88211	1.70875	1.66438	1.63858	1.7919	2.0336	2.24706	2.175	3 (down)
NM_013825	Ly75	19.8301	18.8129	10.957	12.0988	11.5207	7.02423	7.7744	7.34324	12.9609	14.5717	13.6706	3 (down)
NM_146061	Prr5	15.2818	14.7958	5.94381	6.65364	6.4167	5.83239	6.84592	5.81064	12.602	13.3383	13.6348	3 (down)
NM_001163131	Elf3	60.1783	63.4367	26.1908	25.4903	23.1449	10.6701	6.99149	10.9247	41.0185	47.7482	45.4012	3 (down)
NM_026517	Rpl22L1	47.6008	38.2717	26.5524	19.442	26.2699	27.2924	19.2057	19.0433	32.8587	36.0249	37.1604	3 (down)
NM_001077495	Pik3R1	5.25843	5.36159	2.84468	2.62105	2.87277	2.74772	2.42042	2.56376	3.30758	3.55827	3.11592	3 (down)
NM_029025	Tmem81	1.83698	2.02762	0.898687	1.16945	0.990484	0.93691	0.930302	0.875048	1.15761	0.974715	1.3351	3 (down)
NM_001024604	Ankrd28	18.3292	18.4537	11.9535	12.9965	12.4478	12.0341	10.8524	11.6862	17.7812	17.4296	16.8027	3 (down)
NM_175628	A2M	11.9	11.8259	5.9272	6.15586	6.14991	2.81224	2.76402	2.54308	3.74997	4.63588	4.49285	3 (down)
NM_207212	Wtip	3.59392	3.28423	1.27571	1.52459	1.20494	1.18487	1.25072	1.38756	2.69907	2.97356	3.16295	3 (down)
NM_026072	Cwc27	13.5356	16.2641	12.2395	12.0821	10.9766	10.761	12.3604	13.1977	15.4355	12.3145	14.1152	3 (down)
NM_001276284	Aip	16.9079	17.1861	11.2706	8.66189	9.99039	8.77961	10.9263	13.1709	15.1756	15.1656	14.9838	3 (down)
NM_001271898	Acox1	2.82723	3.39912	1.6967	1.63753	1.76402	1.76013	1.03718	1.15415	2.49159	1.58055	2.6534	3 (down)
NM_001159866	Uchl5	11.0581	10.2361	9.22411	8.02708	9.22244	6.48212	8.34197	9.17937	7.87182	8.28446	7.6306	3 (down)
NM_010244	Fv1	3.11918	2.10196	1.19527	2.04771	1.19074	1.46252	1.14134	1.13283	1.06068	2.0573	2.02718	3 (down)
NM_025952	Magt1	5.80372	6.64487	5.25867	4.16229	4.60021	2.45529	4.09502	4.02776	5.13698	2.67973	5.0569	3 (down)
NM_025918	Ccdc43	41.144	44.0233	26.8675	27.0679	28.2949	19.2601	18.8911	18.4858	23.7751	24.6057	23.552	3 (down)
NM_010180	Fbln1	31.4979	27.7095	12.6362	13.3055	14.0097	8.53406	8.56682	9.16258	23.7853	22.4359	22.4743	3 (down)
NM_197990	1700025G04Rik	1.79066	1.64561	0.625171	0.749199	0.734374	0.496696	0.494346	0.484585	1.2854	0.964698	1.07042	3 (down)
NM_008180	Gss	12.2123	10.2806	5.73937	5.3668	6.23247	4.18929	4.66815	4.10464	9.65303	8.63241	8.59671	3 (down)
NM_011758	Zfp39	6.55825	7.17987	5.97405	6.09918	5.80927	5.26871	5.31959	4.55295	5.14904	5.37559	5.38293	3 (down)
NM_010422	Hexb	28.7164	28.6531	13.9275	14.8341	15.5083	12.6146	13.3669	12.4727	18.3801	22.0309	21.7123	3 (down)
NM_007424	Acan	1.96542	1.85265	0.822265	0.793381	0.744621	0.513846	0.534771	0.48585	1.87331	1.92949	1.87895	3 (down)
NM_001003919	Ddx11	8.29607	7.81606	4.27386	4.54706	3.85554	4.09536	3.93213	4.09778	6.333	5.5288	6.62494	3 (down)
NM_027188	Smyd3	7.06598	6.73697	3.18178	2.93777	3.04481	2.35842	2.24273	2.44597	5.53507	5.56813	5.45376	3 (down)
NM_027711	Iqgap2	9.26017	8.47612	5.6658	5.67165	5.77379	4.49583	4.21716	4.57894	7.80468	7.7484	7.35644	3 (down)
NM_028775	Cyp2S1	12.0789	12.5428	5.46955	5.87747	5.71105	2.18032	2.09643	2.64096	9.88909	9.8227	9.67742	3 (down)
NM_011673	Ugcg	19.9155	17.6415	10.7938	8.84067	10.1252	11.8133	12.2185	11.5043	14.0219	14.916	14.6463	3 (down)
NM_001015681	E130308A19Rik	3.85714	4.02535	1.64834	1.83465	1.86392	1.68655	1.80392	1.87154	3.39799	2.48473	3.36085	3 (down)
NM_021099	Kit	34.2736	30.6473	13.1558	14.6071	14.0186	9.96481	9.34716	11.3228	20.7868	18.3114	20.5443	3 (down)
NM_025290	Rsph1	3.7129	3.72981	3.059	2.67518	2.33614	2.53331	2.65752	3.45912	3.48299	2.96678	3.54934	3 (down)
NM_009199	Slc1A1	2.1343	2.27549	1.09501	0.928296	0.674989	0.515213	0.404894	0.279551	1.26393	1.40524	1.28603	3 (down)
NM_019718	Arl3	94.9056	107.882	63.1076	72.5133	65.9518	45.693	50.294	52.0567	83.988	72.6526	74.8627	3 (down)
NM_007557	Bmp7	6.65543	7.29579	3.78355	4.13957	4.08301	1.85528	1.84724	1.95539	6.69353	6.97962	6.73881	3 (down)
NM_001045530	Ccnjl	7.8201	8.21746	3.15338	3.55115	3.54925	4.06113	3.15054	3.9029	5.79573	6.45847	7.35516	3 (down)
NM_028211	2210016L21Rik	24.2535	25.3222	10.9011	10.0659	8.82735	9.12857	9.1001	10.5147	19.9376	20.5238	20.562	3 (down)
NM_198292	Tex2	26.4866	25.6235	11.8479	12.0218	12.1286	10.6362	9.80495	10.8173	18.2999	19.0531	19.0622	3 (down)
NM_024413	Plekhf1	9.83941	8.83744	4.45615	4.32001	4.2372	2.98679	2.73912	2.85338	9.26237	7.51002	8.27295	3 (down)
NM_146089	Haus1	31.3234	35.8144	22.837	26.3127	22.9665	23.1156	26.6946	23.9247	30.7885	29.9857	30.6492	3 (down)
NM_026001	Rnaseh2B	26.7665	25.8419	13.8941	13.6115	12.1532	16.7472	16.5269	14.3762	21.67	21.564	20.8979	3 (down)
NM_008842	Pim1	68.876	69.3585	27.6187	28.649	26.7467	24.1682	25.14	22.9923	58.0113	59.4299	65.0618	3 (down)
NM_007964	Evi5	16.2816	16.0393	11.6998	10.5606	10.764	11.8157	11.7064	10.9172	14.8629	15.1835	14.1775	3 (down)
NM_026125	Fam132A	1.39493	1.21546	0.475032	0.496252	0.865944	0.686508	0.799324	0.679981	0.884633	0.988248	1.34666	3 (down)
NM_001122683	Bdh1	15.6823	15.3998	7.6783	8.51015	7.60776	5.4073	5.38121	5.05528	12.042	11.992	12.242	3 (down)
NM_175562	Rab39	0.942223	0.640298	0.394568	0.495685	0.359195	0.406258	0.19327	0.324407	0.490389	0.650739	0.532145	3 (down)
NM_008055	Fzd4	1.16002	1.03328	0.427358	0.659525	0.541383	0.464551	0.440574	0.65278	1.01119	0.864925	1.12872	3 (down)
NM_025554	Polr2E	230.552	233.439	129.949	136.499	135.141	98.6857	123.158	122.825	218.807	201.894	223.253	3 (down)
NM_029627	Ly6K	3.90484	3.52245	1.7207	2.16791	2.3536	0.308193	0.56464	0.447736	2.08891	1.92919	1.82923	3 (down)
NM_008587	Mertk	1.66152	1.55917	0.70053	0.867244	0.859624	0.314062	0.217269	0.210324	1.17393	1.61647	1.54814	3 (down)
NM_001017429	Cox17	85.86	75.1527	46.8349	47.4306	44.6871	34.5104	36.1414	36.1681	68.3833	63.7954	65.9558	3 (down)
NR_037964	2610507I01Rik	1.24046	1.29751	0.822463	0.704912	0.885454	0.651741	0.586645	0.707692	1.21346	0.725179	1.02336	3 (down)
NM_172122	Crocc	3.65011	3.41499	1.46374	2.05525	1.78982	1.21996	1.61197	1.60884	2.93493	2.19573	2.63786	3 (down)
NM_178743	Slc26A11	1.59838	1.09507	0.562959	0.672194	0.723459	0.435889	0.398369	0.219148	1.14875	1.37402	1.28209	3 (down)
NM_207105	H2-Ab1	3.82457	3.9105	2.1331	1.96753	2.05277	0.624219	0.748077	1.14529	3.34634	3.29716	2.77865	3 (down)
NM_008162	Gpx4	286.525	280.483	133.353	141.275	139.391	81.0478	81.4986	89.0214	254.634	232.757	261.074	3 (down)
NM_001102611	Smyd4	4.274	3.65664	1.97181	2.33102	2.17332	2.14387	2.00064	2.00882	3.0364	2.53228	2.65287	3 (down)
NM_027014	Gins1	39.9405	35.6257	22.8277	23.0863	21.4101	23.6554	24.1977	22.8871	26.9247	28.7725	29.4133	3 (down)
NM_011625	Ppp1R13B	6.4354	7.22272	3.46913	3.65152	3.45358	3.2953	3.51801	3.49998	6.14805	6.02561	6.12489	3 (down)
NM_001035122	Golm1	35.8697	35.9656	24.7016	25.0044	25.0824	23.1864	23.0753	23.2671	32.3993	33.1127	33.0184	3 (down)
NM_023132	Renbp	36.5477	29.4504	18.8699	19.4957	18.7839	13.1268	13.7031	11.4916	20.7539	17.0192	20.9254	3 (down)
NM_016980	Rpl5	525.79	604.814	446.091	463.695	444.884	381.854	390.56	392.718	592.275	528.025	524.539	3 (down)
NM_001305631	Cenpi	1.5359	1.80215	1.03587	0.887702	0.77747	0.821463	0.831131	1.29114	0.723374	0.74898	2.37246	3 (down)
NM_181394	Anapc13	105.984	118.603	83.2216	81.7431	69.156	74.8305	74.7266	88.4312	93.5388	80.2114	98.3228	3 (down)
NM_001001986	Nol4L	5.83707	5.33851	2.45468	2.66797	2.07086	1.15408	1.69066	1.84676	5.26405	4.65988	5.74026	3 (down)
NM_018786	Prpf40B	8.7829	9.04378	4.30697	4.31202	3.91618	2.83091	3.49424	4.00658	8.91466	7.79785	8.68749	3 (down)
NM_026670	Zmym1	23.2434	22.4713	13.2592	13.6989	14.1151	14.4478	15.1001	13.2365	13.3623	15.6	14.8426	3 (down)
NM_009227	Snrpe	100.585	99.1699	77.4488	69.7024	73.4661	78.355	74.2278	73.7541	85.9329	93.065	91.3247	3 (down)
NM_033037	Cdo1	20.6706	17.6362	11.2879	12.3886	11.5369	6.87579	6.04561	5.79794	12.0988	10.3386	11.3692	3 (down)
NM_026030	Eif2S2	283.301	304.752	192.576	197.79	198.545	192.042	194.89	192.58	240.351	249.542	232.752	3 (down)
NM_177606	Plekhh2	3.99039	3.9909	2.14269	2.1301	1.916	1.35428	1.62362	1.57086	2.71153	2.62402	2.55847	3 (down)
NM_133684	43892	20.6001	22.5141	12.2236	11.4175	11.7411	7.39146	7.73533	6.56822	12.9405	11.7805	12.7913	3 (down)
NM_010386	H2-Dma	1.28452	1.64222	0.764242	0.565749	0.746935	0.760955	0.336023	0.211161	1.14559	1.17298	1.8471	3 (down)
NM_001007578	Armcx6	1.22962	1.43575	0.822763	0.88571	0.816926	0.466711	0.868619	0.464727	1.3862	1.12909	1.14727	3 (down)
NM_134469	Fdps	91.94	94.252	49.1906	52.5049	54.2844	57.7111	60.5654	56.3829	81.2157	79.171	84.4859	3 (down)
NM_001031808	Mrpl41	8.15286	8.56892	4.73914	6.1833	4.7392	5.8172	6.70075	5.33961	6.47326	7.38539	7.70188	3 (down)
NM_001145779	Kif2A	25.5415	27.5579	20.9122	19.2955	19.5954	21.6091	20.363	20.9101	25.6949	25.1591	24.0706	3 (down)
NM_025815	Cpne8	1.00489	0.668421	0.400799	0.541548	0.413814	0.348982	0.41712	0.363526	0.835482	0.526035	0.876598	3 (down)
NR_131914	Gm12866	2.22244	2.31905	1.77671	1.5808	1.43172	0.729286	1.43509	1.17762	1.23678	1.0205	0.891546	3 (down)
NM_133788	Icmt	5.56635	5.49464	2.08778	3.0405	2.48574	1.91322	3.3244	1.82887	4.44222	5.63211	5.69655	3 (down)
NR_110335	Eif4A2	80.6232	79.472	61.2628	59.9874	63.0409	52.3627	53.1204	50.3662	64.6232	66.9203	68.0657	3 (down)
NM_001081314	C2Cd4B	1.96374	2.09509	0.909152	0.820807	0.541061	0.324407	0.198303	0.404874	0.812874	0.153227	0.65264	3 (down)
NM_025899	Uqcrc2	64.9715	64.806	46.0084	43.5458	46.0813	44.1537	42.2989	41.1325	56.9798	59.2697	60.1012	3 (down)
NM_019811	Acss2	3.97696	3.91249	2.14836	1.75158	2.18215	1.40971	1.379	1.30508	3.75229	3.28745	3.72577	3 (down)
NM_019835	B4Galt5	37.5561	37.2508	15.3575	16.7288	16.1145	13.6764	13.1661	14.2591	29.3614	28.0377	29.6586	3 (down)
NM_001163609	Psma8	10.0183	9.60685	6.95406	6.3339	5.69382	7.26296	7.17399	6.26841	6.94187	6.90064	7.6005	3 (down)
NM_001302684	Dclre1C	10.6667	13.1202	7.53226	6.44163	6.37007	5.8571	7.40005	6.87366	13.6348	7.93974	9.65138	3 (down)
NM_181397	Rftn1	1.47479	1.27679	0.584585	0.541855	0.750042	0.547437	0.558055	0.66017	0.695469	0.6109	0.64894	3 (down)
NM_153112	Cadm4	13.088	13.2701	5.64983	6.54304	6.04711	1.5633	2.19576	2.20317	13.4099	12.4759	13.538	3 (down)
NM_023127	Polr2K	25.1481	27.7866	23.0568	23.1538	19.616	21.0658	25.7028	18.1733	27.9986	25.4927	24.3699	3 (down)
NM_001310628	Psg16	1.02231	1.12905	0.706689	0.878241	0.713359	0.599951	0.473981	0.524975	0.579653	0.513513	0.530068	3 (down)
NR_024067	Snhg6	61.7936	62.3584	42.0804	44.8111	43.887	49.6317	42.7158	44.6217	47.6146	52.29	47.5538	3 (down)
NM_010055	Dlx3	1.77951	1.30278	0.777518	0.680423	0.627064	0.202417	0.174592	0.324301	1.76918	0.997905	1.41766	3 (down)
NM_172935	Amdhd2	11.3982	9.56465	5.11462	5.16597	5.34813	6.06199	5.90936	5.06323	9.03185	9.43899	8.85138	3 (down)
NM_019488	Slc2A8	3.69355	4.21802	1.99451	1.20463	1.53415	1.12725	1.02797	0.967644	3.81493	3.22638	3.29756	3 (down)
NM_027968	Fbxo30	5.46513	5.61252	4.73594	4.14707	4.79591	4.29831	4.56352	4.19469	4.22881	4.42302	4.53013	3 (down)
NM_013721	Rpl7A	1590.88	1732.58	1133	1182.93	1117.21	967.156	1067.21	1150.3	1542.6	1373.73	1467.95	3 (down)
NM_194060	Foxo6	3.30553	3.70066	1.30383	1.5512	1.54677	0.803453	0.655194	0.702808	2.85964	2.99889	3.26486	3 (down)
NM_178641	Inpp5F	2.05139	2.25746	1.22133	1.2364	1.2262	1.57212	1.27217	1.46477	1.61649	1.60556	1.40333	3 (down)
NM_025431	Llph	48.5783	47.3891	35.4488	36.4183	35.6706	36.1829	42.0227	41.2751	40.2833	41.6479	38.3202	3 (down)
NM_016905	Galk1	17.7313	15.0151	9.14318	8.40467	8.58444	5.02266	5.69281	5.19609	13.3031	13.4533	13.7066	3 (down)
NM_026031	Utp11L	56.4555	54.7471	39.6682	40.6836	40.5258	38.8208	40.6007	41.2699	49.5339	52.7506	52.3579	3 (down)
NM_212445	Kdelc2	4.67283	4.24615	3.04935	2.40767	2.79239	2.1205	2.94194	2.63038	4.16918	4.43728	4.20122	3 (down)
NM_016978	Oat	24.9639	26.1654	15.8592	16.2995	16.681	14.2413	13.1357	13.0999	18.0843	20.2958	18.4708	3 (down)
NR_028520	Gm10451	5.26825	4.46608	2.45873	1.82024	3.23731	2.47813	2.41801	3.00246	2.62945	3.374	3.50996	3 (down)
NM_027897	Rhpn2	6.51112	7.58925	3.97668	3.94552	3.22894	3.51861	3.49247	3.70166	4.51059	6.01636	5.44282	3 (down)
NM_029942	Prelid2	47.6188	45.3018	37.2776	35.8069	37.0151	27.1101	24.9322	23.4686	25.9953	29.797	29.858	3 (down)
NM_008905	Ppfibp2	4.63727	4.38019	2.4029	2.39942	2.66362	1.84869	1.92089	1.8429	3.60074	3.4643	2.29779	3 (down)
NM_153805	Pkn3	3.75485	3.92392	1.87256	1.7598	1.76784	1.53854	1.62443	1.61676	3.3715	2.73113	3.69966	3 (down)
NM_001005420	Ppp1R26	1.39267	1.36834	0.710521	0.826379	0.705797	0.675036	0.593101	0.868065	0.723243	1.05464	0.977509	3 (down)
NM_007997	Fdxr	4.89121	4.31086	2.20026	2.39648	2.29712	2.1169	2.20283	1.73951	3.53564	4.20417	5.0392	3 (down)
NM_011107	Pla2G1B	259.651	301.659	166.176	182.123	182.608	114.573	134.423	150.73	184.869	175.323	177.179	3 (down)
NM_177603	Frat2	2.34514	2.17097	1.02931	0.908475	1.1964	1.25638	1.12534	1.28822	1.98936	1.93858	1.87898	3 (down)
NM_008549	Man2A1	13.6864	13.424	7.5992	6.40791	7.04432	9.36279	8.13519	8.22719	10.6049	11.4016	9.67277	3 (down)
NM_025700	Pgm1	56.3454	55.8162	32.0567	32.9517	33.1457	21.9608	20.7489	20.4282	43.6242	44.5629	46.7916	3 (down)
NM_028036	Tmco6	4.94987	3.94609	2.84049	2.02698	1.80385	1.42398	1.61504	2.19921	3.98966	4.00865	4.86374	3 (down)
NM_145211	Oas1A	3.29964	3.00338	1.85228	1.51796	1.49042	1.25402	1.61436	1.09919	2.0769	1.88855	1.83411	3 (down)
NM_001001932	Eea1	3.507	3.36575	2.0693	2.18576	1.91344	2.66161	2.35455	2.36519	2.59666	2.86944	2.7229	3 (down)
NM_028104	Ppp1R14D	8.74427	7.4295	5.32962	4.39685	4.33096	1.73627	1.90092	1.00695	3.02649	2.85246	2.44201	3 (down)
NM_177782	Prex1	5.09378	4.44963	2.4118	2.34638	2.59924	1.57947	1.68985	1.35925	4.58042	4.69659	4.46776	3 (down)
NM_026330	Nsmce1	12.7756	11.3015	6.24478	7.47662	7.38261	6.81875	7.28566	6.26056	10.3798	9.61512	10.4974	3 (down)
NM_001135001	Ppp2R5C	51.3864	59.7132	36.2214	38.3004	35.3903	30.0539	32.6193	31.9487	50.1325	53.2053	47.9178	3 (down)
NM_001170540	Btf3	517.772	512.389	379.725	329.41	358.095	369.366	383.425	371.643	419.337	451.35	403.024	3 (down)
NM_028095	Mettl10	7.70547	8.5076	6.51358	6.13613	5.5522	5.12544	5.97807	4.59668	5.62481	6.29415	6.80939	3 (down)
NM_007399	Adam10	16.1997	15.1504	11.0612	10.2097	11.0986	10.5022	9.14692	9.1683	11.6308	11.9541	11.6335	3 (down)
NM_199196	Suz12	53.7663	48.8278	40.1783	29.1151	35.0097	39.7052	34.1324	33.7285	41.5111	39.7752	39.7426	3 (down)
NM_028889	Efhd1	1.81292	1.83745	0.864498	0.843803	0.771271	0.716303	0.824182	0.817665	0.835224	1.09	0.752797	3 (down)
NM_001042491	Anapc5	21.6548	23.2843	14.996	14.2603	14.5541	13.7557	15.6383	17.186	20.7229	20.305	20.1218	3 (down)
NM_028918	Ttc25	0.654694	0.747397	0.327789	0.451269	0.407938	0.214796	0.277352	0.178966	0.547282	0.539755	0.535249	3 (down)
NM_207237	Man1C1	1.74658	2.05107	0.688036	0.859995	0.978115	0.602187	0.613988	0.766897	1.66744	1.86637	1.4511	3 (down)
NM_025914	Actr6	6.48094	5.92054	4.06882	4.79486	4.76262	5.07341	5.09481	4.76712	5.48815	5.39179	5.89958	3 (down)
NM_018739	Rp9	18.9387	18.0402	10.3026	12.1089	12.888	10.2818	10.9849	8.6391	16.6007	15.6414	15.4022	3 (down)
NM_133727	Kptn	3.44595	3.07876	1.93532	2.06958	1.72828	1.81177	2.31431	2.15085	2.22808	2.76954	3.22743	3 (down)
NM_008804	Pde9A	5.82543	6.40749	3.13595	3.89223	3.63052	3.21003	3.75525	4.10882	6.01328	4.18304	5.81921	3 (down)
NM_009838	Cct6A	188.753	176.229	135.192	126.966	132.298	158.665	156.668	146.68	161.073	169.546	162.844	3 (down)
NM_172907	Olfml1	1.21095	1.23899	0.546248	0.511964	0.846141	0.210185	0.0856864	0.240672	0.25335	0.35684	0.281979	3 (down)
NM_025974	Rpl14	812.15	776.792	524.866	535.172	538.986	478.689	529.859	481.292	650.008	661.387	674.571	3 (down)
NM_029066	Wbp2Nl	2.2116	2.40505	1.25866	1.22722	0.707399	1.14713	1.53598	0.988507	1.64241	1.85776	1.66411	3 (down)
NM_028964	Snx29	2.83063	2.80404	1.71794	1.8785	1.83044	1.515	1.79144	1.74	2.77245	3.12284	2.30865	3 (down)
NM_028116	Pygo1	2.1669	2.80041	1.32058	1.41043	1.20047	1.58255	1.39282	1.09799	1.42023	1.94574	1.97591	3 (down)
NM_130882	Cyp4F13	3.0657	3.05338	1.83305	1.59012	1.27474	0.784054	0.97378	0.688453	2.13976	2.05774	3.12246	3 (down)
NM_009171	Shmt1	36.3111	33.6086	19.5721	19.2926	20.7784	21.1603	23.1132	20.3869	32.2098	31.6649	29.5366	3 (down)
NM_019491	Rala	15.9027	14.6149	11.0613	9.77021	9.98052	11.3166	11.6753	11.1359	12.7105	11.9697	11.2103	3 (down)
NM_008153	Cmklr1	11.7087	10.6383	5.05935	5.00079	4.97152	2.14058	2.36998	2.19989	4.14909	4.475	4.1847	3 (down)
NM_028388	Ndufv2	96.8385	101.05	68.3271	65.2707	63.9831	54.1722	57.4031	52.892	83.902	77.8326	78.1852	3 (down)
NM_028657	Mfsd12	3.40163	2.99844	1.38275	1.72426	1.52405	0.936477	1.23058	1.25666	2.20162	2.18602	2.2669	3 (down)
NM_010299	Gm2A	14.5917	15.5598	7.3782	7.54395	7.40228	4.7986	4.627	4.93181	11.8993	10.9554	11.1069	3 (down)
NM_016803	Chst3	1.99317	2.08654	0.953654	1.09559	1.03206	0.710687	0.646318	0.874074	1.00607	0.910053	0.963599	3 (down)
NM_026219	Uqcrb	660.866	777.717	618.087	555.814	581.716	541.906	534.383	541.739	563.617	580.916	541.8	3 (down)
NM_020567	Gmnn	49.4855	49.7003	37.1736	38.3882	39.0296	32.7747	34.0838	31.3051	42.541	41.9447	42.4862	3 (down)
NM_029492	Zdhhc20	8.82463	9.73092	7.84411	7.00787	7.29051	7.95009	7.27688	6.75175	7.96021	8.40067	7.71188	3 (down)
NM_001207021	Shisa8	2.13549	1.72506	0.792935	1.26647	0.726341	0.462411	0.659745	0.721905	2.15896	0.916158	1.7059	3 (down)
NM_024173	Atp6V1G1	34.4282	35.6787	21.695	20.519	20.0387	20.6805	23.7122	21.875	32.4869	27.8191	29.5757	3 (down)
NM_001162908	Sesn1	4.80893	3.97648	2.78259	2.89035	3.06435	1.93007	2.45276	1.76001	1.93948	2.81918	2.08316	3 (down)
NM_025394	Tomm7	45.9962	39.4169	27.5056	28.1693	24.052	24.6086	25.8789	23.5443	38.9838	37.5501	42.6261	3 (down)
NM_199364	Lzts1	1.42711	1.41068	0.794856	0.916881	0.796363	0.602595	0.661348	0.50656	1.39625	1.46505	1.3325	3 (down)
NM_030724	Uck2	145.505	144.051	78.0587	75.3605	78.0273	84.6023	79.9072	86.8817	123.555	134.144	131.121	3 (down)
NM_009096	Rps6	1263.58	1253.23	950.191	963.727	916.139	935.044	947.846	915.865	1157.51	1177.18	1159.4	3 (down)
NM_011190	Psme2	13.5958	15.6925	8.11048	8.17118	6.90899	5.22046	4.95666	6.64271	13.6362	13.039	13.771	3 (down)
NM_001039472	Kif21B	5.93014	5.39952	2.73978	3.0484	2.79414	1.75307	2.02631	2.00019	5.65984	5.47367	5.48234	3 (down)
NM_026816	Gtf2F2	24.1116	19.7263	16.9869	17.6583	17.3642	17.4042	19.2136	18.4684	18.4752	19.2866	18.484	3 (down)
NM_026411	1700021F05Rik	40.797	38.3342	26.4938	26.3475	26.8304	21.743	22.0338	22.634	36.9257	34.3858	34.0783	3 (down)
NM_144829	Aarsd1	13.6471	12.3806	8.96773	9.33357	8.25403	7.24821	8.07679	6.86538	12.5839	10.7596	11.5937	3 (down)
NM_029665	Ipo11	19.5353	20.098	14.3942	13.8079	16.0372	16.7817	15.2163	15.3378	17.8343	17.4303	16.2366	3 (down)
NM_026040	Srfbp1	49.3249	52.0774	38.3446	43.6598	37.0651	38.7618	39.0493	41.2941	47.7314	49.3414	50.7349	3 (down)
NM_172150	Ift52	26.8374	25.2799	13.6717	14.2741	15.5931	14.233	14.487	12.7413	18.3289	20.7073	19.8006	3 (down)
NM_028447	Prrc1	16.4979	15.9843	7.343	7.63878	7.97869	7.56862	7.72535	7.61267	8.35674	7.95321	9.25371	3 (down)
NM_013469	Anxa11	43.7425	42.8241	19.9542	20.3717	20.4975	15.4226	15.4949	14.6589	34.6346	34.854	35.0587	3 (down)
NM_022024	Gmfg	5.64577	6.99334	4.24478	4.08082	3.64814	2.74173	4.057	2.98116	5.40248	5.37492	4.71913	3 (down)
NM_008828	Pgk1	283.563	278.666	164.501	175.715	172.964	145.45	151.464	140.407	253.885	255.25	266.387	3 (down)
NM_021552	Nsa2	78.7757	88.8652	62.3698	66.2755	60.1745	54.1783	58.5914	56.3916	74.5422	72.8257	69.9454	3 (down)
NM_024236	Qdpr	16.489	16.8086	9.23105	9.15818	9.99216	9.1683	10.3442	8.70455	14.0968	12.8722	12.9101	3 (down)
NM_026437	Fam45A	14.0643	14.6279	11.2375	10.6406	9.75886	8.16458	8.995	8.71827	11.3846	11.8728	10.1085	3 (down)
NM_027909	C2Cd2L	4.21059	4.32179	2.1475	2.02504	1.99991	1.48755	1.82372	1.95876	2.66444	2.90466	3.2979	3 (down)
NR_033578	Gm15645	4.60853	5.28865	3.88282	4.73163	3.52104	2.13615	2.93013	2.83517	6.5667	3.29627	4.08025	3 (down)
NM_207523	Rpl23A	2264.45	2549.45	1674.4	1724.2	1636.86	1451.72	1521.84	1524.51	2247.17	1976.09	2020.86	3 (down)
NM_026738	Card19	12.3209	11.6671	6.25348	5.48959	6.26551	3.52189	3.6448	3.04625	9.42499	11.2968	11.4641	3 (down)
NM_008977	Ptpn2	58.0222	66.4918	50.7275	43.7619	45.8456	46.8765	48.53	50.6196	55.7964	52.1898	47.5086	3 (down)
NM_001127346	Ndufaf2	29.3401	32.1981	22.1679	25.882	23.845	19.8033	22.8064	31.0622	30.0166	22.5998	27.4227	3 (down)
NM_138756	Slc25A36	47.8717	43.7369	31.9281	28.2895	33.1324	31.7043	30.4611	29.387	36.2373	40.677	39.6943	3 (down)
NM_025757	Gid4	15.0531	13.6243	6.36118	6.79482	6.40976	6.86394	7.19983	7.00191	12.5185	13.0875	12.9521	3 (down)
NM_013902	Fkbp3	259.931	265.099	206.629	207.202	201.93	197.418	205.496	183.328	227.547	232.375	227.991	3 (down)
NM_025379	Cox7B	145.561	152.226	106.979	107.347	104.686	94.7718	93.991	92.7606	148.043	138.145	150.769	3 (down)
NM_001161362	Ppp2R3A	2.07018	1.90552	1.39537	1.10902	1.19981	0.983105	1.06976	1.31088	1.2501	1.39093	1.25967	3 (down)
NM_026055	Rpl39	255.244	220.046	152.375	143.948	161.561	148.706	149.746	147.102	215.019	232.746	226.629	3 (down)
NM_026752	Zfyve21	8.84195	8.23311	5.24061	5.81087	4.66222	3.89423	4.30359	4.66776	6.91248	6.39148	8.34647	3 (down)
NM_172593	Mier3	10.5746	11.0114	6.33569	6.99855	7.96222	7.26746	7.41769	6.7583	6.48653	7.0943	7.35192	3 (down)
NM_022891	Rpl23	826.935	845.474	625.82	647.66	616.478	600.004	631.207	597.235	760.866	705.769	710.81	3 (down)
NM_010726	Phyh	47.9681	51.0815	31.4834	30.8857	31.1979	18.9882	19.259	18.8518	45.9734	45.3811	46.325	3 (down)
NM_178377	Commd10	27.2859	30.0784	14.8558	16.5995	16.6406	15.6974	14.5739	17.4419	24.7203	26.0741	27.0666	3 (down)
NR_027913	G630025P09Rik	4.85802	5.02987	2.27393	2.8505	2.67137	1.75591	2.07056	2.00761	3.21862	3.66762	4.56993	3 (down)
NM_001146287	Cables1	2.16429	2.17145	1.15038	0.961228	1.03425	1.193	1.09202	1.0961	1.65358	1.95361	1.7987	3 (down)
NM_145925	Pttg1Ip	37.7219	40.5811	21.6841	22.5463	22.4463	19.3384	19.8597	19.2997	37.6066	34.4035	36.8556	3 (down)
NM_001202500	Armcx4	2.02651	1.81324	1.49428	1.57568	1.54959	1.57633	1.75236	1.7283	1.81412	1.66173	1.69283	3 (down)
NM_172565	Klhl11	9.91715	9.21124	6.01632	5.62171	6.05859	6.67005	6.11732	5.79664	8.25149	8.8875	8.74744	3 (down)
NM_028209	Ttc4	22.4654	19.72	13.8306	13.9239	15.3915	15.5492	14.9943	14.5563	17.471	17.8138	19.1797	3 (down)
NM_001013786	Zscan26	12.676	11.7553	9.05907	8.44025	8.91197	9.04949	8.89177	8.75472	9.88999	10.8358	10.3995	3 (down)
NM_144509	Arl6Ip4	12.9214	14.3208	8.31528	9.07908	8.33511	9.12948	9.90456	10.3018	11.4836	10.7696	12.6199	3 (down)
NM_001081013	Rlf	26.6259	27.4542	22.4784	21.6863	22.3828	22.4513	21.2117	20.4123	21.2485	21.9308	22.2217	3 (down)
NM_028632	Fcf1	86.1748	98.0312	71.8198	88.4889	71.6907	59.8805	65.0122	61.6856	77.3922	68.6996	69.4676	3 (down)
NM_001085515	Ai464131	7.54648	7.1406	4.37079	4.10366	4.13923	2.66583	2.45682	2.56497	6.53246	6.55752	6.28367	3 (down)
NM_025683	Rpe	17.9752	18.2014	17.0475	12.8809	15.7548	11.8185	12.506	13.5192	14.7002	15.3188	14.8975	3 (down)
NM_025329	Tctex1D2	5.69208	8.08391	5.19783	5.12182	6.41391	3.43971	3.90583	2.81833	6.51555	6.38902	7.65444	3 (down)
NM_013551	Hmbs	20.5146	19.4306	13.0266	10.9134	14.1517	12.249	12.7244	12.4425	18.3968	17.4799	18.6793	3 (down)
NM_001048058	Rpl38	1709.71	1648.44	1101.49	1130.61	1120.83	1019.06	1058.91	1105.39	1516.18	1586.2	1528.84	3 (down)
NM_025664	Snx9	8.67416	8.87959	5.43424	6.21071	5.33141	7.11106	6.56621	6.95982	7.4492	7.75723	8.27049	3 (down)
NM_134038	Slc16A6	12.7	14.6007	6.93172	6.74691	6.5983	6.4386	6.36052	6.04328	9.59189	9.39098	9.60904	3 (down)
NM_019427	Epb41L4B	13.6865	13.5903	6.39487	6.33118	6.26375	4.7481	4.71586	4.38021	7.34158	7.22201	8.17839	3 (down)
NM_029826	Hdhd2	8.17581	8.88508	5.50748	5.33702	6.42465	6.19021	6.22906	4.26999	7.87971	8.5132	8.04172	3 (down)
NM_008681	Ndrg1	19.4156	19.5963	9.72045	10.8016	10.9987	7.52914	8.0022	8.77116	18.4417	15.3847	16.6506	3 (down)
NM_001033634	Zyg11B	9.64987	9.21516	6.09844	6.0376	6.67872	4.71923	4.20117	4.13144	5.85085	6.50195	6.22731	3 (down)
NM_145973	Ell3	12.3613	12.2866	8.31846	8.55013	9.53421	5.84787	5.95922	5.4325	11.9405	13.027	11.6634	3 (down)
NM_009178	St3Gal4	9.31745	8.47734	4.54781	5.28706	5.07444	4.67955	4.5413	4.70201	4.98724	6.14024	6.78499	3 (down)
NM_017391	Slc5A3	1.67895	1.75246	1.08985	0.972125	1.16417	0.82256	0.766499	0.720662	1.68301	1.81486	1.81847	3 (down)
NM_020569	Park7	140.251	143.12	100.948	99.7682	104.312	91.7398	97.9206	103.53	135.686	128.852	139.062	3 (down)
NM_001001881	2510009E07Rik	4.26311	4.45704	2.23613	2.17087	2.16264	0.807097	0.690954	0.80135	1.61023	1.41219	1.38676	3 (down)
NM_011965	Psma1	95.0241	100.76	77.0891	77.3557	82.2221	76.7515	79.4595	75.2707	84.4283	86.9982	93.5396	3 (down)
NM_023449	Slc9A3R2	6.00672	4.74764	3.22214	3.76931	3.32711	2.39631	2.55499	2.7678	2.30182	2.25726	2.99051	3 (down)
NM_153166	Cpne5	2.76474	2.90405	1.45224	1.54875	1.57532	0.86039	1.10808	1.33996	2.35245	2.11502	2.04879	3 (down)
NM_148958	Osbpl10	7.14583	7.785	4.08516	3.87512	3.9678	2.15392	1.94621	2.12636	5.59721	4.81786	6.25574	3 (down)
NM_010700	Ldlr	23.8077	23.209	12.6097	14.934	14.3733	15.5649	10.8958	15.5325	24.1717	16.7188	23.9967	3 (down)
NM_172770	Ttc12	2.95682	3.35428	2.38761	2.64623	2.24291	2.04125	2.18177	1.96644	3.25819	2.96667	2.94533	3 (down)
NM_025919	Rpl11	1017.18	978.533	675.245	699.798	660.943	574.794	619.054	612.291	886.738	870.651	900.966	3 (down)
NM_020615	Atp5C1	126.246	145.092	86.9245	87.1586	91.7268	83.7947	86.5453	83.0734	126.628	129.424	127.63	3 (down)
NM_145465	Stk24	39.5557	39.4257	20.7935	18.2459	21.5532	24.67	25.292	23.212	30.432	34.4097	33.0253	3 (down)
NM_145516	Plekhb2	10.6312	10.654	6.2354	6.11411	6.34904	4.08666	4.08318	3.62339	8.4628	9.47865	8.85597	3 (down)
NM_144861	Rprd1A	13.4129	15.1065	9.61573	9.03457	9.25634	5.87443	5.97061	5.14206	8.83396	8.73989	8.48165	3 (down)
NM_173738	Zfp940	5.09883	4.74939	4.04511	4.60573	4.04884	4.37018	4.41022	4.2013	4.2628	4.54529	4.91688	3 (down)
NM_172134	Pdxk	20.2121	20.4735	9.9075	10.0879	10.2758	4.99615	5.59019	5.92224	15.4048	16.3433	16.0627	3 (down)
NM_177897	B4Galnt4	20.9323	20.7351	12.2018	12.2124	11.7474	11.0396	12.1636	13.6533	18.4279	19.0482	20.2699	3 (down)
NM_001142681	Chid1	2.56211	2.21964	1.41535	1.43845	1.77805	1.36875	1.4242	1.62144	2.23678	2.33953	2.35442	3 (down)
NM_026579	D10Wsu102E	20.4714	20.4115	11.0779	12.0182	11.2835	11.2338	11.9629	11.1104	14.5888	15.9047	15.3339	3 (down)
NM_023374	Sdhb	36.6362	36.3225	23.2405	21.6319	24.0554	21.2552	21.437	21.0121	33.6039	37.1057	33.7576	3 (down)
NM_009744	Bcl6	4.29969	3.77034	2.02892	2.00754	2.71728	1.60826	1.63957	1.42144	4.0577	4.132	3.83033	3 (down)
NM_007520	Bach1	12.4314	11.8537	7.89901	8.01011	8.05209	6.50044	6.33497	6.06328	8.56821	9.14102	8.2764	3 (down)
NM_011969	Psma7	103.378	99.3029	69.5646	77.119	77.8998	62.2824	67.0725	63.6479	83.5839	79.6778	84.2762	3 (down)
NM_027862	Atp5H	432.56	504.483	352.482	372.864	349.664	299.179	322.981	325.753	421.664	417	431.436	3 (down)
NM_011945	Map3K1	18.361	18.6888	9.12439	9.89961	9.79949	8.15383	8.82865	8.43947	16.045	17.2584	17.1184	3 (down)
NM_001164639	Slk	19.055	18.6137	15.0747	15.5464	14.3223	12.6803	12.5466	12.1394	19.5324	19.6244	19.22	3 (down)
NM_010401	Hal	8.56042	8.42402	5.37389	5.48688	5.73106	3.81186	3.9896	3.86389	7.11126	7.43106	7.90631	3 (down)
NM_133768	Asl	9.5578	9.54509	6.62782	6.43773	6.50782	4.21726	4.55164	4.87842	8.68407	8.01502	9.86224	3 (down)
NM_021336	Snrpa1	50.8709	52.5467	39.4781	38.4831	40.8031	39.6473	38.5101	36.9922	47.2877	48.8792	44.8489	3 (down)
NM_177103	Senp5	5.03423	4.11494	3.24692	3.18146	3.10634	3.77145	3.32952	3.11988	3.64362	4.35762	4.01181	3 (down)
NM_139139	Dnajc17	13.7729	12.7536	8.7497	11.2697	8.88972	7.1479	9.23571	7.65916	9.87268	11.0331	12.3649	3 (down)
NM_001290816	Ablim1	5.88726	6.74668	3.89089	4.0708	3.69632	3.18862	2.44102	2.99467	4.56877	5.13356	4.53491	3 (down)
NM_025772	Dtnbp1	10.3484	10.9775	7.33001	7.41386	7.02571	6.53439	7.02695	7.7224	11.9067	9.54046	9.32655	3 (down)
NM_024266	Rps25	818.349	811.117	563.137	577.16	587.209	548.65	585.057	550.966	758.793	767.938	784.856	3 (down)
NM_011304	Ruvbl2	119.622	118.948	77.6054	79.1642	80.089	66.1905	72.1538	75.5614	109.861	105.757	111.03	3 (down)
NM_001284505	Cask	3.91308	3.85057	2.57395	2.3763	2.12431	2.99505	2.14461	2.38086	3.59535	3.21558	3.42612	3 (down)
NM_011528	Taldo1	89.8768	80.7396	50.7409	49.0537	52.6682	45.0189	44.7197	42.0775	80.1325	78.7439	80.6828	3 (down)
NM_007592	Car8	1.33549	0.79823	0.613662	0.467487	0.686828	0.232936	0.16067	0.214183	0.593428	0.599793	0.413747	3 (down)
NM_001166629	Dynlt1A	7.80322	8.11409	5.2569	4.77492	5.31323	4.27171	4.10787	4.21054	7.64092	6.61192	6.97976	3 (down)
NM_001165980	Dcaf17	2.58527	2.83871	1.62606	1.43852	1.39899	1.69768	1.32714	1.49967	1.99746	1.84099	1.79548	3 (down)
NM_130859	Card10	3.57446	3.07818	1.86719	1.85945	1.72938	1.30103	1.44557	1.31219	3.21626	3.30593	3.41359	3 (down)
NM_001145198	1500009L16Rik	14.3739	14.9461	8.98088	9.71701	9.42647	8.95076	9.7904	9.53491	13.74	12.2744	13.7394	3 (down)
NM_001164772	Fbxw2	10.9407	10.868	7.22884	7.59985	6.96635	7.33785	7.74347	7.15295	7.77955	8.91325	7.38452	3 (down)
NM_018819	Mpc1	10.241	8.86752	7.13501	5.61569	7.24826	6.58679	5.67486	4.36764	7.9455	10.6042	9.12136	3 (down)
NM_009515	Was	2.5982	3.57576	1.59476	1.47733	1.44822	1.02254	1.42299	1.16688	1.63985	1.33514	1.33793	3 (down)
NM_178653	Sccpdh	9.3874	9.28326	6.95304	6.70016	7.1183	3.68972	3.73842	4.08772	5.61293	6.00414	5.56199	3 (down)
NM_146125	Itpka	4.53554	3.4192	2.18131	2.43326	2.26434	1.29162	1.99796	1.56035	1.99165	2.69828	2.3427	3 (down)
NM_001033314	Ccdc61	4.7778	4.14037	2.92749	2.23233	2.46224	1.93209	1.78064	1.69034	2.95266	3.64442	3.52569	3 (down)
NM_024434	Lap3	109.98	115.396	78.7827	82.1292	78.9187	76.4409	80.8402	72.9352	76.3	78.8436	76.7337	3 (down)
NM_011292	Rpl9	422.93	390.156	288.452	274.494	291.55	254.322	272.278	246.269	385.063	376.022	403.593	3 (down)
NM_013571	Ksr1	6.0367	6.50606	2.57897	3.5195	3.17868	2.57422	2.42647	2.60102	5.57378	5.35163	5.01875	3 (down)
NM_008388	Eif3E	173.723	180.018	139.527	135.981	139.506	143.906	141.45	117.96	155.051	186.016	178.963	3 (down)
NM_009338	Acat2	25.3179	24.1121	19.4397	19.1223	19.7631	18.6376	17.256	17.5016	19.5028	22.6297	21.2459	3 (down)
NR_033520	Tmem181B-Ps	2.00661	2.11116	0.601602	0.903557	0.802276	0.791238	0.909186	0.841895	1.19715	1.28109	1.09554	3 (down)
NM_138586	Exosc5	23.9091	23.6783	11.4743	12.6018	13.9028	8.79314	11.3419	11.7083	16.8519	15.793	18.8282	3 (down)
NM_021273	Ckb	132.744	138.191	71.3651	74.7205	80.6155	53.2482	56.898	61.4507	119.386	106.429	123.206	3 (down)
NM_025392	Bccip	62.2622	56.3911	40.5297	40.4632	38.8986	44.1356	43.9633	42.327	54.6291	54.2431	55.1541	3 (down)
NM_027360	2010107E04Rik	53.7057	51.1476	32.9564	37.2784	36.3588	32.3819	30.081	36.0873	46.9062	47.4437	58.7108	3 (down)
NM_026212	Agpat2	20.1382	17.0421	10.9952	10.6186	11.2591	9.67169	10.7587	9.89551	17.8987	17.4221	18.7909	3 (down)
NM_026943	Snrpd2	189.82	189.647	128.571	137.742	130.957	100.317	116.328	124.934	186.398	164.6	184.067	3 (down)
NM_172833	Malt1	7.47146	7.03557	3.68286	3.75284	4.47195	4.24377	3.99847	3.71781	6.43395	6.68879	6.40329	3 (down)
NM_148917	Pabpc4	119.125	113.802	62.0615	63.3262	62.4895	55.7552	62.6093	57.341	92.486	86.1923	89.7887	3 (down)
NM_025654	Rdm1	8.21595	6.50694	4.73517	4.6538	4.00242	3.59689	2.7168	2.98248	4.04458	5.15963	5.80643	3 (down)
NM_012019	Aifm1	20.7255	18.5683	13.4842	13.8797	15.0719	14.285	14.3735	13.5383	17.2828	16.473	18.6171	3 (down)
NM_019865	Rpl36A	691.256	632.328	466.922	473.743	470.495	436.18	500.504	452.812	576.897	569.239	554.151	3 (down)
NM_026616	Rnaseh2C	9.50606	6.87283	5.281	4.58039	4.62661	4.0328	3.78701	4.42085	6.08854	4.49665	5.6403	3 (down)
NM_029436	Klhl24	6.70624	6.07688	4.57068	4.54723	4.34162	4.14242	4.05713	4.26233	4.89698	4.96039	4.80555	3 (down)
NM_024464	Pigx	15.1769	17.5166	8.54244	11.9927	12.3931	12.6689	10.5703	11.9187	14.5083	13.2785	16.9318	3 (down)
NM_178888	Garnl3	3.82399	3.82633	2.19835	2.25645	2.68959	2.37167	2.2615	2.13869	3.2532	3.79024	3.76606	3 (down)
NM_145506	Epb41L5	5.34551	5.01339	3.15337	3.07569	3.08908	3.7274	3.74163	3.92828	4.42993	4.67215	4.57741	3 (down)
NM_001033293	Uap1L1	13.244	12.2572	6.81276	7.35353	8.48424	4.34642	5.41631	5.53109	8.50101	9.18764	8.92423	3 (down)
NM_007415	Parp1	156.141	150.343	100.433	106.052	101.634	101.324	105.299	104.651	130.334	126.985	133.008	3 (down)
NM_012058	Srp9	23.8716	22.2166	17.043	17.497	18.3522	16.9727	16.7887	16.7539	20.1471	19.4171	21.5029	3 (down)
NM_144942	Csad	3.12421	2.7903	1.65382	1.15629	1.81023	1.24691	1.25252	1.24182	1.76173	2.11267	2.21673	3 (down)
NM_026746	Nsmce2	38.0751	37.2632	24.3367	23.7435	25.5579	18.8263	23.8786	21.2769	34.205	30.1942	30.5795	3 (down)
NM_001002239	Rpl17	1354.59	1381.27	940.821	1028.22	934.269	776.048	840.923	776.308	1256.58	1185.04	1151.53	3 (down)
NM_001103179	Brwd1	13.247	13.4082	10.7088	10.837	10.8518	10.4475	10.3976	9.43328	10.9863	12.036	11.5423	3 (down)
NM_023733	Crot	9.1603	8.66476	7.11727	6.48517	6.19612	6.89798	6.62073	6.23926	7.90798	9.18718	8.68148	3 (down)
NM_008846	Pip5K1B	8.96601	9.03781	5.98928	6.53684	6.31865	4.59962	4.72137	4.90705	5.01262	6.2454	5.13262	3 (down)
NM_016766	Mcrs1	20.4475	22.1747	12.9496	10.6695	13.6016	11.9846	13.2093	8.46436	19.1739	20.0187	22.6114	3 (down)
NM_001289740	Mturn	1.04004	0.941863	0.607947	0.49579	0.712556	0.42196	0.498163	0.403548	0.760413	0.914782	0.858639	3 (down)
NM_001033167	Slc22A23	1.56816	1.32231	0.905862	0.75838	0.713356	0.575608	0.669864	0.586825	0.94535	1.14253	1.22352	3 (down)
NM_011586	Myo18A	14.0873	13.3517	7.82456	8.24866	8.72426	6.84506	5.88454	6.76232	11.9576	12.473	12.599	3 (down)
NM_001079824	Hnrnph3	20.343	19.6286	16.3873	16.7718	15.6993	10.5694	10.4446	10.4716	13.6282	12.8238	13.6685	3 (down)
NM_033602	Peli2	7.17482	7.54676	3.85109	4.05231	4.39779	3.40272	2.99833	3.3296	5.26913	5.62444	5.91372	3 (down)
NM_001033132	Commd6	7.28561	8.84254	5.29013	7.57392	6.31945	5.43057	7.38096	8.68175	5.94661	7.93275	8.71499	3 (down)
NM_020600	Rps14	383.971	356.462	269.94	269.062	268.642	203.019	218.652	231.688	356.45	359.267	427.783	3 (down)
NM_011835	Katna1	25.2654	27.3746	21.3509	21.9129	20.8857	21.2279	20.1942	18.3455	23.51	23.3373	21.6035	3 (down)
NM_178143	Prkaa2	4.53157	4.45933	2.84471	2.74366	2.82389	2.92011	2.2526	2.08007	3.84506	5.00105	4.23994	3 (down)
NM_025370	Aaed1	7.53506	8.40132	5.89501	6.49159	6.81123	5.08385	3.79966	4.45787	6.94664	6.88664	8.26327	3 (down)
NM_025641	Uqcrh	198.751	234.133	186.818	190.665	179.871	136.575	163.492	166.721	216.273	188.806	188.731	3 (down)
NM_007466	Api5	23.4759	23.2709	14.6099	15.9256	17.077	16.3688	16.5152	17.3024	17.3603	20.2535	20.6502	3 (down)
NM_011631	Hsp90B1	320.168	321.023	296.925	294.765	294.089	292.193	286.02	263.756	291.324	293.901	290.919	3 (down)
NM_145954	Aldh16A1	7.68267	7.32904	4.276	4.35375	4.68961	4.30014	4.30277	4.80731	5.59533	5.34931	5.71211	3 (down)
NM_025418	Vta1	15.0656	17.3734	12.0721	12.3313	13.3924	12.7059	12.7787	12.8756	14.9551	14.5266	14.1072	3 (down)
NM_030559	Vps16	8.49868	8.73268	5.65867	5.88567	5.99264	5.88711	5.28809	5.65051	6.48895	6.61777	6.64891	3 (down)
NM_030018	Tmem50B	11.4733	11.2467	6.84841	5.97606	6.75723	5.95836	5.28344	5.5506	9.69566	10.627	10.3064	3 (down)
NM_177777	D11Wsu47E	7.73994	7.40281	5.07042	4.76176	4.86176	4.55837	3.54173	4.5125	6.47695	6.57035	5.81854	3 (down)
NM_178750	Ss18L1	2.06983	1.8662	1.27216	1.05941	1.03168	1.14034	0.959653	1.18813	1.80409	1.82376	1.7784	3 (down)
NM_001081059	Mcur1	2.53661	2.08692	1.27609	1.33066	1.18653	1.2982	1.30509	1.57016	1.96503	1.90634	2.01885	3 (down)
NM_145438	Llgl2	35.9212	34.8657	19.5142	20.1746	20.8649	12.0602	13.0372	14.2797	37.2304	33.1195	38.4204	3 (down)
NM_001159963	Fbxl5	18.091	16.9419	10.6138	9.33656	11.303	10.6687	10.3222	10.4198	15.3318	15.3688	14.2267	3 (down)
NM_153794	Fam210A	4.33449	3.99695	2.97497	2.82808	3.0911	3.301	3.17779	2.84633	3.32655	3.299	3.20306	3 (down)
NM_001114361	Eml4	28.7548	27.858	19.621	18.9964	20.3592	19.929	19.5734	18.3584	24.5664	25.4854	24.5458	3 (down)
NM_022985	Zfand6	22.6679	23.0657	21.6359	16.6896	20.1922	18.5166	17.3181	16.8401	20.7734	20.9221	17.4989	3 (down)
NM_011288	Mrpl23	34.0719	25.1476	22.1339	17.7993	20.6475	17.1176	21.9405	17.4485	23.3389	31.065	30.6196	3 (down)
NM_172861	Slc7A14	0.458714	0.629315	0.370625	0.427402	0.332422	0.294244	0.349311	0.30211	0.714697	0.338893	0.450484	3 (down)
NM_030692	Sacm1L	8.37353	9.55259	7.48351	7.2072	7.77277	8.30655	7.22307	7.08964	8.26501	8.59176	8.60847	3 (down)
NM_175366	Mex3B	2.95297	3.18151	1.5337	1.57027	1.60861	1.34486	1.20416	1.27913	2.48298	2.76504	2.75741	3 (down)
NM_026528	2700060E02Rik	140.26	148.14	110.068	107.487	110.938	113.83	113.836	103.587	138.031	132.727	140.005	3 (down)
NM_009811	Casp6	7.59685	8.48833	6.11799	5.55817	6.06483	3.72544	3.44281	3.81558	6.19855	6.10802	5.61678	3 (down)
NM_028865	Mettl23	8.80447	9.53986	5.58527	5.52655	6.55064	4.56958	4.74168	5.3758	6.33871	6.64761	6.89507	3 (down)
NM_001007568	Zfp251	2.19819	2.02242	1.50668	1.5421	1.19824	1.48167	1.67323	1.28229	1.97275	2.01834	1.90084	3 (down)
NM_145833	Lin28A	39.4864	37.7178	20.9161	20.6868	20.7352	28.3868	26.9991	26.7753	28.4504	31.1365	31.265	3 (down)
NM_175451	Ckap4	36.0492	32.9061	17.3962	15.9297	16.722	19.1498	20.3104	18.3478	24.4179	26.6887	25.6636	3 (down)
NM_011221	Purb	7.82715	7.33172	4.51666	4.45968	4.46882	5.43966	4.88803	5.13944	5.63354	7.25394	5.97916	3 (down)
NM_025624	Pomp	116.257	95.2485	72.1251	77.0025	77.7817	76.5728	88.238	75.2715	91.334	103.879	95.3363	3 (down)
[truncated: 4,639 more rows]
