# Supplementary material for: Nuclear m6A reader YTHDC1 regulates the scaffold function of LINE1 RNA in mouse ESCs and early embryos
Source: Protein Cell. 2021 Apr 22;12(6):455–74. doi: 10.1007/s13238-021-00837-8 (PMC8160034; doi:10.1007/s13238-021-00837-8)
Supplement: Supplementary file 2 — Supplementary material 2 (XLSX 75 kb) [file 13238_2021_837_MOESM2_ESM.xlsx]

## Sheet: ESC retrotransposon expression
Subfamily	Ctrl1	Ctrl2	KO1	KO2	KO3	W378A1	W378A2	W378A3	wtRes1	wtRes2	wtRes3	Category
RLTR9B	2477	3935	12532	12633	13031	1674	1566	2452	1402	1842	1610	cKO-upregulated
IAPEy-int	1486	1476	5286	5547	5909	1669	1948	1509	657	816	753	cKO-upregulated
ETnERV2-int	46191	44729	139501	145896	143635	138329	131192	123064	48324	52980	50806	cKO-upregulated
MER89	2027	2554	6956	6934	7498	1500	1485	1696	1642	1861	1742	cKO-upregulated
ETnERV-int	6688	6420	19627	19681	20151	19150	18548	17049	7911	9260	8590	cKO-upregulated
MMERVK10C-int	19020	22020	61924	60348	62290	31702	28560	27312	17863	18927	16540	cKO-upregulated
MMETn-int	119830	119149	325407	299569	316955	402966	383632	379511	145078	168825	153197	cKO-upregulated
MuRRS-int	3127	3378	7857	7751	8091	3605	3767	3594	2612	2856	2489	cKO-upregulated
ETnERV3-int	4929	4278	10231	10785	11214	4526	4249	4230	3574	3576	3553	cKO-upregulated
RLTR27	7392	9390	18978	18197	19389	8608	8088	8461	6985	7355	6924	cKO-upregulated
IAP-d-int	4155	4752	9771	9732	9921	3852	3684	4068	2726	3393	3052	cKO-upregulated
MERVL-int	52573	54016	113626	115406	119117	63471	62238	57815	43021	47829	44673	cKO-upregulated
RLTRETN_Mm	35688	38142	74294	73585	74302	72233	68651	64983	38560	45631	43506	cKO-upregulated
IAPEY3-int	4191	4471	7317	8894	7831	6276	6666	6747	3252	2685	3247	cKO-upregulated
RLTR6_Mm	8255	9514	17525	15126	15970	11217	8316	8526	8882	8841	7595	cKO-upregulated
RLTR45-int	20362	19619	34169	32678	38973	25406	29603	22602	20764	23617	22147	cKO-upregulated
IAPLTR4	2226	2595	4331	3935	4231	3109	2512	2405	2077	2028	1699	cKO-upregulated
RLTR10-int	20455	20885	34633	35004	36098	23998	24726	23422	17754	18606	17976	cKO-upregulated
RMER13B	10844	11098	17819	18513	19637	13098	13874	12739	11061	12660	12252	cKO-upregulated
Lx2A1	10279	10990	16867	17235	18446	10613	9966	9354	9623	10906	10337	cKO-upregulated
IAPEz-int	66810	65282	106377	106442	111109	172199	165623	147590	64253	72132	67989	cKO-upregulated
RLTR1B-int	27092	27508	43328	46657	43758	43294	41329	39710	40171	39421	37899	cKO-upregulated
MER87	1062	1032	1612	1731	1671	1179	1010	1098	816	1057	929	cKO-upregulated
LTRIS_Mm	3357	3742	6268	4645	5639	4346	3986	3798	3121	3480	2785	cKO-upregulated
RLTR33	20576	22375	32295	33539	34055	21052	20460	20238	19988	22687	21424	cKO-upregulated
RLTR6-int	8849	10703	16447	14389	14136	12208	10656	10950	8408	8766	8314	cKO-upregulated
RLTR1D	7790	7627	11505	11558	12433	7702	8229	7228	7739	7404	7802	cKO-upregulated
RMER12B	9993	10428	14289	16275	15156	14306	13247	13312	10963	11350	10920	cKO-upregulated
RLTR10E	5448	5486	7429	7926	8898	6992	8314	6387	6730	7322	7080	cKO-upregulated
RLTR45	12343	12295	17694	17216	18459	14799	15038	13894	11039	11371	10560	cKO-upregulated
RLTR4_MM-int	6927	7140	9679	10750	9920	11516	11135	11111	7638	8101	8068	cKO-upregulated
RLTR46	2585	2542	3600	3800	3640	2731	2650	2329	2077	2340	2221	cKO-upregulated
RLTR41	12113	12811	17230	18002	18256	10090	10325	10114	9754	10601	10223	cKO-upregulated
RLTR10A	7630	8050	10596	11562	11409	8303	8189	7720	8255	9130	8789	cKO-upregulated
RLTR13A2	3878	3254	4722	5147	5411	5343	5884	4743	5262	5014	4856	cKO-upregulated
SRV_MM-int	1343	1068	1494	2202	1462	1878	1747	1752	1082	1192	1339	cKO-upregulated
ORR1A1-int	14153	13989	19120	20472	20442	14814	13553	13361	12750	14778	13616	cKO-upregulated
LTR84a	3733	3459	4856	5199	5232	4002	3869	3910	2991	3531	3240	cKO-upregulated
MT2_Mm	31776	31989	42994	45868	46340	33880	33889	31258	29982	32522	30974	cKO-upregulated
Lx3_Mus	57039	61162	80408	82869	85343	67237	64052	61950	58905	65603	61351	cKO-upregulated
IAPEY_LTR	6558	6358	8313	9094	9676	6631	6483	5864	4899	5280	5190	cKO-upregulated
MuLV-int	4843	4739	6712	6318	6769	6468	5941	5593	4654	4904	4390	cKO-upregulated
L1_Mus4	60336	62676	81961	81419	88952	76574	75299	69528	65798	73618	69337	cKO-upregulated
MLT1F2-int	1032	946	1234	1474	1346	1154	1264	1200	875	1070	1036	cKO-upregulated
LTRIS2	22824	23695	33458	29524	32127	29550	27369	24904	26084	26011	23520	cKO-upregulated
MuRRS4-int	5813	6035	7713	8328	8029	7546	7231	6996	6313	6118	6740	cKO-upregulated
MER57F	1235	1070	1577	1543	1559	1499	1368	1529	1149	1501	1494	cKO-upregulated
RMER6-int	1518	1763	2179	2228	2171	2324	2147	2250	1883	2206	2087	cKO-upregulated
IAPLTR2_Mm	12415	13590	17808	16404	17858	14892	13379	13147	12683	13688	12468	cKO-upregulated
L1_Mur2	85413	90363	119835	110898	120818	103497	100808	94706	87312	94515	86756	cKO-upregulated
L1Md_F	21710	22862	30099	29266	29593	25967	25848	26321	19807	20423	18616	cKO-upregulated
LTR81A	1113	1328	1490	1732	1568	1231	1202	1301	1314	1173	1280	cKO-upregulated
IAPLTR1_Mm	10728	10578	13459	14146	14218	13476	13165	12590	10119	11702	10997	cKO-upregulated
RLTR9F	983	938	1155	1255	1355	1425	1302	1246	1182	1371	1216	cKO-upregulated
RLTR13B1	8763	8414	10356	10588	11754	9296	9937	8325	8185	9279	9016	cKO-upregulated
IAPLTR3-int	1024	1074	1285	1376	1310	1355	1280	1201	916	1033	970	cKO-upregulated
LTR68	951	987	1116	1329	1215	1123	1039	1029	1035	1063	1085	cKO-upregulated
LTRIS3	3048	3030	4632	3272	3489	3716	2957	2805	2569	2316	1852	cKO-upregulated
RLTR13D3	15815	17596	21163	21318	20307	16174	15063	15473	15310	16136	15441	cKO-upregulated
LTRIS_Mus	9537	9697	11391	12392	12271	8430	8427	8665	8612	10015	9032	cKO-upregulated
MamSINE1	7859	7551	9186	9774	9914	10007	9812	9426	6885	8600	7814	cKO-upregulated
L1MA5A	22262	22126	23441	24453	24379	24180	23529	21745	23701	27114	24815	cKO-unchanged
RLTR9C	2480	2528	2628	2898	2625	2828	2748	2709	2200	2485	2410	cKO-unchanged
MLT2C2	6183	5874	6349	6595	6687	6978	7143	6763	6078	6537	6174	cKO-unchanged
MER4B-int	1103	1311	1141	1417	1374	1096	1345	1257	1222	1063	1216	cKO-unchanged
RMER17C-int	9699	9462	10281	10054	10850	10798	10842	10004	7859	8518	9438	cKO-unchanged
RMER15-int	26021	24638	26586	27382	28358	28070	28226	27171	26196	28674	27768	cKO-unchanged
LTR52	1364	1450	1467	1524	1577	1751	1694	1580	1495	1779	1585	cKO-unchanged
RMER17A2	10224	10007	10270	10959	11633	11583	11773	11379	10448	11480	10968	cKO-unchanged
HERVL40-int	2036	1971	2145	2223	2130	2408	2410	2239	2283	2655	2587	cKO-unchanged
Lx	143573	146356	151918	158158	159899	161316	155766	146169	139428	157489	147959	cKO-unchanged
RLTR9A	4312	4549	4639	5010	4707	6160	5163	4597	4280	4805	4597	cKO-unchanged
LTR65	3914	3906	4076	4386	4204	4241	4537	4039	3831	3982	4054	cKO-unchanged
RLTR20A	12704	12828	13169	13998	14194	15831	15234	13185	13070	14655	13414	cKO-unchanged
RNLTR23	2246	2351	2410	2467	2566	2614	2484	2274	2282	2491	2595	cKO-unchanged
LTR16A	6495	6560	6920	6914	7302	7421	6774	6465	6425	7420	7253	cKO-unchanged
RLTR11B	31380	31273	32459	33719	34980	36805	35757	33046	30429	34700	33160	cKO-unchanged
AluF_3	7801	7842	8050	8510	8666	8843	8288	8029	6978	8092	7546	cKO-unchanged
L1Md_F2	457890	467672	486109	498714	506308	516606	501651	480206	454936	498344	468086	cKO-unchanged
MER21-int	3229	3506	3437	3633	3781	3672	3233	3744	3808	4219	4257	cKO-unchanged
RMER10A	78791	78999	81797	86394	85591	79878	79719	75468	72933	83448	79281	cKO-unchanged
L1MA5	76940	82295	81769	86765	87400	87159	84205	81970	81626	89107	85529	cKO-unchanged
RMER6A	120878	122162	129589	130090	130796	133414	127656	120738	117102	125608	118716	cKO-unchanged
IAPEY2_LTR	5347	5850	5577	6595	5794	5182	5553	5476	5099	4925	5053	cKO-unchanged
L1_Mus3	176063	188152	191738	195515	194871	206556	200059	190129	184419	197410	185741	cKO-unchanged
L1_Mur3	196815	198714	204912	208870	218421	223181	214453	202758	195119	217107	204809	cKO-unchanged
Lx6	194644	198232	211090	204924	211381	223812	214016	202179	189270	208406	194760	cKO-unchanged
IAPLTR3	1279	1248	1353	1349	1331	1367	1218	1140	1207	1407	1393	cKO-unchanged
HAL1b	5957	5677	6038	6000	6533	7030	6756	6475	6409	7787	6841	cKO-unchanged
L1_Rod	94847	96416	99869	101160	104088	112356	109508	100983	96759	110752	103593	cKO-unchanged
RMER5	84143	84093	91254	86489	90499	93706	88754	81850	83287	87039	82681	cKO-unchanged
MLT2D	14701	14631	14958	15628	16223	17660	16134	15352	14637	17104	16568	cKO-unchanged
MLT1-int	3636	3467	3694	3878	3758	4600	4597	4096	3690	4227	4208	cKO-unchanged
RMER21B	15260	16554	17572	16784	16310	17430	16590	15642	15724	15907	14620	cKO-unchanged
RLTR28	27693	27697	28091	29742	30473	30406	30360	28896	27896	31693	29806	cKO-unchanged
BGLII_Mus	4404	4323	4594	4482	4819	4880	4758	4268	4066	4885	4414	cKO-unchanged
ORR1A0	31846	31293	32827	34040	33620	34295	32157	30085	30355	32078	29953	cKO-unchanged
MLT1L	11824	11064	11920	12165	12343	13340	12788	11879	11978	13467	13033	cKO-unchanged
LTR37A	4541	4615	4475	5112	4980	5150	5134	5090	4476	5034	4631	cKO-unchanged
RLTR20A1	6350	6501	6513	6848	7053	5960	5991	5425	6102	6151	6066	cKO-unchanged
LTR87	8674	9041	9065	9570	9481	9100	8785	8870	9999	9427	9650	cKO-unchanged
RLTR12A	12598	12755	13273	13581	13343	14365	13863	13453	12762	14129	13435	cKO-unchanged
LTR82A	4323	4560	4583	4818	4680	4749	4629	4051	4430	5002	4622	cKO-unchanged
MLT1I	9613	9509	9705	10182	10438	10508	10281	9635	9428	10331	9919	cKO-unchanged
MYSERV-int	15579	16171	15931	16834	17552	19696	18497	16622	15421	17346	17134	cKO-unchanged
L1ME3A	40334	40809	41644	43274	43570	45447	44666	41752	42219	45643	44439	cKO-unchanged
LTR16B2	1278	1326	1420	1329	1369	1548	1542	1333	1271	1535	1278	cKO-unchanged
RLTR17	38190	39774	40198	41409	41709	42393	40725	37628	38335	42258	40270	cKO-unchanged
L1M1	11177	11031	11466	11718	11940	13274	12528	11740	10858	12997	12734	cKO-unchanged
Lx4B	85187	86916	88734	88980	94427	89137	89138	80860	86329	95309	91992	cKO-unchanged
RMER17B	40579	42397	43446	43767	43915	42991	42133	40436	38459	41687	39908	cKO-unchanged
RMER17A	18254	18874	19319	19357	19978	18492	18446	16516	18938	19999	19421	cKO-unchanged
L1M3e	7518	8214	8074	8634	8122	9385	9090	8120	7700	8362	7774	cKO-unchanged
RLTR19	11130	11599	11270	12192	12440	12241	12352	11957	10485	11983	11276	cKO-unchanged
L1MD1	47865	51441	49495	53243	53974	52759	51811	50015	50588	57121	52711	cKO-unchanged
RLTR13C2	6355	6889	6828	7049	7008	6154	5940	5860	6257	6640	6674	cKO-unchanged
MER34A1	2563	2499	2554	2636	2797	3005	2869	2763	2951	3475	3339	cKO-unchanged
L1MEg	93840	98566	97053	104870	101345	102031	99168	95914	90446	97526	94133	cKO-unchanged
RLTR13D5	2803	2289	2577	2698	2756	2589	2955	2486	2370	2407	2497	cKO-unchanged
LTR69	1663	1652	1787	1703	1728	2033	1927	1892	1557	1955	1813	cKO-unchanged
RLTR13D1	4043	3986	4290	4235	4092	4656	4504	4385	3944	4316	3924	cKO-unchanged
ORR1A1	55964	54493	55804	59424	58474	55086	54841	51637	52683	59166	57068	cKO-unchanged
MER76	1974	2113	2069	2185	2164	2277	2413	2184	2266	2390	2380	cKO-unchanged
MYSERV6-int	54657	57492	54980	61257	59669	53625	54431	51636	46751	49359	48437	cKO-unchanged
LTR48B	3261	3823	3635	3733	3727	3464	3436	3166	3162	3428	3403	cKO-unchanged
Lx2A	4044	4164	4090	4404	4351	4512	3979	4194	3921	4160	4177	cKO-unchanged
L1VL2	34355	33937	34532	36585	35741	38599	36723	35525	32029	35702	33537	cKO-unchanged
AluG_3	14660	15305	14830	15952	16099	17191	16712	15829	15027	16315	15571	cKO-unchanged
RLTR44E	3327	3244	3377	3436	3445	3193	3595	3018	2953	3196	3287	cKO-unchanged
MLT1J1	9216	8990	9373	9407	9603	9403	8631	8913	8749	9389	8944	cKO-unchanged
L1M2	235844	241378	240922	248811	254177	271892	269914	254505	242209	271362	257801	cKO-unchanged
L1MA8	46469	46489	47650	47241	49961	53323	52460	49332	46111	52998	50209	cKO-unchanged
RLTR13A	1755	1681	1682	1899	1771	1707	1594	1549	1497	1638	1453	cKO-unchanged
MTE2a	212406	214785	212666	224912	227135	216635	213873	203606	218894	236164	227964	cKO-unchanged
MER70B	1228	1460	1229	1435	1521	1507	1318	1359	1160	1310	1327	cKO-unchanged
MusHAL1	30955	31538	32568	31450	33115	34233	32220	30228	27816	31623	28873	cKO-unchanged
L1_Mus1	249496	257090	254535	264011	269143	273662	266878	253600	241876	268491	254321	cKO-unchanged
Lx8	731276	746969	744526	769668	784263	822574	798741	743191	736005	821020	778819	cKO-unchanged
ERVL-B4-int	5884	5337	5904	5920	5608	6392	6357	5837	6038	6450	6150	cKO-unchanged
MER88	1728	1927	1783	1915	1980	2008	1890	2126	1703	1850	1784	cKO-unchanged
RMER4A	73559	72547	73504	75481	77784	78582	76853	74883	73198	80601	77634	cKO-unchanged
RMER19A	22517	23303	22741	24467	23857	23133	22961	22042	22689	24970	23493	cKO-unchanged
MLT1A0-int	1212	1195	1135	1315	1285	1411	1355	1325	1443	1481	1469	cKO-unchanged
L3b	23024	23473	23427	24373	24259	25929	25136	23619	23535	27322	25958	cKO-unchanged
RMER20B	24634	26829	25476	26389	27860	28223	26212	25847	26130	28617	27514	cKO-unchanged
RLTR31A_Mm	10712	11114	10835	10990	11992	11439	11121	10383	11131	12599	12672	cKO-unchanged
MLT1F1	24928	24815	24923	25804	26293	27942	27244	25447	25090	28272	27668	cKO-unchanged
L1MEc	105462	109410	104355	113752	114684	114346	113220	107468	107602	115448	111339	cKO-unchanged
RMER12	72208	74032	71715	76407	78250	77607	75778	73328	73298	78818	76321	cKO-unchanged
RLTR31_Mur	7259	6808	6851	7388	7541	8401	8018	7663	7616	8270	7970	cKO-unchanged
L1M3b	1139	877	923	1133	1065	1451	1196	903	2746	1032	1229	cKO-unchanged
MLT1E3	9660	9213	9075	9783	10330	9950	9714	9073	9501	10807	10586	cKO-unchanged
MLT1A0	100125	100103	98630	104796	105893	110874	110116	104741	107617	116565	112841	cKO-unchanged
ORR1A4-int	12934	13082	13016	13531	13601	14096	13814	13247	11948	13126	12471	cKO-unchanged
MER57A-int	3136	3060	3058	3191	3309	3316	3244	3235	2997	3219	3126	cKO-unchanged
RMER17D2	11441	11188	11822	11348	11674	11997	10696	10320	10738	11025	10061	cKO-unchanged
LTR33	7823	7802	7648	8078	8355	9014	8682	7953	8042	9092	9010	cKO-unchanged
RLTR22_Mur	21796	22393	21919	22563	23602	25559	23296	22342	22454	26024	23659	cKO-unchanged
RLTR20A2	16793	15354	16247	16449	16757	19260	18495	16036	15787	17925	17090	cKO-unchanged
MER90	2094	1896	1948	2039	2154	2189	2055	2043	1936	2117	2324	cKO-unchanged
MER67B	4593	4037	4424	4253	4595	4638	4235	3856	3969	4609	4275	cKO-unchanged
MTD-int	38109	35268	36356	37401	38989	37890	36748	35473	36389	39399	37205	cKO-unchanged
MLT1J-int	3120	3416	3110	3347	3584	4108	3972	3502	3880	4540	4150	cKO-unchanged
L1MB7	234283	234709	231156	240189	247244	261266	258942	237219	247216	276914	264608	cKO-unchanged
L1ME3B	28502	30430	29000	30675	30585	32808	30523	29271	30739	35020	32941	cKO-unchanged
MLT1H2	8232	8151	8023	8714	8320	8888	8044	7453	7895	9349	8984	cKO-unchanged
Lx7	363050	367009	364900	370610	380550	401940	394228	363341	364659	414949	389761	cKO-unchanged
L1Md_T	671959	615313	688723	611759	664843	654993	663621	699457	566354	551507	494237	cKO-unchanged
RMER6B	37305	37569	37032	38014	39264	40971	39891	36239	35892	41348	39703	cKO-unchanged
MERVL_2A-int	53608	52310	52082	53815	55837	54341	52479	51605	51871	57772	55170	cKO-unchanged
ORR1A4	103388	105149	102494	107187	108673	111490	108593	104300	103051	113445	110414	cKO-unchanged
Lx9	511331	520730	507972	527071	538563	565682	546488	522916	523115	577207	551809	cKO-unchanged
MTEa-int	16340	16029	15924	16332	17045	19165	18790	17355	16900	19712	18136	cKO-unchanged
MLT1E2	21400	21605	20820	22243	22374	21132	20724	20404	19101	21361	20911	cKO-unchanged
RMER6D	15072	14675	14685	15212	15354	17615	16513	15198	16201	18961	18120	cKO-unchanged
RLTR11A2	46916	47523	46319	48863	48460	50982	48849	47092	49092	52902	50597	cKO-unchanged
LTR16D1	2728	2847	2736	2899	2843	2740	2576	2811	3087	3238	3055	cKO-unchanged
L1M2c	2840	3226	3060	2973	3183	2967	2767	2959	2819	3211	3733	cKO-unchanged
RLTR20B3	18506	18946	18093	19206	19641	20347	19367	18306	18062	19782	19347	cKO-unchanged
MT2C_Mm	32265	37939	34170	35046	37456	32758	32505	35543	30412	34570	33553	cKO-unchanged
MTC-int	48660	48521	47436	50129	50066	51483	50962	48922	49612	56428	51315	cKO-unchanged
L1M6	3688	4002	3798	4058	3816	4347	4335	4283	4875	5006	5081	cKO-unchanged
RLTR10D	4403	4739	4437	4723	4718	4506	4270	4159	4294	5076	4908	cKO-unchanged
MTA_Mm	241970	244979	241846	247065	248882	253109	242803	232675	241328	265648	254396	cKO-unchanged
L1MA6	79917	79620	77587	81504	82635	85724	82853	77900	78647	89457	85601	cKO-unchanged
RMER17C	95855	97652	95895	97547	99555	102561	100611	94771	101620	108743	103964	cKO-unchanged
IAPLTR2b	3831	3570	3329	4190	3702	3426	3570	3293	3162	3578	3453	cKO-unchanged
MER31B	8047	7897	7768	8199	8176	8829	8858	8303	8547	9226	8851	cKO-unchanged
ORR1D2	177940	182137	177628	182326	185002	195237	189297	179328	180050	197991	191674	cKO-unchanged
L1MCa	43914	45245	43573	44855	46518	46315	44931	43412	42964	49241	45898	cKO-unchanged
RLTR31_Mm	16722	17361	17003	17184	17352	18323	18122	16390	16361	18554	16874	cKO-unchanged
RLTR23	19515	19405	18875	19839	20160	23103	21755	19708	18704	20676	20284	cKO-unchanged
RLTR16	31884	33141	31980	32391	33946	34560	33409	31965	32967	35694	33890	cKO-unchanged
RLTR44-int	2489	2419	2366	2421	2637	2244	2360	2050	1981	2532	2066	cKO-unchanged
MLT1H1	6786	7245	6853	7251	7098	6381	6381	5994	6633	7256	7195	cKO-unchanged
LTR9	908	1022	951	959	1002	1010	991	879	829	1137	1083	cKO-unchanged
LTR40c	4194	4046	3944	4153	4341	4845	4411	4111	4038	4657	4481	cKO-unchanged
L2	357266	362281	349989	364379	370985	373072	369206	348170	363531	399777	384768	cKO-unchanged
RLTR19B	3973	3879	4007	3560	4271	4523	4514	3885	4135	4717	4286	cKO-unchanged
L1ME4a	37301	39082	37051	39019	39025	37736	36571	34544	38539	41854	39835	cKO-unchanged
Alu	1397	1461	1317	1527	1465	1426	1324	1364	1229	1585	1455	cKO-unchanged
MTD	835675	849913	814670	854986	867708	866438	856243	813933	849952	930914	900619	cKO-unchanged
MTB-int	8806	9173	8957	8979	9079	8934	8972	8518	8532	9471	9257	cKO-unchanged
ORR1B2	125910	125650	121812	126487	129737	135959	131802	126712	130999	142778	137097	cKO-unchanged
RMER15	208071	212065	205180	212492	213463	220642	217175	207518	212230	228594	219612	cKO-unchanged
ORR1C2	227346	232835	222265	232924	235956	245057	240545	226354	231915	256030	246138	cKO-unchanged
MLT1A	48300	49464	46923	49704	50144	49803	49345	47628	51554	56774	54674	cKO-unchanged
L1MEf	61592	61639	59069	63831	62062	63501	62454	59574	61591	68215	65861	cKO-unchanged
MLT1F-int	4361	4857	4474	4601	4752	4344	4600	4554	4858	4803	4421	cKO-unchanged
L1M4b	45909	47618	45528	46729	48032	48757	47026	43278	47334	52380	47864	cKO-unchanged
RLTR15	109672	111026	106354	111533	113145	121197	116448	108708	110701	125147	118473	cKO-unchanged
ORR1A2	243195	249189	236294	248896	253137	251548	247529	238592	254847	275064	267698	cKO-unchanged
RLTR11A	34776	35729	34270	34850	36578	37788	35793	33484	35025	39693	37299	cKO-unchanged
L1MC2	31148	32018	30470	32272	31886	35287	35046	33703	31004	34773	32821	cKO-unchanged
L1MA4A	36606	36718	35589	36564	37654	40804	39434	37580	36511	41306	39585	cKO-unchanged
L1MDb	19215	21292	19352	21346	19929	19784	19222	18597	23055	24390	23779	cKO-unchanged
RLTR20C	22334	22632	21407	22654	23279	22518	22426	21003	22014	24061	23130	cKO-unchanged
MT2A	172955	176568	170503	175808	176477	182679	177797	171399	175783	192352	183369	cKO-unchanged
MLT1G	7613	7414	7300	7528	7635	9154	8572	7854	8146	8437	7955	cKO-unchanged
MYSERV16_I-int	34513	35414	33608	35746	35124	39354	36695	35499	32940	35505	34473	cKO-unchanged
MURVY-LTR	8444	8155	7822	8501	8469	8601	8222	7854	7876	8528	8200	cKO-unchanged
L1MA10	9070	9293	8789	9101	9524	9778	9332	8861	9222	10872	10172	cKO-unchanged
RLTR5_Mm	2125	2214	2143	2306	2022	2397	2425	2350	2476	2679	2628	cKO-unchanged
L1MC3	78326	81256	76427	80266	81441	79669	80804	76373	82879	89835	86509	cKO-unchanged
ORR1C1	128028	134414	129007	130826	131438	140688	136207	129356	126952	138875	132961	cKO-unchanged
L1M5	343066	346676	328384	345162	355201	363772	358222	338240	349243	391373	374059	cKO-unchanged
L2a	495993	500568	479023	499080	507948	514433	507310	481810	508562	559241	543591	cKO-unchanged
RLTR40	39177	48210	44236	42106	43724	44016	42550	46838	36427	36127	34375	cKO-unchanged
MLT2B4	9625	9779	9115	10025	9785	10317	9463	8915	10726	10603	10274	cKO-unchanged
MLT1C	76909	78883	74795	77806	79552	79815	79944	75141	80155	86972	83783	cKO-unchanged
B4A	3033612	3086390	2928370	3068131	3118999	3166034	3103201	2943498	3098241	3416203	3292996	cKO-unchanged
MLT1B	105599	105577	102151	106273	105816	111597	109826	104885	111696	122854	117554	cKO-unchanged
RLTR19C	5610	5601	5429	5618	5628	5238	5651	5131	5234	5977	5818	cKO-unchanged
ORR1E-int	15570	15698	14521	15752	16245	15286	14437	13612	13270	15752	14984	cKO-unchanged
B3A	3545471	3612986	3418055	3574999	3642165	3718395	3670398	3466627	3627603	4011155	3863330	cKO-unchanged
ORR1D1-int	28627	28097	27752	27654	28841	32111	30577	28391	29027	33383	32394	cKO-unchanged
RSINE1	5146573	5250266	4952788	5208948	5279676	5300277	5220966	4953896	5215956	5771332	5553043	cKO-unchanged
B3	7062575	7176993	6797249	7112894	7227253	7438524	7315993	6911575	7206811	7981952	7665994	cKO-unchanged
ORR1E	311184	313723	297184	314841	315087	311879	308913	293336	312899	342708	330558	cKO-unchanged
MTE2b	172934	170368	164081	170869	173979	182303	179520	170554	178491	203767	194669	cKO-unchanged
MLT1N2	4595	4774	4383	4728	4779	4888	4926	4828	5101	5741	5496	cKO-unchanged
LTR16D	982	1085	866	1156	1043	1010	1005	941	994	1035	965	cKO-unchanged
LTR40b	8125	7591	7431	7835	8013	8221	8053	7648	7554	8971	8707	cKO-unchanged
MERVK26-int	3144	2975	3077	3075	2900	3462	3220	3065	2395	2765	2359	cKO-unchanged
L1MC4	166255	165588	156905	165506	168877	175880	169516	161049	169670	190012	182583	cKO-unchanged
L1MC	117923	119845	113340	117613	120935	117883	115029	109898	122132	135163	130347	cKO-unchanged
L1MCc	5646	5521	5293	5610	5623	7029	6482	6102	6400	7201	7065	cKO-unchanged
L1M4	335431	342913	325163	335864	342561	352981	344242	325386	332482	380047	358958	cKO-unchanged
MLT1K	24691	24247	23321	24388	24708	23901	24357	23994	26336	28953	28458	cKO-unchanged
RMER19C	24476	24131	23536	23704	24664	24898	25161	22897	25726	28178	26966	cKO-unchanged
B2_Mm1t	1467722	1515677	1421923	1488595	1502517	1516979	1495374	1413841	1488785	1633944	1577726	cKO-unchanged
MIRc	487093	500176	466793	493118	500651	492273	487526	466821	508550	560495	547881	cKO-unchanged
LTR16E2	1254	1283	1201	1261	1291	1416	1425	1397	1482	1483	1555	cKO-unchanged
L1MEg1	1721	1485	1613	1438	1690	1732	1791	1661	1693	2031	1857	cKO-unchanged
B1_Mur1	2096308	2118656	1999765	2096388	2135411	2172262	2142592	2021158	2129671	2368724	2274279	cKO-unchanged
HAL1	83211	83544	79382	83156	83849	92303	90752	84149	87634	96356	91431	cKO-unchanged
RLTR9B2	1375	1398	1433	1353	1305	1576	1612	1321	1421	1453	1471	cKO-unchanged
ORR1B1	240792	250625	233620	243516	247868	251935	249121	240462	244358	268204	259497	cKO-unchanged
RLTR24	19492	18103	17840	18467	19185	18039	18738	17217	17256	20076	19166	cKO-unchanged
RLTR20B1	8600	8946	8305	8691	8884	8507	8898	8164	8668	9401	9519	cKO-unchanged
B1F2	940660	965342	902206	946104	961458	962252	947029	898444	950557	1050550	1016463	cKO-unchanged
MLT1J	37348	37189	35210	36858	37825	38362	37741	34938	38635	42856	41688	cKO-unchanged
MER21B	100450	99598	94579	99930	100293	101754	100710	96424	100988	109500	108412	cKO-unchanged
RLTR30	3660	3559	3537	3486	3606	3815	3647	3278	4196	4448	4581	cKO-unchanged
ID4_	1330450	1351109	1270216	1329269	1348347	1383430	1365848	1284474	1368929	1510754	1456387	cKO-unchanged
L1ME3	23000	22635	21527	22426	23222	24560	23079	20810	23734	26970	26095	cKO-unchanged
B1F	2161472	2194316	2064751	2150823	2193433	2223679	2185843	2065330	2217403	2456507	2377289	cKO-unchanged
LTR79	2496	2586	2396	2441	2636	2827	2759	2426	2554	3064	2650	cKO-unchanged
RLTR20D	19028	18941	18221	18388	19206	20498	20705	18164	18157	20927	20818	cKO-unchanged
RLTR14	20538	18943	18775	19356	19926	21275	19905	19174	20178	21396	21021	cKO-unchanged
B1_Mur3	1528741	1552855	1460019	1518730	1551058	1569146	1556795	1468081	1539871	1713365	1648522	cKO-unchanged
MIRb	841300	851527	797561	837762	852246	842138	840698	800144	860778	941805	921707	cKO-unchanged
B4	1898411	1920596	1798431	1884431	1925312	1928648	1899788	1801423	1933036	2138416	2060500	cKO-unchanged
MTEb	149376	152434	143825	148626	150518	156102	152713	144476	157041	167695	163548	cKO-unchanged
RMER4B	82385	85347	78992	82999	84040	89127	86794	82388	86063	96868	93044	cKO-unchanged
ORR1D1	380916	380725	362107	372402	381917	407168	392790	368953	383363	431451	413983	cKO-unchanged
MLT1F2	20521	20713	19381	20126	20943	21441	21137	19962	21644	24004	23070	cKO-unchanged
RLTR1B	17625	19262	16818	18237	19020	22206	22188	21831	23339	25147	24558	cKO-unchanged
MER70A	1074	1319	1007	1162	1342	1314	1397	1277	1040	1243	1086	cKO-unchanged
PB1D9	2714616	2764440	2576847	2699551	2751339	2795923	2765240	2603607	2706556	3027699	2908986	cKO-unchanged
ID4	1059672	1062205	1004004	1041949	1061924	1082950	1063066	1002697	1076967	1199217	1150681	cKO-unchanged
L2b	259814	262312	245930	257648	261028	267367	265288	251553	271309	300147	292329	cKO-unchanged
MTC	492947	499372	467661	488193	496972	497207	486013	459883	519073	560455	541199	cKO-unchanged
B1F1	1018941	1022377	961353	1002755	1024189	1036774	1022325	966153	1029132	1148527	1103331	cKO-unchanged
L1MC5	85829	86941	80945	85222	86745	91982	89540	85313	93776	103206	98964	cKO-unchanged
ID_B1	5083114	5145394	4808077	5033965	5122090	5128268	5077968	4811752	5152602	5702895	5520898	cKO-unchanged
MLT1D	79036	79399	75480	77464	78780	81765	78974	75418	81231	90514	86941	cKO-unchanged
B1_Mus1	5307013	5437715	5059044	5299614	5357811	5422329	5373593	5086670	5336527	5873636	5650092	cKO-unchanged
ORR1C2-int	14543	14393	13493	14352	14489	16987	16841	15563	16144	18805	17477	cKO-unchanged
MER31-int	1537	2174	1816	1761	1841	2172	2087	1840	1977	2104	1763	cKO-unchanged
RMER20A	12312	12170	11642	12052	12106	13183	12737	12130	12589	13201	12517	cKO-unchanged
L1ME1	123406	122425	115130	120728	123646	126094	123992	114562	124775	138042	132333	cKO-unchanged
L1MB1	33114	34497	31415	33120	34322	37985	37101	34249	35676	40583	39249	cKO-unchanged
IAPLTR2a	5583	6059	5079	5894	6052	5995	5742	5541	5899	6658	6506	cKO-unchanged
CR1_Mam	4316	4507	3931	4437	4522	4170	4346	4214	4371	4488	4336	cKO-unchanged
B1_Mur4	2377859	2415401	2249446	2350950	2392174	2438004	2413765	2274308	2391855	2664079	2563794	cKO-unchanged
B2_Mm2	5085945	5213049	4835756	5046381	5140617	5250115	5187693	4930824	5168948	5690048	5482343	cKO-unchanged
LFSINE_Vert	15802	15658	14562	15182	16156	16243	16550	15319	15058	16197	16025	cKO-unchanged
PB1	775036	784670	729536	767030	776614	791318	779164	739082	781144	859164	830901	cKO-unchanged
B1_Mur2	2003024	2062662	1904860	1990492	2028839	2052990	2031671	1929546	2026646	2252587	2175244	cKO-unchanged
MLT1G3	11987	11813	11174	11540	11965	11608	11545	10730	12018	13058	12707	cKO-unchanged
MER77	13363	12698	12393	12907	12658	14282	14309	13695	14801	16629	15846	cKO-unchanged
PB1D10	3850033	3885620	3615528	3788833	3861825	3924852	3890337	3656126	3922153	4347285	4206378	cKO-unchanged
MTB_Mm	70846	70765	66555	69693	69916	74495	71908	69756	73075	81251	78132	cKO-unchanged
MTB	93227	93979	87181	92455	92825	93039	92762	87105	89447	100484	96026	cKO-unchanged
MIR	886301	899219	832699	876170	889381	889482	887345	838593	926695	1011207	982949	cKO-unchanged
B1_Mm	2192780	2216425	2071687	2158539	2183467	2208512	2187260	2056465	2178328	2400433	2313554	cKO-unchanged
ORR1D-int	9213	8674	8392	8557	9074	9433	8962	8354	8948	10434	9831	cKO-unchanged
L1MB5	102336	104561	96952	102014	101879	107125	104389	99097	105506	116608	110260	cKO-unchanged
L1MB8	194556	195336	181174	190995	194836	202131	198124	185152	199618	224748	215125	cKO-unchanged
L1MDa	35958	36796	33578	36029	36156	38713	36581	34676	35226	40690	37637	cKO-unchanged
MIRm	207310	211247	194603	205755	207964	211855	211716	199786	219906	244715	239366	cKO-unchanged
RMER17A-int	1335	1577	1245	1538	1450	1450	1280	1204	1148	1322	1239	cKO-unchanged
RMER13A	27490	28957	26395	27864	27713	28158	28162	26538	27304	30032	28898	cKO-unchanged
RLTR47_MM	5424	5557	4973	5407	5577	5556	5306	5044	5448	6008	6078	cKO-unchanged
LTR33A	4581	4348	4249	4363	4356	4533	4175	3916	4468	5136	4849	cKO-unchanged
L2c	224114	231349	212009	222932	226290	224818	222345	213226	232137	253837	247903	cKO-unchanged
MTEa	238567	239207	223970	231446	237850	243645	239520	223545	247690	274401	263948	cKO-unchanged
PB1D7	1527000	1556844	1432795	1509625	1531696	1529195	1523589	1441914	1545788	1699386	1651061	cKO-unchanged
LTR16B1	2744	2825	2577	2710	2791	3007	3052	2561	2642	3251	3093	cKO-unchanged
LTR16E1	1496	1563	1433	1422	1576	1561	1540	1607	1627	2006	1871	cKO-unchanged
L1MA4	75260	77648	72268	73547	75495	78548	77746	73742	78465	85256	81472	cKO-unchanged
ERVL-E-int	7281	7112	6282	7484	7079	7544	7208	7281	7259	8429	7802	cKO-unchanged
L1MC1	89658	92065	84542	88619	89601	94368	92994	88188	92951	105199	98864	cKO-unchanged
L3	197532	198563	185184	192114	195436	205621	200363	189899	199704	224190	213735	cKO-unchanged
MER34	6748	6615	6253	6770	6291	6506	6247	5879	6011	7157	6731	cKO-unchanged
MLT2B1	7286	7463	7025	7111	7170	7952	7695	7059	7238	8106	7812	cKO-unchanged
MamGypLTR2b	1335	1478	1249	1505	1309	1377	1359	1294	1375	1658	1651	cKO-unchanged
ID	393717	393813	365421	382265	389164	391918	387160	366676	392462	439677	422356	cKO-unchanged
MER54B	1713	1814	1744	1646	1695	1783	1960	1768	2045	2110	2022	cKO-unchanged
L1MD	117628	118697	109988	114572	116355	121188	118368	112527	119931	133933	127332	cKO-unchanged
MamGypLTR2	1461	1308	1276	1257	1463	1843	1554	1759	1527	2063	1800	cKO-unchanged
MER57-int	3545	3196	3050	3288	3389	3391	3815	3092	3322	3571	3354	cKO-unchanged
L1MC4a	120003	121214	113326	116137	118207	122261	117809	109666	125899	140118	135232	cKO-unchanged
RLTR25B	144634	153386	135163	147317	147192	141944	143694	137024	143824	158285	160968	cKO-unchanged
MTA_Mm-int	52385	53121	50415	50754	50733	53010	49704	48108	47329	51338	49674	cKO-unchanged
RLTR13D4	3681	3636	3401	3695	3438	3920	4037	3455	3597	4037	4032	cKO-unchanged
MT-int	8728	8807	8092	8586	8544	8912	8295	7893	8800	9727	9216	cKO-unchanged
B1_Mus2	4842672	4955169	4530599	4743033	4818487	4863294	4818835	4548883	4834655	5331628	5155082	cKO-unchanged
L1MA9	53003	52301	48464	51209	51809	55961	55222	50807	53873	60072	58521	cKO-unchanged
MLT1H-int	3732	4219	3712	3903	3813	3566	3400	3280	4142	4575	4152	cKO-unchanged
L1ME2z	28428	28264	26294	27311	27890	29766	28718	27125	28127	31337	29966	cKO-unchanged
RMER10B	59012	57609	54232	56743	56586	57425	57175	52729	58656	63603	62153	cKO-unchanged
MT2B	790684	799608	734549	768257	781222	781616	778054	735490	789528	867072	839926	cKO-unchanged
ORR1A3	64814	70789	61762	65758	67037	67670	66662	66207	65161	72248	70114	cKO-unchanged
MLT2B5	4223	4378	4006	4003	4329	4128	4063	4029	4240	4315	4368	cKO-unchanged
LTR41B	3857	3742	3535	3658	3705	3676	3780	3399	4078	4546	4313	cKO-unchanged
MLT1D-int	3178	3004	2804	3050	3008	3156	3051	2954	3666	4025	3650	cKO-unchanged
RMER19B	57939	56517	52947	55256	55747	57555	56334	53332	55302	62698	59922	cKO-unchanged
L1MB4	56850	57374	53005	53918	56549	61794	58398	54086	58588	67068	64921	cKO-unchanged
LTR16B	7065	8120	6660	7446	7598	6672	6721	6709	7263	7412	7629	cKO-unchanged
RLTR1	3411	3490	3168	3446	3244	3309	3527	3024	3151	3221	3610	cKO-unchanged
MMERGLN-int	61529	62457	56890	61617	58504	88802	87765	87283	92704	100440	97996	cKO-unchanged
L1M3	160727	168906	152354	158297	159693	164598	163401	151656	165010	184066	177326	cKO-unchanged
RLTR20B2	8455	9404	8305	8441	8729	9589	9402	8818	8898	9965	9821	cKO-unchanged
MER74A	6780	6743	6028	6738	6536	6689	6640	6309	7677	7672	7800	cKO-unchanged
ID2	238587	242972	221127	231968	232863	242739	236429	222564	249814	275963	264869	cKO-unchanged
ERVL-int	3829	3843	3795	3491	3613	3699	3708	3475	4403	4829	4534	cKO-unchanged
LTR48	10518	9838	9628	9681	9606	9796	9904	9830	9349	10261	9839	cKO-unchanged
RLTR13B4	1538	1550	1435	1475	1473	1463	1343	1335	1387	1456	1428	cKO-unchanged
B2_Mm1a	1363809	1421920	1276142	1333981	1342988	1368199	1353872	1288515	1390297	1513323	1464362	cKO-unchanged
LTR78	3663	4055	3566	3636	3746	3874	3827	3644	3980	4330	4169	cKO-unchanged
MIR3	228024	237912	211767	223992	225294	215685	214880	206103	241151	257450	251199	cKO-unchanged
MLT1A1	95671	95886	87237	91775	92790	92958	91194	86688	95301	107390	103423	cKO-unchanged
MER92B	5225	4337	4336	4641	4597	4097	4698	3978	4110	4290	4567	cKO-unchanged
LTR81B	884	916	1080	1171	1115	1002	890	933	999	1218	1260	others
LTR83	2508	2683	3123	3306	3257	3038	2978	2902	2458	2564	2651	others
MER54A	8298	8820	10466	10436	10889	11281	11303	10976	9566	10506	10203	others
RLTR10	19426	18706	22652	23788	24390	22288	22012	20596	18615	20435	19158	others
RMER16	26493	27359	32831	33672	33436	25908	24982	25679	23549	26238	24707	others
L1_Mur1	36874	39185	48744	45422	46064	48701	45839	44947	36745	37616	35339	others
IAPEY3_LTR	4032	4461	4858	5461	5289	5055	4895	4955	3995	4241	4111	others
RLTR4_Mm	11146	11119	12114	16835	11960	12255	12716	11774	9989	9058	10723	others
BGLII_B	33164	34332	40933	41783	41050	35514	33553	32681	30884	33767	32767	others
Lx3C	44999	45537	55184	54696	55415	50112	49254	46829	43507	48275	46291	others
LTR73	2002	2155	2444	2685	2435	2194	2391	2290	2000	1970	2140	others
RMER17D	7847	7546	9330	9499	9140	8332	8075	8201	7275	7464	7138	others
L1VL1	12739	12908	15194	15287	16107	13170	14041	12857	12668	13022	12084	others
LTR88b	986	996	1050	1264	1283	1127	993	1027	982	1056	1042	others
RLTR13D2	1135	1184	1307	1409	1474	1627	1422	1390	1136	1240	1117	others
LTRIS4	1468	1519	1757	1951	1677	1500	1546	1432	1195	1332	1314	others
MLT1F1-int	964	1001	1125	1143	1266	1386	1359	1412	799	1103	753	others
Lx3A	34278	35749	40409	42726	42451	42945	42211	40059	33912	36231	35587	others
RLTR12B	69151	70314	79543	83731	85733	69268	69708	66121	65689	71224	68968	others
Lx2	120217	121888	146189	138795	145643	135620	126478	119047	105972	115952	106300	others
LTR85a	1321	1267	1529	1613	1447	1515	1598	1535	1301	1463	1542	others
RLTR9E	16140	16345	17751	19781	19744	16024	15175	14459	14275	16481	15559	others
LTRIS5	2632	4376	4541	4372	3339	3736	3707	4126	3526	2464	3071	others
RLTR14-int	4763	4687	5627	5120	5834	5633	5670	5957	4844	5230	5393	others
RLTR10C	20806	22620	25584	24668	25780	22303	20894	20379	21126	22821	20873	others
L1MA7	43932	44659	49832	52944	52192	55690	54400	51166	45550	51250	50100	others
LTR84b	1118	1178	1218	1355	1439	1063	1168	1179	1394	1415	1346	others
RodERV21-int	6844	7294	7730	8506	8315	9032	8027	8142	6704	8130	7536	others
HAL1-2a_MD	14599	16438	16827	18407	18514	17488	17303	17650	17284	16988	17177	others
ORR1D2-int	16734	17766	20610	19012	19980	21751	19378	19366	16823	17762	16369	others
RMER16-int	25632	26779	31271	30184	29072	30169	26365	25571	23784	23277	21735	others
RLTR9D	8816	8998	9823	10382	10501	10239	9504	8942	8769	9649	9405	others
LTR16A1	2490	2649	2926	3074	2848	2625	2337	2285	2363	2689	2510	others
RLTR18B	38560	39438	44334	44887	45027	37460	35292	33640	37616	42566	41167	others
RLTR22_Mus	6470	6565	7403	7481	7524	8305	7719	7571	6058	7182	6639	others
MER57C2	2927	3462	3465	3845	3669	4238	4343	4085	3559	3872	3546	others
Lx3B	39836	41226	45879	46964	46299	48118	46678	44035	40325	43250	40033	others
MER57E2	1446	1586	1725	1630	1848	2094	1971	1994	1490	1988	1835	others
FLAM_A	3153	3177	3586	3636	3640	3607	3416	3057	2978	3208	2945	others
MTEb-int	3899	4164	4505	4642	4673	6189	5737	5649	4284	4830	4500	others
MurERV4-int	24520	25647	26874	28306	30772	32395	30939	28685	25708	27898	28745	others
LTR16C	3432	3506	3918	3920	4015	4264	4352	4291	3747	3903	3993	others
RLTR13D6	6780	7014	7559	8076	7827	8678	8323	7573	6434	7264	6944	others
ORR1A2-int	47204	49217	52420	55487	55896	49486	47879	46527	46543	51567	50043	others
RLTR8	4018	4118	4470	4586	4765	3760	3897	3796	3321	3325	3335	others
Lx4A	73462	73735	81392	82259	86113	90793	88793	80947	80571	88729	84471	others
LTR37B	1880	1631	1961	1977	2020	2044	1850	1917	1703	1996	1929	others
Lx5	180300	182278	198552	203704	210952	208456	204991	194799	190472	206714	195550	others
LTR80A	855	868	979	990	940	940	815	753	767	917	815	others
MLT1G1	15435	16257	17438	17618	18465	20832	20743	18187	17325	19541	19010	others
L1Md_Gf	12407	13178	15373	13400	14262	14959	15329	16913	12163	10620	9623	others
MER90a	3254	3403	3659	3790	3762	3671	3583	3167	3250	3863	3632	others
MTB_Mm-int	4915	5008	5456	5944	5290	5229	4884	4707	4475	4868	4400	others
L1_Mm	87375	89763	96413	100006	101413	97798	100487	93958	86772	91673	89623	others
L1VL4	44315	46475	51538	47021	53930	51995	52782	46912	48450	52452	47302	others
RLTR18	51102	54025	62261	57022	56956	57569	52897	51461	51772	54283	51058	others
L1_Mus2	153835	154223	166618	170781	179129	174635	175618	159350	157682	176328	165403	others
L1ME5	1094	1173	1183	1377	1234	1367	1228	1158	1122	1149	1058	others
MER70-int	935	1110	969	1038	1420	1283	1531	1229	965	1211	999	others
MER34A	3463	3220	3719	3622	3826	4165	4065	3639	3478	4198	3757	others
LTR53	1338	1413	1428	1532	1639	1665	1647	1702	1464	1583	1516	others
RLTR13B3	2303	2332	2446	2643	2643	3228	2822	2606	3546	2522	2632	others
RMER6C	24907	25924	28724	27254	28676	30648	28003	27884	23125	26110	24668	others
RNERVK23-int	2416	1913	2408	2534	2270	2420	2134	2353	1740	1766	1695	others
Lx2B	61776	62886	68359	69205	69981	74010	71720	66454	58740	64048	61836	others
L1Md_F3	121863	131043	137097	141425	142421	145077	142148	134967	126811	132151	125561	others
RLTR21	26538	27650	29421	29947	30757	29698	28752	28026	25028	27584	26490	others
LTR33A_	3156	3136	3394	3542	3514	3619	3579	3315	2966	3639	3393	others
MLT1M	3122	2966	3194	3432	3458	3444	3359	3576	3625	3849	3659	others
RLTR25A	62259	64297	68906	69169	70978	61433	61649	58406	57439	62333	59452	others
LTR41	6920	7641	8081	7975	7892	7917	8002	7532	7839	8261	7980	others
IAPLTR1a_Mm	9096	7551	8378	10566	8468	8132	8696	8353	7758	7695	8155	others
BGLII	21518	21790	23716	23519	23968	27284	25700	23897	19939	22193	20307	others
MLT2F	3308	3225	3425	3592	3712	4362	4037	3922	3703	3954	4022	others
L1Md_A	139282	143704	157083	151952	155076	205261	205772	209930	186080	188175	174409	others
ORR1C1-int	6355	6464	6634	7234	7149	7258	7556	6862	6493	7242	7054	others
MURVY-int	851	1059	1083	1032	1009	824	726	817	966	864	867	others
MLT1E1	4494	4391	4668	5085	4805	5303	4915	4730	4151	4701	4612	others
RLTR13A3	1460	1431	1553	1671	1507	1338	1181	1236	1261	1339	1334	others
RMER3D-int	19655	19037	21348	20067	21880	22654	22425	21122	17779	19525	17570	others
RLTR13C1	7406	6947	7046	8951	7492	7737	7699	7095	6629	6419	6235	others
ORR1A3-int	32962	32431	35670	35264	35942	35404	34114	32621	32769	35304	34104	others
HAL1-3A_ME	92602	96074	99543	104969	103249	96678	92617	95336	97978	100530	95543	others
RLTR26	18452	29878	25707	24252	28646	21528	21261	28588	18901	19440	18062	others
LTR33B	2875	2812	2652	2778	2629	3188	3026	2867	3328	3585	3663	others
MLT1J2	14425	14978	13226	14018	14385	12917	12959	12892	13314	14706	14496	others
AmnSINE1	7134	7008	6498	6591	6915	7217	6913	6385	6985	7936	7741	others
MTE-int	54386	54335	49749	51763	52245	52659	52796	50569	54817	59419	58101	others
MLT1E1A	13410	13185	12070	12590	12891	13266	12970	12167	15302	16053	15298	others
L1MB2	86253	86691	78808	80959	83969	90515	87078	82783	88885	101955	96580	others
L1MD3	48737	45433	42284	45146	45144	47665	47029	44790	48060	52115	49113	others
L1ME2	42493	43927	38483	41020	42113	42921	41182	39401	44910	49004	46926	others
L1M	9812	10054	9271	8906	9759	9989	9821	9529	10281	10498	10294	others
MLT2B3	9665	9768	8330	9510	9506	9713	9295	9187	9551	10322	10158	others
MER57E1	1740	1801	1441	1784	1756	1652	1674	1714	1959	2084	1931	others
MER68-int	1365	1374	1200	1311	1336	1770	1845	1555	1287	1873	1625	others
RLTR10B	2644	2672	2324	2441	2699	2319	2480	2212	2592	2679	2703	others
L1MD2	60080	62321	55843	57985	57840	60769	58929	54604	59689	67728	64294	others
L1MEa	18404	19713	18114	17379	17880	21224	21328	18563	19484	21892	20433	others
MT2B2	185210	190783	169280	176513	181025	184950	183413	174640	184437	204751	197459	others
RLTR19A	981	1244	967	1093	1054	1126	1120	1056	1050	1140	1242	others
MLT2C1	5314	5149	4680	4989	4981	4986	5163	4768	5807	6261	6036	others
ORR1B1-int	78059	78886	70314	72976	76359	77120	74544	69186	72023	81600	78190	others
BGLII_A	4008	4483	4040	3679	4142	4647	3833	3849	3961	3811	3802	others
L1MEe	21703	22499	19640	20686	21486	22103	21712	20344	22430	25098	23745	others
L1MEd	11138	10760	9770	10253	10585	10064	10455	9599	11114	12014	11473	others
MLT1H	19521	25119	19631	20447	22260	20951	21491	24563	19989	21600	21551	others
RLTR28B	11702	12568	10806	11764	11310	12311	11238	10386	10462	11447	11164	others
RLTR19-int	48807	47802	44129	45539	45166	45115	45137	43396	49484	49607	47461	others
FAM	9959	9891	8863	9375	9470	9525	9315	8777	10241	10984	10662	others
LTR86A1	2844	3205	2764	2634	3005	3081	2685	2855	3535	3663	3753	others
L1MB3	158385	157571	140711	147872	150286	152425	151985	140654	158920	174432	167633	others
MLT1F	25195	25909	22500	24032	24301	23406	22898	21699	24736	27053	26089	others
RLTR1C	4720	5142	4364	4448	4850	5056	4628	4471	4937	5179	5233	others
MER74B	6487	7128	6374	6265	6156	6158	6878	6768	6885	6715	6487	others
MLT1C-int	1288	1375	1157	1282	1240	1520	1563	1259	1477	1800	1568	others
LTR31	3129	2929	2688	2758	2910	2996	2811	2576	3002	3417	3438	others
MER31A	10484	10013	8773	9707	9763	9885	9447	9047	10842	11550	11242	others
RLTR13B2	3568	3364	2758	3743	3050	2653	2616	2355	2733	2712	2813	others
RLTR10B2	5767	5366	4885	5098	5329	6170	6321	5483	5527	6047	5721	others
MER68	34726	34237	30543	31506	32715	32947	32130	30133	33351	37703	36668	others
L1M4c	58110	57569	52116	53195	53231	60006	57630	52598	60297	63918	63082	others
LTR40a	6319	6161	5573	5648	5870	5801	6154	5686	6238	6652	6329	others
L4	122756	135315	112653	120373	119304	117361	117106	113460	124280	130425	133523	others
RMER21A	9967	10147	8896	9234	9162	10159	9208	9021	9890	10111	9983	others
MER67C	2732	2549	2340	2427	2397	2658	2576	2146	2735	3544	3048	others
MTE2a-int	6488	6701	5964	5826	6019	6596	6874	6425	7773	8580	7806	others
RLTR44C	1886	2068	1732	1796	1805	1885	1737	1706	1512	1883	1593	others
LTR50	7752	7808	6862	7089	6994	8232	8084	7088	7846	9070	8854	others
L1MEg2	1306	1196	1151	1073	1138	1392	1228	1146	1260	1332	1198	others
RLTR42-int	40648	40092	34673	37961	35856	40722	40330	36641	42631	49716	49229	others
ORR1B2-int	8818	8741	7674	7671	8245	8869	8012	7862	8063	9656	9375	others
L1M3de	2123	2404	1710	2034	2293	2328	2004	1866	2233	2189	2479	others
MLT1E	7120	6457	5959	5745	6178	6777	6378	5864	6964	8064	7586	others
MLT2B2	12708	13362	10526	11872	11632	11549	12384	11148	14117	15309	15420	others
RLTR18-int	10618	9902	8934	9002	8746	7952	8613	8756	8745	9645	9920	others
MMVL30-int	139761	156004	125029	136450	122925	67000	74917	87759	162153	136240	178849	others
L1P5	3838	3499	3291	3024	3178	4249	4450	4050	3994	4509	4048	others
RLTR31B_Mm	7419	8116	6440	6899	6722	7798	7837	7496	8274	9360	9554	others
MTE2b-int	5052	4844	4028	4301	4399	4682	4414	4676	5272	5806	5352	others
L1M7	4839	4657	3928	3871	4051	4015	3915	3605	4341	5047	4990	others
LTR89	1280	1252	971	1043	1114	1287	1288	1040	1527	1701	1639	others
MLT-int	8114	6261	5731	6066	5929	6515	6603	6473	8049	6978	6899	others
L1MEb	10772	10929	8793	8530	9101	9306	9194	8560	9843	11211	10421	others
L1PB4	2460	2577	1908	1991	2231	2289	2466	1814	2506	2948	2684	others
L1MCb	3787	3604	2997	3034	2952	3192	3005	2944	2949	3965	3477	others
MurERV4_19-int	13640	15325	11250	11789	11858	11275	10862	10572	13628	15409	14490	others
RMER2	16458	27052	14824	16301	19873	15741	17010	23999	17301	18551	17751	others
MMTV-int	2591	1384	1517	1562	1579	1414	1514	1129	3033	1087	1333	others
RLTR42	6487	6476	5006	5117	4980	5625	5621	4788	6919	8246	8245	others
MER52-int	1138	1139	875	887	879	941	983	1010	849	1049	961	others
L1M2a	2898	3016	2464	2226	2152	2384	2369	2140	3298	3472	3376	others
LTR64	33833	38904	24924	28498	28688	22143	23476	24157	27729	31118	35604	others
LTR33C	2135	2166	1447	1580	1760	1826	1588	1551	2000	2277	2250	others
MamGyp-int	1206	1050	778	831	887	837	919	793	1131	1426	1413	others
L1M3d	1168	1107	728	899	841	1652	1488	1954	809	1180	962	others
L1M2b	7160	7393	4808	5341	5633	3873	3668	4328	7576	8069	7805	others
ORR1A0-int	10866	10131	7212	7505	7628	7931	7460	7262	6859	8122	7612	others
MLT1B-int	1871	1478	1069	1265	1220	1168	1234	1230	1469	1380	1471	others
HERVL74-int	1920	2723	1583	1609	1621	1947	1741	2000	2336	2616	2276	others
MER57D	2660	2113	1593	1622	1708	1800	1935	1768	2286	2204	2052	others
LTR75	2196	2333	1527	1476	1628	1608	1594	1486	2678	2859	2727	others
MER34B-int	1772	1767	1192	1172	1248	1655	1384	1380	1423	2322	1912	others
RLTR44A	1580	1726	981	1066	1044	894	1029	827	1528	1988	1772	others

## Sheet: ICM retrotransposon expression
Subfamily	Ctrl_ICM_1	Ctrl_ICM_2	KO_ICM_1	KO_ICM_2	Category
ETnERV-int	6090	6173	7336	6966	C1
IAP-d-int	6958	6778	7796	7586	C1
IAPEY_LTR	4411	4213	4524	4462	C1
IAPLTR1_Mm	32882	34013	36903	45691	C1
IAPLTR2_Mm	22944	22528	26154	24999	C1
L1Md_F	33102	30769	34526	37390	C1
L1_Mur2	139155	151006	145797	220143	C1
L1_Mus4	108369	108253	119313	115435	C1
LTR84a	4382	4045	4425	4512	C1
LTRIS2	25191	25534	25487	24630	C1
LTRIS3	2586	2411	3159	2897	C1
LTRIS_Mm	4522	4796	5433	5270	C1
LTRIS_Mus	13823	15046	16268	14717	C1
Lx2A1	18386	19269	19977	20718	C1
Lx3_Mus	87970	86589	91066	88294	C1
MamSINE1	9218	9341	9482	9354	C1
MER89	2677	2729	3412	3275	C1
MERVL-int	81822	83946	94395	90042	C1
MT2_Mm	57751	56574	65096	62129	C1
MuLV-int	5456	5272	5919	5965	C1
ORR1A1-int	24153	26713	24390	23960	C1
RLTR10A	12505	12329	13927	13985	C1
RLTR10E	11467	9990	9288	10790	C1
RLTR13A2	6474	6606	6216	6513	C1
RLTR13B1	19416	19625	22004	21820	C1
RLTR13D3	12620	12740	14158	13794	C1
RLTR1B-int	74687	73612	61746	58442	C1
RLTR1D	12126	15465	10947	11656	C1
RLTR27	13100	15398	15078	17734	C1
RLTR33	24607	23147	25775	23883	C1
RLTR45	45071	47484	47624	66865	C1
RLTR45-int	189533	192078	203359	196002	C1
RLTR46	3360	3915	4283	4099	C1
RLTR4_MM-int	17474	17240	19653	18404	C1
RLTR6-int	16140	17963	18751	26201	C1
RLTR6_Mm	9597	11734	10357	21820	C1
RLTR9B	5238	4796	4917	4266	C1
RLTR9F	1659	1955	2020	2081	C1
RLTRETN_Mm	37964	38726	42372	42482	C1
RMER12B	39445	35456	42519	43524	C1
RMER13B	17963	18094	19070	17716	C1
RMER6-int	3280	3301	3844	3773	C1
SRV_MM-int	2267	904	1469	2063	C1
LTR68	610	645	643	646	C1
LTR81A	2387	2485	2605	2424	C1
MER57F	1838	1671	1542	1457	C1
MER87	1525	1352	1554	1385	C1
MLT1F2-int	1520	1487	1439	1474	C1
ETnERV2-int	46634	68084	61625	142266	C2
ETnERV3-int	24658	27650	36777	35189	C2
IAPEY3-int	9136	9009	11960	12878	C2
IAPEy-int	2916	2957	3874	3822	C2
IAPEz-int	260325	258509	348045	363842	C2
IAPLTR3-int	2252	2001	2747	3093	C2
IAPLTR4	2019	1899	2711	2894	C2
MMERVK10C-int	36357	36476	48525	47459	C2
MMETn-int	57122	59594	72095	82094	C2
MuRRS4-int	12747	15981	14426	30255	C2
MuRRS-int	4984	5145	8158	7368	C2
RLTR10-int	28758	28483	43932	42801	C2
RLTR41	17667	21473	18866	41929	C2
IAPLTR4_I	2048	2577	3256	2866	C3
LTRIS4	3178	5015	3994	15393	C3
Lx2A	5501	5687	7056	7697	C3
Lx4A	125160	137433	136017	203401	C3
MER54B	2174	3968	5165	3840	C3
MMERGLN-int	50878	47585	73266	67160	C3
MMVL30-int	73522	72329	100378	97207	C3
MURVY-int	1410	1439	2577	2607	C3
ORR1D2-int	22056	28913	24260	59053	C3
RLTR1	2543	3182	3022	6817	C3
RLTR10	27155	29085	36204	41994	C3
RLTR13A3	3835	4366	4317	8142	C3
RLTR13B2	6720	6408	9351	9015	C3
RLTR44C	1492	1302	1935	2014	C3
RLTR47_MM	6496	8443	7266	19157	C3
RLTR9E	18806	23551	20937	46612	C3
RMER6D	23436	28982	27114	53753	C3
RodERV21-int	13299	13667	17972	18727	C3
LTR52	1452	2177	2862	2308	C3
MLT2E	1111	1226	1697	1436	C3
RMER15-int	100971	93689	117394	117271	others
MLT1B-int	5520	7391	5362	4859	others
LTR88c	1543	1474	1273	1246	others
MYSERV16_I-int	76636	71894	87467	86840	others
ORR1A0-int	16834	16798	14046	13564	others
RLTR44D	5556	5134	4022	4840	others
LTR84b	1659	1672	1949	2175	others
RMER16	63372	62974	70795	82667	others
L1_Mus3	283762	287039	298969	352872	others
MERVL_2A-int	146211	145725	160404	172963	others
RLTR10B2	7434	9075	8096	15496	others
RMER3D-int	68512	63714	78597	78877	others
MER57E1	1389	1399	1522	1988	others
RMER17C-int	17461	21167	22557	26605	others
IAPLTR2a	9776	11024	10555	17975	others
MLT-int	12085	18258	12643	11960	others
L1MEg2	1992	2001	1808	1738	others
RMER16-int	42740	46268	44900	68575	others
MER92B	9550	12725	9479	9234	others
BGLII	68231	62787	78210	75932	others
BGLII_A	7477	9810	6820	19837	others
RMER17C	153493	163853	171498	186639	others
L1M3d	1168	1524	1476	1880	others
RLTR9A	10611	11273	9270	22733	others
RLTR13B4	4104	3903	3450	3630	others
L1_Mur3	284326	289065	302138	330075	others
L1MD3	68544	81976	70708	66842	others
RLTR13C2	21986	20435	26020	24899	others
RLTR11A2	100703	95277	111096	110427	others
LTR33C	1435	1372	1736	1607	others
MLT1F-int	4016	3727	3541	3384	others
RMER6C	42488	44553	47101	56825	others
RMER17A-int	4405	4264	5255	4998	others
RLTR40	38019	51549	40501	38768	others
RMER10A	121200	122543	132489	139760	others
L1MEa	8378	9535	8269	7560	others
RMER19B	96032	104744	107494	118827	others
LTR16B2	2720	2745	3306	3031	others
ORR1A3	91309	98949	101199	113535	others
L1MB8	270947	278201	275044	266313	others
RLTR20B3	51200	47866	57593	57484	others
HERV16-int	1179	1136	1352	1330	others
RLTR5_Mm	2452	2434	2857	2796	others
MURVY-LTR	22535	20762	25666	25486	others
RLTR13A	5922	5804	7122	6833	others
MTE2a-int	6908	8177	7612	10978	others
LTR80B	1378	1186	1286	1052	others
LTR33A_	4052	3753	4763	4389	others
L1MEg1	1872	2218	1918	1826	others
MER65D	1439	1593	1840	1689	others
MLT2B5	17514	16201	20225	20107	others
MLT1J-int	3923	3915	4529	4597	others
L1Md_T	461688	448962	432550	460685	others
ORR1B2	193715	199637	204822	231365	others
RLTR11B	43018	46024	47436	56404	others
RLTR22_Mus	21276	19671	24219	24137	others
MLT1M	2751	2783	2613	2547	others
MLT1-int	9226	8743	8649	7571	others
RMER17A	28115	30474	31173	37460	others
MLT1G	11866	13607	11887	11058	others
MER52-int	1949	2087	1609	2082	others
MLT2F	5727	5986	7218	6493	others
RLTR8	3816	3928	4394	4512	others
RLTR13B3	3857	3597	4231	4371	others
RLTR23	31746	37916	35024	46505	others
RLTR20C	50839	47499	55657	56353	others
MTB_Mm-int	5495	5958	5318	5187	others
MER57D	17325	15658	19193	19679	others
Lx5	275516	277244	298637	295116	others
L1MEg	101618	105543	104132	97094	others
L1Md_Gf	8468	8152	7889	7351	others
MTD-int	54438	65446	58610	53975	others
L1M2c	3968	4007	3752	3718	others
RLTR43A	1233	1312	1591	1308	others
RMER4A	152528	147714	165372	161635	others
RLTR26	40190	45110	42815	55143	others
RLTR13D4	5531	5443	6389	6188	others
MER57-int	3887	4344	3960	3771	others
LTR16A1	3360	3899	4266	3977	others
MT-int	11619	12093	13534	13882	others
L1ME1	141842	144441	144422	137489	others
Lx9	783998	793364	827552	862416	others
L1MB7	269521	281382	281917	269229	others
MER66-int	2093	1863	1979	1780	others
L1MA5	94061	95807	95617	90354	others
MLT1K	41745	41218	47132	46000	others
RLTR28B	9707	9589	11143	10932	others
LTR89	1645	1907	1735	1637	others
LTR16C	4464	4753	5405	5010	others
RLTR18	49377	50834	51258	61051	others
L1MA4A	54567	52792	52037	50919	others
MLT1F	25601	27603	25629	24799	others
RMER2	19587	26638	20505	22328	others
CR1_Mam	6502	6305	6272	5789	others
RMER12	100366	104698	102087	99433	others
MER34B-int	1385	1494	1473	1259	others
RLTR13D6	8546	9566	10734	9902	others
Lx2	138162	144897	150396	154976	others
LTR41B	6214	6458	6161	5823	others
L1M4c	57838	57189	56577	54086	others
RLTR1C	7505	7467	7554	6464	others
RLTR30	5970	6230	7737	6146	others
ORR1A2-int	66580	70561	69936	81633	others
MER68-int	2673	2463	2687	2231	others
RLTR21	63507	62923	71179	68392	others
L1MEc	135493	141395	139938	134412	others
MER110A	1294	1359	1349	1197	others
Lx8	955689	999505	1007511	1080853	others
RLTR25A	69458	71616	70865	66370	others
RLTR10D	4732	4442	5211	5021	others
LTR16B1	3737	3661	3522	3559	others
HAL1	103538	106430	105942	101418	others
RMER10B	74883	80275	81946	86314	others
L1_Mm	123995	130077	125648	150442	others
ORR1B1-int	94110	99117	100288	109188	others
L1M2	338312	353981	348647	346765	others
MLT1A0-int	2783	2856	2607	2840	others
HAL1-3A_ME	212257	188229	207805	187934	others
L1MD	164572	170369	170089	163051	others
LTR37B	2060	2385	2108	2168	others
HAL1b	10011	9940	9830	9100	others
MT2C_Mm	48814	52410	54765	56761	others
RLTR19A	1841	1615	1839	2002	others
L1MC4	213374	219763	218993	212310	others
RMER6A	171023	170952	184783	181922	others
L1M3	179421	181593	183893	175939	others
MLT1G3	17587	18322	18462	21984	others
RLTR24	36163	37808	35677	35818	others
RLTR19-int	49072	55793	51733	49983	others
ORR1C2	291900	303912	313666	317947	others
MER70B	1935	1768	1895	2201	others
LTR65	4707	4900	4957	4329	others
L1PB4	2485	2845	2675	2497	others
L1M7	6244	6637	6418	5925	others
L1MA6	112735	114696	115823	110199	others
L1MC5	101168	105413	104323	100702	others
RLTR13D5	7149	9854	8001	11318	others
ORR1D2	297841	307542	319453	321790	others
RLTR19C	6974	7004	6736	6629	others
RLTR20A2	22780	22793	24964	25353	others
RMER20B	43082	41279	47432	45258	others
L2c	281107	288016	291090	283495	others
L1MCc	10345	10631	9774	10338	others
MLT1E2-int	1410	1366	1602	1455	others
RLTR16	38053	38409	42839	40964	others
IAPLTR3	1413	1338	1535	1493	others
L1_Mus1	350365	359869	362093	390986	others
RMER5	127273	133029	130250	129944	others
L1MA7	54869	56919	55676	53875	others
ERVL-int	4924	5102	4797	4926	others
RLTR19	16401	16069	18215	17853	others
MERVK26-int	6274	7705	7470	8078	others
L1M3de	2729	2782	2999	2384	others
LTR16B	5119	5434	5908	5718	others
MLT1N2	8309	7954	7981	7716	others
RLTR44-int	2826	2868	2646	2933	others
MLT2B4	16500	16851	15866	16301	others
MLT1D-int	6247	5706	5956	5640	others
IAPEY2_LTR	5116	5444	5881	5731	others
MTE2b	230360	244013	248676	256002	others
ERVL-E-int	12541	12470	11782	12386	others
L1MCa	61949	61634	62652	59238	others
L1M6	3681	3828	3789	3554	others
Lx4B	118164	118938	123348	129721	others
IAPLTR2b	5348	5613	6260	5768	others
IAPEY3_LTR	4394	4548	4806	4910	others
LTR85a	1281	1257	1224	1275	others
RLTR12B	99419	98906	106864	104925	others
Lx3C	86944	84369	88419	82683	others
RLTR14-int	10232	7619	9170	10740	others
RLTR10C	21868	22624	24611	24150	others
RLTR13C1	6280	6303	7014	6782	others
L1MEe	18844	20442	19610	18489	others
RLTR22_Mur	56895	55796	61588	60303	others
RMER15	315235	326512	337877	337690	others
MER90a	4704	5371	4935	4927	others
Lx	200526	207677	204443	229719	others
MER57A-int	5716	6978	7292	6646	others
RLTR9D	11606	11919	13375	12455	others
MER67A	1847	2013	2046	1760	others
L1M5	456248	463422	478414	454750	others
L1Md_F3	152255	157663	157736	154428	others
L1M3e	9258	8814	8956	8722	others
MER34A1	4325	4162	4323	4038	others
ID4	1281924	1323064	1350665	1293119	others
L1MC1	139154	141435	143342	139411	others
RLTR25B	139892	143665	146924	138926	others
RMER17D2	19546	20335	19458	19503	others
MER31B	9210	9412	9608	8641	others
LTR16D1	1993	1701	2110	1898	others
RLTR20B1	10969	11272	10935	10860	others
MTC-int	58822	60041	63846	63776	others
ORR1A3-int	45466	46864	46878	52835	others
LTR83	1969	1877	1929	1884	others
MMTV-int	4286	3444	3792	4648	others
MIR3	263882	276738	282913	266490	others
L1VL1	23825	23695	24188	27272	others
MTE2a	283343	290462	297706	285749	others
RMER4B	120376	122288	129891	127048	others
LTR16A	9009	9260	9955	9912	others
B3	8744743	8993744	9235819	8898699	others
RLTR15	133899	141545	139138	138889	others
Alu	1586	1672	1775	1731	others
MTE-int	89428	90801	95972	95202	others
L1MD2	91037	95020	93154	94036	others
L1P5	3979	4099	4566	4152	others
AmnSINE1	11905	12650	12337	11779	others
LTR40b	11390	11926	11819	11126	others
RNLTR23	5022	4274	4305	4881	others
RLTR18-int	12549	13573	13373	15151	others
AluF_3	8525	9397	10127	9333	others
L1MEb	13113	13161	13405	12390	others
ID4_	1530550	1592555	1622648	1553087	others
ORR1A1	90439	97667	94268	105466	others
L1MB5	154807	160208	163354	155219	others
MLT1E2	28592	28279	28251	28137	others
RMER17D	15942	13964	16742	15799	others
ID	494558	514613	524838	502351	others
ORR1E-int	21650	21702	21645	21206	others
L1MEf	78199	78761	82130	75976	others
RLTR19B	8395	7235	8317	7052	others
MTD	1029255	1077505	1091247	1052259	others
PB1D9	3098975	3205316	3277858	3151897	others
L4	111192	114351	116579	111274	others
MIR	1158701	1201027	1225691	1177460	others
MER21B	140556	146400	148398	142172	others
MER67B	5490	6004	6237	6146	others
RLTR44E	4193	4405	4457	4116	others
L1ME3	28501	28608	29304	27529	others
L1MA4	156426	153143	165569	160867	others
Lx3A	47706	49517	54400	49558	others
L1ME3B	28857	30298	29745	29119	others
B1_Mus1	6125628	6281373	6476533	6225001	others
RLTR13D2	2616	2550	2670	2495	others
MER74B	5760	6472	5937	6179	others
MTB	133775	136772	142417	142611	others
B4A	3884391	3998658	4099706	3946968	others
RLTR18B	47848	51871	50120	56348	others
ID2	284514	287740	297719	285865	others
LTR73	2372	2373	2369	2374	others
MLT1J	46395	48802	51891	49675	others
MTC	627368	641464	655371	638205	others
LTR79	4360	4538	4613	4279	others
MamGypLTR2	1525	1737	1739	1748	others
MER68	45212	46389	47795	43737	others
MTEb-int	6346	6814	7400	6793	others
PB1	922154	959720	971171	947022	others
RLTR11A	53760	50762	55676	55880	others
L1MA8	66480	68954	68645	67469	others
B1_Mur4	2966205	3062172	3135270	3021666	others
MLT2B2	18768	22033	22026	21799	others
L1M1	13658	13810	13801	13332	others
L1Md_A	187763	190939	191634	207096	others
LTR41	8643	8703	8934	8325	others
MT2B2	211466	225670	224060	219664	others
ORR1A2	302031	313689	318482	325729	others
ORR1C1-int	7859	8518	8693	8872	others
MLT1A1	130488	136049	139162	131408	others
MER57C2	4478	4437	4387	4544	others
RMER17B	70685	68212	74734	72596	others
MLT1B	164518	168746	173200	165493	others
MLT1E	7672	8151	8312	7421	others
MLT2D	18411	20113	20950	20382	others
LTR69	1285	1423	1270	1438	others
ORR1A0	34440	32956	34366	33191	others
MLT1F2	34728	35498	35830	34586	others
MLT1E1A	20077	21384	21508	19769	others
ORR1E	410859	418248	429269	417497	others
RLTR42-int	36148	42402	39318	39283	others
RLTR12A	19951	20372	22587	20662	others
LTR31	3157	3276	3372	3489	others
L1MB1	39009	39757	39822	39199	others
L1MC4a	115309	117699	121196	115290	others
MTE2b-int	6923	7529	7515	7979	others
RNERVK23-int	5098	6411	5922	5530	others
ID_B1	6352726	6573860	6767561	6488706	others
B1_Mur2	2342623	2434887	2474268	2403458	others
LTR16E2	2077	2278	2186	2444	others
MYSERV6-int	90088	93377	95405	90647	others
RLTR20D	17218	17233	18492	18375	others
RLTR20A	17072	16625	17185	16460	others
LTR40c	6396	6855	6927	6330	others
BGLII_Mus	8249	8540	8495	8270	others
LTR33	9592	10021	10468	10487	others
RLTR9B2	1796	2099	1984	1926	others
RSINE1	6301842	6488436	6689279	6435895	others
ORR1B2-int	9194	9979	9950	10516	others
L1MD1	49273	51767	51996	49844	others
B4	2400855	2487417	2553811	2442607	others
MIRc	569943	593116	607526	581848	others
LTR81B	1482	1468	1551	1581	others
L1M	13095	13239	12904	13414	others
MurERV4-int	30083	29860	32655	30997	others
FLAM_A	3612	3485	3637	3503	others
MLT1A0	144193	146177	150454	145444	others
MLT1H	23621	27598	25853	25544	others
MTEb	210486	221340	223450	216590	others
L1MB3	186761	193139	197844	189392	others
B1_Mm	2611485	2718565	2782477	2676883	others
B3A	4525359	4639298	4796794	4591567	others
RMER21A	12929	13428	12770	13585	others
LTR82A	7666	7606	8108	7196	others
RLTR31_Mm	27900	27950	30477	28761	others
RMER17A2	23657	25068	27215	24510	others
ORR1C1	154140	156481	161572	155164	others
L1MC	180962	184418	195847	186827	others
MTA_Mm-int	71133	75278	76212	72260	others
L1MEd	16528	17812	17674	16761	others
LTR48B	4634	4971	4922	4764	others
L1MB2	95301	99595	104023	100390	others
LTR48	13544	14185	13971	13851	others
RLTR31A_Mm	14855	14135	15390	13729	others
MIRb	1078072	1124035	1146914	1107325	others
PB1D10	4676196	4836722	4976217	4774839	others
L1Md_F2	720451	739994	730383	793372	others
MLT2B1	8978	9008	9064	9036	others
L3	241918	252054	256825	247436	others
L1MA10	9971	10421	10488	10020	others
B2_Mm2	6153016	6373097	6561536	6308171	others
L1VL2	61180	57894	61743	58867	others
MLT1E1	5796	6074	6382	6189	others
RMER13A	39622	41453	42810	42741	others
LTR50	8277	8579	8827	8155	others
B1F	2629964	2734198	2806866	2694403	others
MER34	12073	12397	12635	11992	others
MER54A	3937	4009	4227	4162	others
ERVL-B4-int	16788	17341	17761	16607	others
Lx3B	52047	50602	54875	53305	others
ORR1A4-int	19748	19197	21262	20058	others
MTB_Mm	85371	90322	90920	88180	others
RLTR31_Mur	10104	10373	10949	10736	others
LTRIS5	2355	2404	2696	2324	others
L1MDb	13952	14603	14815	13975	others
RLTR9C	3203	3134	3512	3183	others
RLTR20A1	8761	9309	9941	9189	others
MER74A	7742	8412	8857	8238	others
LTR33A	6219	6198	6869	6257	others
LTR86A1	1825	1816	1809	1883	others
L1ME2	53203	54550	56431	53043	others
HAL1-2a_MD	26013	24959	27669	26070	others
L1_Rod	132110	133341	138940	132664	others
MLT1H1	12499	13570	13108	13203	others
L1_Mur1	55009	54301	57284	53919	others
B1_Mur1	2619653	2696451	2776124	2678730	others
B1F1	1344283	1375542	1423978	1367727	others
MLT2C1	7053	7786	7716	7936	others
LTR40a	7505	8240	8356	7565	others
MLT1E3	15551	16987	17309	17016	others
RLTR1B	19610	20912	21729	21000	others
MLT1I	16902	17220	17607	16931	others
B1F2	1322643	1365948	1401926	1358048	others
L1ME2z	38933	40296	41732	38821	others
MLT1G1	11639	12236	12174	11993	others
LTR87	5131	4881	4925	5236	others
MLT1C	97705	100076	101839	100427	others
L2b	338187	350560	360073	347195	others
ORR1D1	481700	493361	502298	498903	others
MusHAL1	47322	48466	48942	48577	others
MER31A	9121	9357	9331	9396	others
L1M4b	59889	61327	63690	59887	others
L1M2a	3691	4022	3950	4145	others
B2_Mm1a	1607238	1678364	1745220	1670414	others
AluG_3	13291	13656	14430	13947	others
MLT2C2	8911	9162	9306	9711	others
L1ME4a	35820	36832	38072	35907	others
MamGyp-int	1567	1826	1836	1722	others
MIRm	249654	255916	263752	255789	others
MER67C	2646	2670	2851	2715	others
ORR1D1-int	31712	32101	33607	33284	others
MTEa	346772	350920	364167	360493	others
MLT1H2	14840	15693	15853	15183	others
L1MCb	10150	10016	10935	9589	others
L2a	629518	652227	668385	649305	others
LTR33B	3526	4230	3938	3955	others
L1MC2	57202	58483	61149	57084	others
RLTR17	51709	51753	53791	51968	others
RLTR42	4057	4427	4432	4431	others
ORR1A4	121346	122050	128350	121526	others
L1M4	455922	470414	494946	466774	others
MLT1C-int	1111	1645	1511	1287	others
PB1D7	1860205	1917584	1980462	1905242	others
LTR16D	1293	1339	1281	1405	others
LTR75	2155	2353	2376	2332	others
MER21-int	3693	3935	4003	3785	others
L2	502884	513387	536006	518614	others
MLT1J2	10667	10902	11626	10956	others
MLT1D	126675	125911	132975	129708	others
RMER19C	53195	55068	53188	57480	others
L3b	33905	35700	37355	35335	others
L1_Mus2	218330	223721	231592	227760	others
RMER6B	56890	57731	59658	57656	others
RLTR28	55358	60605	62296	58646	others
MER77	19776	21066	21328	20366	others
ORR1D-int	15232	14599	15967	15247	others
L1MB4	90466	91409	97021	92106	others
RMER20A	16047	16496	16722	17290	others
MER90	3191	3406	3476	3407	others
RLTR14	39870	44581	43683	42737	others
L1MDa	60082	59552	63662	59047	others
BGLII_B	50194	50667	53534	51560	others
MLT1F1	36763	37838	39302	37130	others
L1VL4	77326	79009	74341	88097	others
B1_Mur3	1911675	1957797	2032830	1952087	others
MLT2B3	17343	17171	17774	17529	others
FAM	10902	11185	11700	10917	others
L1ME5	1667	1790	1792	1806	others
MLT1F1-int	1683	1617	1685	1752	others
MLT1L	20195	20844	21911	20862	others
L1ME3A	43241	45161	45587	45105	others
L1MA5A	32154	31411	33591	31654	others
RLTR20B2	10061	11011	11321	10628	others
RMER19A	36548	35833	38481	36839	others
HERVL40-int	1775	1983	1932	1924	others
Lx7	479297	487651	493248	508129	others
MLT1J1	12077	13286	13263	12731	others
MT2A	221000	233885	239177	229300	others
LFSINE_Vert	13230	14047	14446	13938	others
B1_Mus2	5654549	5817959	6013821	5823413	others
L1M2b	2080	1861	2058	1994	others
LTR53	2818	3209	3058	3199	others
RMER21B	19184	20019	20686	20077	others
MER34A	8544	8070	8825	8255	others
RLTR13D1	6665	7286	7355	7143	others
B2_Mm1t	1836258	1886444	1955270	1898728	others
MER76	3381	3278	3542	3378	others
ORR1C2-int	20232	19848	21158	20513	others
RLTR10B	2221	2416	2462	2306	others
MTA_Mm	319635	338169	342475	338259	others
L1MC3	119953	125089	128770	125073	others
MYSERV-int	16430	16241	17346	16616	others
IAPLTR1a_Mm	15570	18162	15066	19910	others
MTEa-int	31085	30525	32511	31464	others
MLT1A	65612	66762	69350	66990	others
MER31-int	2423	2541	2555	2554	others
Lx6	238984	245602	255909	245699	others
L1MA9	56873	59290	61283	59075	others
Lx2B	88419	93627	96126	92311	others
MurERV4_19-int	12294	11921	12174	12761	others
LTR37A	7800	8168	8292	8156	others
LTR16E1	2215	2163	2365	2171	others
LTR78	4566	4685	4741	4805	others
MTB-int	10939	10346	11288	10747	others
ORR1B1	290924	302039	309370	303051	others
RLTR31B_Mm	10998	11484	11840	11376	others
MLT1H-int	3306	3365	3327	3566	others
MT2B	922980	957644	981061	962148	others
RLTR4_Mm	11330	11051	11918	11221	others
