# Supplementary material for: Nuclear m6A reader YTHDC1 regulates the scaffold function of LINE1 RNA in mouse ESCs and early embryos
Source: Protein Cell. 2021 Apr 22;12(6):455–74. doi: 10.1007/s13238-021-00837-8 (PMC8160034; doi:10.1007/s13238-021-00837-8)
Supplement: Supplementary file 3 — Supplementary material 3 (XLSX 12 kb) [file 13238_2021_837_MOESM3_ESM.xlsx]

## Sheet: Sheet1
RT-qPCR primers	Forward sequence (5'-3')	Reverse sequence (5'-3')	Note
Hprt	TCCCAGCGTCGTGATTAGCGATGA	AATGTGATGGCCTCCCATCTCCTTCATGACAT
H2afz	CCAAGACAAAGGCGGTTTCC	TCCTGCCAACTCAAGTACCTC
Pou5f1	GGAAAGCAACTCAGAGGGAAC	AGCGACAGATGGTGGTCTG
Sox2	GGTTACCTCTTCCTCCCACTCCAG	TCACATGTGCGACAGGGGCAG
Nanog	CCTCCAGCAGATGCAAGAACTC	CTTCAACCACTGGTTTTTCTGCC
Otx2	AAGACCCGGTACCCAGACATC	TTGGCGGCACTTAGCTCTTC
Nes	CTGGATCTGGAAGTCAACAGAGGT	ATCCTCAGTTTCCACTCCTGTAGC
Fgf5	AACTCCATGCAAGTGCCAAAT	GGACGCATAGGTATTATAGCTGTTTTC
Efnb2	TTCTGCTGGATCAGCCAGGAATCA	TCCTGATGCGATCCCTGCGAATAA
T	GCTCTAAGGAACCACCGGTCATC	ATGGGACTGCAGCATGGACAG
Bmp5	ATGCCCAGTGCTGGAGATTA	ATGCAGCATACCCTTCTGGT
Gata3	CATTACCACCTATCCGCCCTATG	CACACACTCCCTGCCTTCTGT
Pax1	CGCACATTCAGTCAGCAACAT	CCCGCCCAGTCTTCCATC
Afp	CACACCCGCTTCCCTCATCC	TTCTTCTCCGTCACGCACTGG
FoxA2	GAGCCCGAGGGCTACTCTTC	CATGCCAGCTAGCGACGG
Gata4	ATGCCGAGGGTGAGCCTGTATG	CTTCCGTTTTCTGGTTTGAATCC
Gata6	TTGCTCCGGTAACAGCAGTG	GTGGTCGCTTGTGTAGAAGGA
Dux	AAAGGAAGAGCATGTGCCAGC	GCAGTAAGCTGTCCTGGGAAC
Zscan4	AAATGCCTTATGTCTGTTCCCTATG	TGTGGTAATTCCTCAGGTGACGAT
Dub1	CTTCCCAGAAGCAGATCCAG	CAGCTGTTGCCTGTGTTCTG
Zfp352	CTGTCTCGGGACTGCAAAAC	GGGAAGGCTGTGTATTGCAG
MERVL	CTTCCATTCACAGCTGCGACTG	CTAGAACCACTCCTGGTACCAAC	also for ChIP-qPCR
ETnERV	GCTCCAGTTATAAGAAAAACTTCAAG	CACAATGTAGGATTGGGAAATTGTAA	also for ChIP-qPCR
MuRRS	CTCATTTCTACTCTGATAGACCCT	GCAGAGACTGGTATTGTTGTCTTA	also for ChIP-qPCR
MMETn	CGCTGGTTCACTTAGGTTCA	TGCTTTTTGGGACATTTTCC	also for ChIP-qPCR
pre rRNA-5' ETS	GCACGCGCTGTTTCTTGTAA	CTCTCACGGGCTTCTCAGAC
18S rRNA	GGACCAGAGCGAAAGCATTTG	GCCAGTCGGCATCGTTTATG	also for RIP-qPCR
28S rRNA	AGGAAACTCTGGTGGAGGTC	TTGAGATCGTTTCGGCCCCA
Ythdc1-cKO-test	TCATCTTCCGTTCGTGCTGT	TTGCTTTGGCAAGAGACACA
Ythdc1-exon4-test	GGTGAACTCTGAAGACTATGG	ATCCTCGTCCTCATCCTCT
RIP-qPCR primers	Forward sequence (5'-3')	Reverse sequence (5'-3')
LINE1	GAGACATAACAACAGATCCTGA	AACTTTGGTACCTGGTATCTG
ChIP-qPCR primers	Forward sequence (5'-3')	Reverse sequence (5'-3')
int-chr11	TAACTTGTTGTTGGGTGGAGAGAATG	CCAAGAGTATGAGACATTAGGTTAGCCAGAC
Zfp11-3' exon	TTAAATACCGCTCGGTCCTC	ACAGAAAGTGCAGAAAAGGC
Zfp13-3' exon	TCGCACATAATCGCACCCAC	GCTGAAGCTCTTGCCGCAAA
Dux-5' end	GTCTCCCAAGGTAAGGACTC	CCTTCCTCTCCTTGAAGCTC
Rpl3-TSS	GCCTATGCGTCAACACGTTC	CGCAGATAGAGAGCGACCAG
shRNA	Sense sequence (5'-3')
shCtrl	TTCTCCGAACGTGTCACGT
shKap1	GCATGTTCAAACAGTTCAA
sgRNA	Sequence (5'-3')
Ythdc1-exon4-sgRNA1	AACCACTGCTTCCTGTCTCG
Ythdc1-exon4-sgRNA2	GGGCAACAACACTGAGAATG
Ythdc1-exon4-sgRNA3	AGACTCGGAACCAGAATCAC
Ythdc1-exon4-sgRNA4	GGATCTGTCAGATCTGGGTC
Genotyping	Forward sequence (5'-3')	Reverse sequence (5'-3')
Ythdc1-genotype	CCAGATGGTTCTGAGGTAGTAA	GCCTGGAATACACTTTCATAGA
